# Supplementary material for: A general synthesis of dendralenes
Source: Chem Sci. 2019 Sep 12;10(43):9969–73. doi: 10.1039/c9sc03976g (PMC7003925; doi:10.1039/c9sc03976g)
Supplement: Supplementary file 2 [file SC-010-C9SC03976G-s002.cif]

# Electronic Supplementary Material (ESI) for Chemical Science.
# This journal is © The Royal Society of Chemistry 2019

####################################################################### 
# 
# This file contains crystal structure data downloaded from the 
# Cambridge Structural Database (CSD) hosted by the Cambridge 
# Crystallographic Data Centre (CCDC).
# 
# Full information about CCDC data access policies and citation 
# guidelines are available at http://www.ccdc.cam.ac.uk/access/V1 
# 
# Audit and citation data items may have been added by the CCDC. 
# Please retain this information to preserve the provenance of 
# this file and to allow appropriate attribution of the data. 
# 
#######################################################################

data_she18_10sn
_database_code_depnum_ccdc_archive 'CCDC 1902661'
loop_
_audit_author_name
_audit_author_address
'Jas Ward'
;The Australian National University
Australia
;
# publcif _publ_body_element loop end

_audit_update_record             
;
2019-03-12 deposited with the CCDC.	2019-09-11 downloaded from the CCDC.
;


_symmetry_space_group_name_hall  '-P 1'
_publcif_datablock.id            {889f31d6-380d-432e-ac66-f7cb83b3d73b}

#
# add machine specifics from crysalis pro
# ban16_pc38sn_scaled.cif
#
_audit_creation_date             2018-02-09
_audit_creation_method           'CrysAlisPro 1.171.38.46 (Rigaku OD, 2015)'
_computing_data_collection       'CrysAlisPro 1.171.38.46 (Rigaku OD, 2015)'
_computing_cell_refinement       'CrysAlisPro 1.171.38.46 (Rigaku OD, 2015)'
_computing_data_reduction        'CrysAlisPro 1.171.38.46 (Rigaku OD, 2015)'
_cell_length_a                   9.6214(3)
_cell_length_b                   10.8141(3)
_cell_length_c                   15.9731(5)
_cell_angle_alpha                76.964(3)
_cell_angle_beta                 79.006(3)
_cell_angle_gamma                64.023(3)
_cell_volume                     1447.50(7)
_cell_formula_units_Z            4
_cell_measurement_temperature    150.01(10)
_cell_measurement_reflns_used    14713
_cell_measurement_theta_min      4.9940
_cell_measurement_theta_max      73.4650
#
# skip _cell_oxdiff_length_a  etc
#
_exptl_crystal_size_max          0.378
_exptl_crystal_size_mid          0.153
_exptl_crystal_size_min          0.092
#
# add _exptl_crystal_description manually if not present
#
_exptl_crystal_description       prism
_exptl_crystal_colour            yellow
#
# skip _exptl_crystal_face_index_h etc
#
_exptl_absorpt_correction_T_min  0.68216
_exptl_absorpt_correction_T_max  1.00000
_exptl_absorpt_correction_type   multi-scan
_exptl_absorpt_process_details   
;
CrysAlisPro 1.171.38.46 (Rigaku Oxford Diffraction, 2015)
Empirical absorption correction using spherical harmonics,
 implemented in SCALE3 ABSPACK scaling algorithm.
;
#
# skip _oxdiff_exptl_absorpt_empirical_full_min   etc
#
_diffrn_ambient_temperature      150.01(10)
_diffrn_ambient_environment      N~2~
_diffrn_source                   'micro-focus sealed X-ray tube'
_diffrn_source_type              'SuperNova (Cu) X-ray Source'
_diffrn_radiation_probe          x-ray
_diffrn_radiation_type           'Cu K\a'
_diffrn_radiation_wavelength     1.54184
_diffrn_radiation_monochromator  mirror
_diffrn_measurement_device       'four-circle diffractometer'
_diffrn_measurement_device_type  'SuperNova, Dual, Cu at zero, EosS2'
_diffrn_detector                 'CCD plate'
_diffrn_detector_type            EosS2
_diffrn_detector_area_resol_mean 8.1297
_diffrn_reflns_number            29490
_diffrn_reflns_av_R_equivalents  0.0413
_diffrn_reflns_av_sigmaI/netI    0.0397
_diffrn_reflns_limit_h_min       -11
_diffrn_reflns_limit_h_max       11
_diffrn_reflns_limit_k_min       -12
_diffrn_reflns_limit_k_max       13
_diffrn_reflns_limit_l_min       -19
_diffrn_reflns_limit_l_max       19
_diffrn_reflns_theta_min         4.6085
_diffrn_reflns_theta_max         73.6842
_diffrn_measured_fraction_theta_max 0.9983
_diffrn_reflns_theta_full        74.3338
_diffrn_measured_fraction_theta_full 0.9877
_diffrn_orient_matrix_type       
'CrysAlisPro convention (1999,Acta A55,543-557)'
_diffrn_orient_matrix_UB_11      0.1312224000
_diffrn_orient_matrix_UB_12      -0.1358880000
_diffrn_orient_matrix_UB_13      0.0371924000
_diffrn_orient_matrix_UB_21      0.0731299000
_diffrn_orient_matrix_UB_22      -0.0268625000
_diffrn_orient_matrix_UB_23      -0.0923393000
_diffrn_orient_matrix_UB_31      0.0975226000
_diffrn_orient_matrix_UB_32      0.0811972000
_diffrn_orient_matrix_UB_33      0.0000124000
_diffrn_measurement_details      
;
List of Runs (angles in degrees, time in seconds):

  # Type    Start    End  Width  t~exp~   \w     \q     \k     \f   Frames
#--------------------------------------------------------------------------
  1  \w    -64.00  31.00   1.00    1.00    --  -37.04  77.00  60.00   95
  2  \w     29.00  96.00   1.00    1.00    --   37.04-135.00  78.00   67
  3  \w     23.00  90.00   1.00    1.00    --   37.04-125.00 -90.00   67
  4  \w    -34.00  66.00   1.00    1.00    --   37.04 -19.00 -60.00  100
  5  \w    -31.00  64.00   1.00    1.00    --   37.04 -77.00 -60.00   95
  6  \w    -31.00  64.00   1.00    1.00    --   37.04 -77.00 -90.00   95
  7  \w     23.00  90.00   1.00    1.00    --   37.04-125.00-150.00   67
  8  \w     23.00  90.00   1.00    1.00    --   37.04-125.00-120.00   67
  9  \w     20.00 104.00   1.00    1.00    --   37.04  57.00 -30.00   84
 10  \w    -34.00  66.00   1.00    1.00    --   37.04 -19.00 150.00  100
 11  \w     10.00 105.00   1.00    1.00    --   37.04  77.00  90.00   95
 12  \w      1.00  76.00   1.00    1.00    --   37.04 -99.00 150.00   75
 13  \w     92.00 178.00   1.00    1.41    --  111.00  38.00-120.00   86
 14  \w     44.00 131.00   1.00    1.41    --  111.00 -64.00 120.00   87
 15  \w     42.00 130.00   1.00    1.41    --  111.00 -38.00-120.00   88
 16  \w     41.00 116.00   1.00    1.41    --  111.00-111.00 -60.00   75
 17  \w     43.00 138.00   1.00    1.41    --  111.00 -77.00-180.00   95
 18  \w    100.00 178.00   1.00    1.41    --  111.00 111.00 -30.00   78
 19  \w     84.00 178.00   1.00    1.41    --  111.00  77.00  30.00   94
 20  \w     43.00 138.00   1.00    1.41    --  111.00 -77.00  90.00   95
 21  \w     41.00 116.00   1.00    1.41    --  111.00-111.00 120.00   75
 22  \w     43.00 138.00   1.00    1.41    --  111.00 -77.00 -30.00   95
 23  \w     43.00 128.00   1.00    1.41    --  111.00 -50.00 -60.00   85
 24  \w     43.00 128.00   1.00    1.41    --  111.00 -50.00  60.00   85
 25  \w     65.00 178.00   1.00    1.41    --  111.00  12.00 -60.00  113
 26  \w     41.00 116.00   1.00    1.41    --  111.00-111.00  90.00   75
 27  \w     41.00 157.00   1.00    1.41    --  111.00 -12.00-120.00  116
 28  \w     94.00 178.00   1.00    1.41    --  111.00  50.00-180.00   84
 29  \w     44.00 131.00   1.00    1.41    --  111.00 -64.00  60.00   87
 30  \w     57.00 150.00   1.00    1.41    --  111.00 178.00 -30.00   93
 31  \w     94.00 178.00   1.00    1.41    --  111.00  50.00 150.00   84
 32  \w     43.00 138.00   1.00    1.41    --  111.00 -77.00 -90.00   95
 33  \w     43.00 126.00   1.00    1.41    --  111.00-135.00  78.00   83
 34  \w     42.00 130.00   1.00    1.41    --  111.00 -38.00  60.00   88
 35  \w     84.00 178.00   1.00    1.41    --  111.00  77.00 -60.00   94
 36  \w     84.00 178.00   1.00    1.41    --  111.00  77.00   0.00   94
 37  \w     41.00 116.00   1.00    1.41    --  111.00-111.00 -90.00   75
 38  \w     44.00 131.00   1.00    1.41    --  111.00 -64.00-150.00   87
 39  \w     41.00 116.00   1.00    1.41    --  111.00-111.00-180.00   75
 40  \w    100.00 178.00   1.00    1.41    --  111.00 111.00   0.00   78
 41  \w     92.00 178.00   1.00    1.41    --  111.00  38.00-180.00   86
 42  \w     91.00 178.00   1.00    1.41    --  111.00  64.00 -60.00   87
 43  \w     91.00 178.00   1.00    1.41    --  111.00  64.00  60.00   87
 44  \w     92.00 178.00   1.00    1.41    --  111.00  38.00 120.00   86
 45  \w     10.00 105.00   1.00    1.00    --   37.04  77.00-150.00   95
 46  \w     20.00 104.00   1.00    1.00    --   37.04  57.00  30.00   84
 47  \w     18.00 106.00   1.00    1.00    --   37.04  38.00 -30.00   88
 48  \w     20.00 104.00   1.00    1.00    --   37.04  57.00-180.00   84
 49  \w      1.00  27.00   1.00    1.00    --   37.04  93.00-111.18   26
;
_diffrn_measurement_method       '\w scans'
_symmetry_space_group_name_H-M   'P -1'
_symmetry_cell_setting           triclinic
_space_group_IT_number           2
_space_group_crystal_system      triclinic
#
# skip intenisty data and ins header
# finished with crysalis pro cif file
#
#------------------------------------------------------------------------
#
# data from SHELX
#
# skip first few lines
#
_chemical_formula_sum            'C18 H15 Br'
_chemical_formula_weight         311.21

loop_
_atom_type_symbol
_atom_type_description
_atom_type_scat_dispersion_real
_atom_type_scat_dispersion_imag
_atom_type_scat_source
C C 0.0181 0.0091 'International Tables Vol C Tables 4.2.6.8 and 6.1.1.4'
H H 0.0000 0.0000 'International Tables Vol C Tables 4.2.6.8 and 6.1.1.4'
Br Br -0.6763 1.2805 'International Tables Vol C Tables 4.2.6.8 and 6.1.1.4'
#
# already have cell_setting and H-M space group so skip
#
loop_
_symmetry_equiv_pos_as_xyz
'x, y, z'
'-x, -y, -z'
#
# skip some lines we already have
#
_exptl_crystal_density_diffrn    1.428
_exptl_crystal_density_method    'not measured'
_exptl_crystal_F_000             632
_exptl_absorpt_coefficient_mu    3.711
#
# skip some more
#
_reflns_number_total             5613
_reflns_number_gt                5389
_reflns_threshold_expression     >2sigma(I)
#
_computing_structure_solution    'SHELXT (Sheldrick, 2015)'
_computing_structure_refinement  'SHELXL-97 (Sheldrick, 2015)'
#
# add graphics and publication software to keep publcif happy
#
_computing_publication_material  'publCIF (Westrip, 2010)'
_computing_molecular_graphics    'SHELXLE (C. B. H\~A1/4bschle et al.,2011)'
#
# rest of shelx cif file 
#
_refine_special_details          
; 
 Refinement of F^2^ against ALL reflections.  The weighted R-factor wR and 
 goodness of fit S are based on F^2^, conventional R-factors R are based 
 on F, with F set to zero for negative F^2^. The threshold expression of 
 F^2^ > 2sigma(F^2^) is used only for calculating R-factors(gt) etc. and is 
 not relevant to the choice of reflections for refinement.  R-factors based 
 on F^2^ are statistically about twice as large as those based on F, and R- 
 factors based on ALL data will be even larger. 
;

_refine_ls_structure_factor_coef Fsqd
_refine_ls_matrix_type           full
_refine_ls_weighting_scheme      calc
_refine_ls_weighting_details     
'calc w=1/[\s^2^(Fo^2^)+(0.0535P)^2^+20.3749P] where P=(Fo^2^+2Fc^2^)/3'
_atom_sites_solution_primary     direct
_atom_sites_solution_secondary   difmap
_atom_sites_solution_hydrogens   geom
_refine_ls_hydrogen_treatment    constr
_refine_ls_extinction_method     none
_refine_ls_extinction_coef       ?
_refine_ls_number_reflns         5613
_refine_ls_number_parameters     343
_refine_ls_number_restraints     0
_refine_ls_R_factor_all          0.0937
_refine_ls_R_factor_gt           0.0921
_refine_ls_wR_factor_ref         0.2297
_refine_ls_wR_factor_gt          0.2290
_refine_ls_goodness_of_fit_ref   1.086
_refine_ls_restrained_S_all      1.086
_refine_ls_shift/su_max          0.000
_refine_ls_shift/su_mean         0.000

loop_
_atom_site_label
_atom_site_type_symbol
_atom_site_fract_x
_atom_site_fract_y
_atom_site_fract_z
_atom_site_U_iso_or_equiv
_atom_site_adp_type
_atom_site_occupancy
_atom_site_symmetry_multiplicity
_atom_site_calc_flag
_atom_site_refinement_flags
_atom_site_disorder_assembly
_atom_site_disorder_group
C1 C 0.2017(10) 1.2014(10) 0.8603(6) 0.048(2) Uani 1 1 d . . .
H1 H 0.2985 1.1870 0.8265 0.057 Uiso 1 1 calc R . .
C2 C 0.1321(13) 1.3082(10) 0.9079(7) 0.055(2) Uani 1 1 d . . .
H2 H 0.1840 1.3660 0.9067 0.066 Uiso 1 1 calc R . .
C3 C -0.0042(12) 1.3352(11) 0.9558(7) 0.055(2) Uani 1 1 d . . .
H3 H -0.0494 1.4107 0.9875 0.066 Uiso 1 1 calc R . .
C4 C -0.0762(12) 1.2510(9) 0.9579(6) 0.049(2) Uani 1 1 d . . .
H4 H -0.1739 1.2700 0.9915 0.058 Uiso 1 1 calc R . .
C5 C -0.0165(10) 1.1416(9) 0.9147(6) 0.0416(19) Uani 1 1 d . . .
H5 H -0.0707 1.0846 0.9197 0.050 Uiso 1 1 calc R . .
C6 C 0.1262(12) 1.1122(10) 0.8623(6) 0.049(2) Uani 1 1 d . . .
C8 C 0.1527(12) 0.8976(11) 0.8122(6) 0.052(2) Uani 1 1 d . . .
H8 H 0.0563 0.9032 0.8435 0.062 Uiso 1 1 calc R . .
C7 C 0.2027(10) 0.9940(10) 0.8148(6) 0.047(2) Uani 1 1 d . . .
H7 H 0.2992 0.9849 0.7820 0.057 Uiso 1 1 calc R . .
C9 C 0.2399(11) 0.7868(11) 0.7638(6) 0.051(2) Uani 1 1 d . . .
H9 H 0.3381 0.7829 0.7361 0.062 Uiso 1 1 calc R . .
C11 C 0.3002(9) 0.5776(10) 0.6988(6) 0.0430(19) Uani 1 1 d . . .
H11 H 0.3967 0.5787 0.6718 0.052 Uiso 1 1 calc R . .
C10 C 0.2018(10) 0.6891(11) 0.7525(6) 0.048(2) Uani 1 1 d . . .
C12 C 0.2678(11) 0.4792(10) 0.6851(6) 0.049(2) Uani 1 1 d . . .
H12 H 0.1724 0.4761 0.7124 0.059 Uiso 1 1 calc R . .
C13 C 0.3678(11) 0.3716(10) 0.6302(6) 0.047(2) Uani 1 1 d . . .
C14 C 0.3177(11) 0.2748(10) 0.6235(7) 0.054(2) Uani 1 1 d . . .
H14 H 0.2228 0.2774 0.6555 0.065 Uiso 1 1 calc R . .
C15 C 0.3983(13) 0.1738(12) 0.5725(10) 0.077(4) Uani 1 1 d . . .
H15 H 0.3583 0.1091 0.5690 0.092 Uiso 1 1 calc R . .
C16 C 0.5430(13) 0.1659(13) 0.5246(9) 0.076(4) Uani 1 1 d . . .
H16 H 0.6012 0.0977 0.4882 0.092 Uiso 1 1 calc R . .
C17 C 0.5940(11) 0.2647(11) 0.5345(6) 0.053(2) Uani 1 1 d . . .
H17 H 0.6908 0.2629 0.5058 0.064 Uiso 1 1 calc R . .
C18 C 0.5037(12) 0.3644(10) 0.5859(6) 0.053(2) Uani 1 1 d . . .
H18 H 0.5395 0.4316 0.5902 0.063 Uiso 1 1 calc R . .
Br19 Br 0.00893(11) 0.68501(11) 0.80579(7) 0.0506(3) Uani 1 1 d . . .
C20 C 0.6119(9) 0.0917(9) -0.0285(5) 0.0386(18) Uani 1 1 d . . .
H20 H 0.6100 0.0545 0.0314 0.046 Uiso 1 1 calc R . .
C21 C 0.6875(10) 0.0024(9) -0.0890(6) 0.044(2) Uani 1 1 d . . .
H21 H 0.7354 -0.0954 -0.0705 0.053 Uiso 1 1 calc R . .
C22 C 0.6929(10) 0.0564(11) -0.1768(6) 0.047(2) Uani 1 1 d . . .
H22 H 0.7447 -0.0043 -0.2183 0.056 Uiso 1 1 calc R . .
C23 C 0.6259(9) 0.1917(10) -0.2018(5) 0.0364(18) Uani 1 1 d . . .
H23 H 0.6298 0.2266 -0.2620 0.044 Uiso 1 1 calc R . .
C24 C 0.5484(10) 0.2878(10) -0.1437(5) 0.0423(19) Uani 1 1 d . . .
H24 H 0.5039 0.3853 -0.1640 0.051 Uiso 1 1 calc R . .
C25 C 0.5390(8) 0.2353(9) -0.0549(5) 0.0330(16) Uani 1 1 d . . .
C26 C 0.4563(10) 0.3333(9) 0.0067(5) 0.0393(18) Uani 1 1 d . . .
H26 H 0.4203 0.4297 -0.0163 0.047 Uiso 1 1 calc R . .
C27 C 0.4265(9) 0.2996(9) 0.0930(5) 0.0385(18) Uani 1 1 d . . .
H27 H 0.4595 0.2045 0.1189 0.046 Uiso 1 1 calc R . .
C28 C 0.3438(10) 0.4088(9) 0.1463(5) 0.0388(17) Uani 1 1 d . . .
H28 H 0.3140 0.5015 0.1161 0.047 Uiso 1 1 calc R . .
C29 C 0.3038(10) 0.3969(9) 0.2321(5) 0.0395(18) Uani 1 1 d . . .
C30 C 0.2208(9) 0.5157(9) 0.2765(5) 0.0361(17) Uani 1 1 d . . .
H30 H 0.1866 0.6043 0.2407 0.043 Uiso 1 1 calc R . .
C31 C 0.1859(9) 0.5168(9) 0.3614(5) 0.0369(17) Uani 1 1 d . . .
H31 H 0.2168 0.4290 0.3982 0.044 Uiso 1 1 calc R . .
C32 C 0.1044(9) 0.6411(9) 0.4031(5) 0.0395(18) Uani 1 1 d . . .
C33 C 0.0498(10) 0.7756(9) 0.3590(5) 0.0400(18) Uani 1 1 d . . .
H33 H 0.0653 0.7914 0.2976 0.048 Uiso 1 1 calc R . .
C34 C -0.0284(10) 0.8890(9) 0.4035(6) 0.045(2) Uani 1 1 d . . .
H34 H -0.0639 0.9813 0.3723 0.054 Uiso 1 1 calc R . .
C35 C -0.0540(10) 0.8674(9) 0.4924(6) 0.0430(19) Uani 1 1 d . . .
H35 H -0.1085 0.9445 0.5225 0.052 Uiso 1 1 calc R . .
C36 C -0.0004(10) 0.7341(10) 0.5371(5) 0.0409(19) Uani 1 1 d . . .
H36 H -0.0168 0.7189 0.5984 0.049 Uiso 1 1 calc R . .
C37 C 0.0775(9) 0.6214(9) 0.4932(5) 0.0384(17) Uani 1 1 d . . .
H37 H 0.1132 0.5295 0.5249 0.046 Uiso 1 1 calc R . .
Br38 Br 0.36116(10) 0.21529(9) 0.30077(6) 0.0420(3) Uani 1 1 d . . .

loop_
_atom_site_aniso_label
_atom_site_aniso_U_11
_atom_site_aniso_U_22
_atom_site_aniso_U_33
_atom_site_aniso_U_23
_atom_site_aniso_U_13
_atom_site_aniso_U_12
C1 0.030(4) 0.053(5) 0.053(5) 0.000(4) -0.002(4) -0.016(4)
C2 0.062(6) 0.046(5) 0.067(6) -0.008(5) -0.018(5) -0.027(5)
C3 0.054(6) 0.049(5) 0.068(6) -0.016(5) -0.013(5) -0.020(5)
C4 0.055(5) 0.040(5) 0.045(5) -0.007(4) -0.006(4) -0.014(4)
C5 0.047(5) 0.034(4) 0.049(5) -0.010(4) -0.004(4) -0.020(4)
C6 0.060(6) 0.043(5) 0.038(4) -0.008(4) -0.014(4) -0.012(4)
C8 0.061(6) 0.067(6) 0.047(5) 0.011(4) -0.021(4) -0.047(5)
C7 0.036(4) 0.057(5) 0.044(5) -0.005(4) 0.001(4) -0.016(4)
C9 0.037(5) 0.065(6) 0.044(5) 0.001(4) -0.001(4) -0.020(4)
C11 0.027(4) 0.055(5) 0.043(5) 0.000(4) -0.006(3) -0.017(4)
C10 0.035(4) 0.061(6) 0.050(5) -0.007(4) -0.006(4) -0.022(4)
C12 0.047(5) 0.050(5) 0.048(5) -0.003(4) -0.007(4) -0.020(4)
C13 0.042(5) 0.047(5) 0.049(5) -0.010(4) -0.015(4) -0.009(4)
C14 0.038(5) 0.049(5) 0.077(7) -0.020(5) -0.013(5) -0.011(4)
C15 0.052(6) 0.052(6) 0.140(12) -0.041(7) -0.035(7) -0.012(5)
C16 0.052(6) 0.069(7) 0.097(9) -0.050(7) -0.021(6) 0.008(5)
C17 0.039(5) 0.072(7) 0.055(6) -0.023(5) 0.000(4) -0.025(5)
C18 0.064(6) 0.043(5) 0.046(5) -0.010(4) -0.012(4) -0.012(4)
Br19 0.0418(5) 0.0547(6) 0.0596(6) -0.0217(5) 0.0127(4) -0.0251(4)
C20 0.031(4) 0.053(5) 0.033(4) -0.006(3) 0.002(3) -0.022(4)
C21 0.042(5) 0.038(4) 0.053(5) -0.014(4) 0.001(4) -0.016(4)
C22 0.042(5) 0.067(6) 0.039(4) -0.023(4) 0.006(4) -0.026(4)
C23 0.025(4) 0.062(5) 0.025(3) -0.014(3) 0.001(3) -0.018(4)
C24 0.042(5) 0.047(5) 0.038(4) 0.003(4) -0.009(4) -0.022(4)
C25 0.026(3) 0.047(4) 0.031(4) -0.009(3) -0.001(3) -0.019(3)
C26 0.038(4) 0.040(4) 0.041(4) -0.006(3) -0.003(3) -0.018(4)
C27 0.029(4) 0.044(4) 0.035(4) -0.007(3) 0.000(3) -0.009(3)
C28 0.038(4) 0.040(4) 0.038(4) -0.010(3) -0.001(3) -0.016(4)
C29 0.035(4) 0.051(5) 0.041(4) -0.016(4) 0.001(3) -0.023(4)
C30 0.032(4) 0.041(4) 0.037(4) -0.006(3) 0.000(3) -0.018(3)
C31 0.033(4) 0.041(4) 0.039(4) -0.004(3) -0.002(3) -0.020(3)
C32 0.030(4) 0.053(5) 0.041(4) -0.009(4) -0.003(3) -0.021(4)
C33 0.039(4) 0.045(5) 0.036(4) -0.007(3) 0.001(3) -0.018(4)
C34 0.044(5) 0.039(4) 0.050(5) 0.000(4) -0.011(4) -0.015(4)
C35 0.038(4) 0.041(5) 0.050(5) -0.017(4) -0.001(4) -0.013(4)
C36 0.040(4) 0.059(5) 0.032(4) -0.012(4) 0.006(3) -0.030(4)
C37 0.033(4) 0.046(5) 0.038(4) -0.007(3) -0.001(3) -0.019(4)
Br38 0.0401(5) 0.0447(5) 0.0418(5) -0.0094(4) 0.0047(3) -0.0205(4)

_geom_special_details            
; 
 All esds (except the esd in the dihedral angle between two l.s. planes) 
 are estimated using the full covariance matrix.  The cell esds are taken 
 into account individually in the estimation of esds in distances, angles 
 and torsion angles; correlations between esds in cell parameters are only 
 used when they are defined by crystal symmetry.  An approximate (isotropic) 
 treatment of cell esds is used for estimating esds involving l.s. planes. 
;

loop_
_geom_bond_atom_site_label_1
_geom_bond_atom_site_label_2
_geom_bond_distance
_geom_bond_site_symmetry_2
_geom_bond_publ_flag
C1 C2 1.374(14) . ?
C1 C6 1.433(14) . ?
C1 H1 0.9500 . ?
C2 C3 1.332(15) . ?
C2 H2 0.9500 . ?
C3 C4 1.356(14) . ?
C3 H3 0.9500 . ?
C4 C5 1.352(12) . ?
C4 H4 0.9500 . ?
C5 C6 1.409(13) . ?
C5 H5 0.9500 . ?
C6 C7 1.466(13) . ?
C8 C7 1.337(13) . ?
C8 C9 1.424(15) . ?
C8 H8 0.9500 . ?
C7 H7 0.9500 . ?
C9 C10 1.318(14) . ?
C9 H9 0.9500 . ?
C11 C12 1.304(13) . ?
C11 C10 1.498(13) . ?
C11 H11 0.9500 . ?
C10 Br19 1.903(9) . ?
C12 C13 1.485(13) . ?
C12 H12 0.9500 . ?
C13 C18 1.341(14) . ?
C13 C14 1.361(13) . ?
C14 C15 1.369(15) . ?
C14 H14 0.9500 . ?
C15 C16 1.432(18) . ?
C15 H15 0.9500 . ?
C16 C17 1.405(16) . ?
C16 H16 0.9500 . ?
C17 C18 1.378(13) . ?
C17 H17 0.9500 . ?
C18 H18 0.9500 . ?
C20 C21 1.391(12) . ?
C20 C25 1.395(12) . ?
C20 H20 0.9500 . ?
C21 C22 1.392(13) . ?
C21 H21 0.9500 . ?
C22 C23 1.313(13) . ?
C22 H22 0.9500 . ?
C23 C24 1.411(12) . ?
C23 H23 0.9500 . ?
C24 C25 1.406(11) . ?
C24 H24 0.9500 . ?
C25 C26 1.469(11) . ?
C26 C27 1.351(11) . ?
C26 H26 0.9500 . ?
C27 C28 1.458(11) . ?
C27 H27 0.9500 . ?
C28 C29 1.345(11) . ?
C28 H28 0.9500 . ?
C29 C30 1.444(11) . ?
C29 Br38 1.916(9) . ?
C30 C31 1.336(11) . ?
C30 H30 0.9500 . ?
C31 C32 1.465(12) . ?
C31 H31 0.9500 . ?
C32 C33 1.378(12) . ?
C32 C37 1.397(11) . ?
C33 C34 1.399(12) . ?
C33 H33 0.9500 . ?
C34 C35 1.378(13) . ?
C34 H34 0.9500 . ?
C35 C36 1.371(13) . ?
C35 H35 0.9500 . ?
C36 C37 1.387(12) . ?
C36 H36 0.9500 . ?
C37 H37 0.9500 . ?

loop_
_geom_angle_atom_site_label_1
_geom_angle_atom_site_label_2
_geom_angle_atom_site_label_3
_geom_angle
_geom_angle_site_symmetry_1
_geom_angle_site_symmetry_3
_geom_angle_publ_flag
C2 C1 C6 119.0(9) . . ?
C2 C1 H1 120.5 . . ?
C6 C1 H1 120.5 . . ?
C3 C2 C1 123.5(9) . . ?
C3 C2 H2 118.2 . . ?
C1 C2 H2 118.2 . . ?
C2 C3 C4 117.7(10) . . ?
C2 C3 H3 121.2 . . ?
C4 C3 H3 121.2 . . ?
C5 C4 C3 123.6(10) . . ?
C5 C4 H4 118.2 . . ?
C3 C4 H4 118.2 . . ?
C4 C5 C6 120.0(9) . . ?
C4 C5 H5 120.0 . . ?
C6 C5 H5 120.0 . . ?
C5 C6 C1 116.2(8) . . ?
C5 C6 C7 124.2(9) . . ?
C1 C6 C7 119.5(9) . . ?
C7 C8 C9 121.8(10) . . ?
C7 C8 H8 119.1 . . ?
C9 C8 H8 119.1 . . ?
C8 C7 C6 127.6(9) . . ?
C8 C7 H7 116.2 . . ?
C6 C7 H7 116.2 . . ?
C10 C9 C8 128.2(9) . . ?
C10 C9 H9 115.9 . . ?
C8 C9 H9 115.9 . . ?
C12 C11 C10 127.0(8) . . ?
C12 C11 H11 116.5 . . ?
C10 C11 H11 116.5 . . ?
C9 C10 C11 124.5(8) . . ?
C9 C10 Br19 119.7(8) . . ?
C11 C10 Br19 115.8(7) . . ?
C11 C12 C13 125.4(9) . . ?
C11 C12 H12 117.3 . . ?
C13 C12 H12 117.3 . . ?
C18 C13 C14 117.7(9) . . ?
C18 C13 C12 124.3(9) . . ?
C14 C13 C12 118.0(9) . . ?
C13 C14 C15 122.8(10) . . ?
C13 C14 H14 118.6 . . ?
C15 C14 H14 118.6 . . ?
C14 C15 C16 119.8(10) . . ?
C14 C15 H15 120.1 . . ?
C16 C15 H15 120.1 . . ?
C17 C16 C15 116.2(9) . . ?
C17 C16 H16 121.9 . . ?
C15 C16 H16 121.9 . . ?
C18 C17 C16 120.0(10) . . ?
C18 C17 H17 120.0 . . ?
C16 C17 H17 120.0 . . ?
C13 C18 C17 123.5(10) . . ?
C13 C18 H18 118.3 . . ?
C17 C18 H18 118.3 . . ?
C21 C20 C25 120.6(8) . . ?
C21 C20 H20 119.7 . . ?
C25 C20 H20 119.7 . . ?
C20 C21 C22 120.0(8) . . ?
C20 C21 H21 120.0 . . ?
C22 C21 H21 120.0 . . ?
C23 C22 C21 119.6(8) . . ?
C23 C22 H22 120.2 . . ?
C21 C22 H22 120.2 . . ?
C22 C23 C24 123.2(8) . . ?
C22 C23 H23 118.4 . . ?
C24 C23 H23 118.4 . . ?
C25 C24 C23 118.1(8) . . ?
C25 C24 H24 120.9 . . ?
C23 C24 H24 120.9 . . ?
C20 C25 C24 118.5(7) . . ?
C20 C25 C26 122.4(7) . . ?
C24 C25 C26 119.1(8) . . ?
C27 C26 C25 126.4(8) . . ?
C27 C26 H26 116.8 . . ?
C25 C26 H26 116.8 . . ?
C26 C27 C28 120.2(8) . . ?
C26 C27 H27 119.9 . . ?
C28 C27 H27 119.9 . . ?
C29 C28 C27 129.1(8) . . ?
C29 C28 H28 115.4 . . ?
C27 C28 H28 115.4 . . ?
C28 C29 C30 123.0(8) . . ?
C28 C29 Br38 119.5(7) . . ?
C30 C29 Br38 117.5(6) . . ?
C31 C30 C29 128.3(8) . . ?
C31 C30 H30 115.9 . . ?
C29 C30 H30 115.9 . . ?
C30 C31 C32 126.0(8) . . ?
C30 C31 H31 117.0 . . ?
C32 C31 H31 117.0 . . ?
C33 C32 C37 118.1(8) . . ?
C33 C32 C31 124.1(8) . . ?
C37 C32 C31 117.8(8) . . ?
C32 C33 C34 120.7(8) . . ?
C32 C33 H33 119.6 . . ?
C34 C33 H33 119.6 . . ?
C35 C34 C33 120.2(8) . . ?
C35 C34 H34 119.9 . . ?
C33 C34 H34 119.9 . . ?
C36 C35 C34 119.6(8) . . ?
C36 C35 H35 120.2 . . ?
C34 C35 H35 120.2 . . ?
C35 C36 C37 120.3(8) . . ?
C35 C36 H36 119.8 . . ?
C37 C36 H36 119.8 . . ?
C36 C37 C32 121.0(8) . . ?
C36 C37 H37 119.5 . . ?
C32 C37 H37 119.5 . . ?

_refine_diff_density_max         1.825
_refine_diff_density_min         -0.897
_refine_diff_density_rms         0.144
####################################################################### 
# 
# This file contains crystal structure data downloaded from the 
# Cambridge Structural Database (CSD) hosted by the Cambridge 
# Crystallographic Data Centre (CCDC).
# 
# Full information about CCDC data access policies and citation 
# guidelines are available at http://www.ccdc.cam.ac.uk/access/V1 
# 
# Audit and citation data items may have been added by the CCDC. 
# Please retain this information to preserve the provenance of 
# this file and to allow appropriate attribution of the data. 
# 
#######################################################################

data_she18_05sn_scaled
_database_code_depnum_ccdc_archive 'CCDC 1902662'
loop_
_audit_author_name
_audit_author_address
'Jas Ward'
;The Australian National University
Australia
;
_audit_update_record             
;
2019-03-12 deposited with the CCDC.	2019-09-11 downloaded from the CCDC.
;
_audit_creation_date             2019-03-12
_audit_creation_method           
;
Olex2 1.2
(compiled 2018.05.29 svn.r3508 for OlexSys, GUI svn.r5506)
;
_shelxl_version_number           2014/6
_chemical_name_common            ?
_chemical_name_systematic        ?
_chemical_formula_moiety         'C21 H18'
_chemical_formula_sum            'C21 H18'
_chemical_formula_weight         270.35
_chemical_absolute_configuration ?
_chemical_melting_point          ?
loop_
_atom_type_symbol
_atom_type_description
_atom_type_scat_dispersion_real
_atom_type_scat_dispersion_imag
_atom_type_scat_source
C C 0.0181 0.0091 'International Tables Vol C Tables 4.2.6.8 and 6.1.1.4'
H H 0.0000 0.0000 'International Tables Vol C Tables 4.2.6.8 and 6.1.1.4'

_shelx_space_group_comment       
;
The symmetry employed for this shelxl refinement is uniquely defined
by the following loop, which should always be used as a source of
symmetry information in preference to the above space-group names.
They are only intended as comments.
;
_space_group_crystal_system      orthorhombic
_space_group_IT_number           33
_space_group_name_H-M_alt        'P n a 21'
_space_group_name_Hall           'P 2c -2n'
loop_
_space_group_symop_operation_xyz
'x, y, z'
'-x, -y, z+1/2'
'x+1/2, -y+1/2, z'
'-x+1/2, y+1/2, z+1/2'

_cell_length_a                   10.9002(3)
_cell_length_b                   20.0267(4)
_cell_length_c                   7.63560(10)
_cell_angle_alpha                90
_cell_angle_beta                 90
_cell_angle_gamma                90
_cell_volume                     1666.81(6)
_cell_formula_units_Z            4
_cell_measurement_reflns_used    4184
_cell_measurement_temperature    293.80(17)
_cell_measurement_theta_max      70.6420
_cell_measurement_theta_min      4.0730
_shelx_estimated_absorpt_T_max   0.928
_shelx_estimated_absorpt_T_min   0.814
_exptl_absorpt_coefficient_mu    0.456
_exptl_absorpt_correction_T_max  1.00000
_exptl_absorpt_correction_T_min  0.67979
_exptl_absorpt_correction_type   multi-scan
_exptl_absorpt_process_details   
;
CrysAlisPro 1.171.38.46 (Rigaku Oxford Diffraction, 2015)
Empirical absorption correction using spherical harmonics,
 implemented in SCALE3 ABSPACK scaling algorithm.
;
_exptl_absorpt_special_details   ?
_exptl_crystal_colour            colourless
_exptl_crystal_colour_primary    colourless
_exptl_crystal_density_diffrn    1.077
_exptl_crystal_density_meas      ?
_exptl_crystal_density_method    ?
_exptl_crystal_description       plate
_exptl_crystal_F_000             576
loop_
_exptl_crystal_face_index_h
_exptl_crystal_face_index_k
_exptl_crystal_face_index_l
_exptl_crystal_face_perp_dist
-1 0 13 0.0968
-1 0 -13 0.0666
2 0 -12 0.0786
1 0 13 0.0953
-7 0 -1 0.1997
1 -5 0 0.1830
7 0 1 0.2275
1 5 0 0.1301
-1 5 0 0.1463
1 -2 12 0.1212
-1 -2 12 0.1247
-4 1 10 0.1602
0 2 12 0.0948
-4 1 10 0.1426

_exptl_crystal_size_max          0.47
_exptl_crystal_size_mid          0.344
_exptl_crystal_size_min          0.166
loop_
_exptl_oxdiff_crystal_face_indexfrac_h
_exptl_oxdiff_crystal_face_indexfrac_k
_exptl_oxdiff_crystal_face_indexfrac_l
_exptl_oxdiff_crystal_face_x
_exptl_oxdiff_crystal_face_y
_exptl_oxdiff_crystal_face_z
-1.1483 -0.3880 12.7866 -0.2311 -0.9658 0.1176
-1.2952 0.3519 -12.7471 0.2259 0.9472 0.2274
2.4119 0.3884 -12.1776 0.2225 0.9282 -0.2981
0.5262 -0.3681 12.9280 -0.2306 -0.9657 -0.1195
-7.0652 0.0999 -0.5902 0.0343 -0.0067 0.9994
1.3740 -4.8600 0.4686 -0.9751 0.1278 -0.1810
7.0649 0.1173 0.5744 0.0092 0.0010 -1.0000
1.1734 4.8876 -0.2604 0.9755 -0.1270 -0.1795
-1.0000 5.0000 0.0000 0.9970 -0.1652 0.1261
1.0000 -2.0000 12.0000 -0.5449 -0.8403 -0.1781
-1.0000 -2.0000 12.0000 -0.5428 -0.8540 0.1043
-4.0000 1.0000 10.0000 0.0821 -0.8178 0.5260
-0.0000 2.0000 12.0000 0.2529 -0.9739 -0.0490
-4.0000 1.0000 10.0000 0.0821 -0.8178 0.5260

_exptl_transmission_factor_max   ?
_exptl_transmission_factor_min   ?
_diffrn_reflns_av_R_equivalents  0.0138
_diffrn_reflns_av_unetI/netI     0.0151
_diffrn_reflns_Laue_measured_fraction_full 0.998
_diffrn_reflns_Laue_measured_fraction_max 0.983
_diffrn_reflns_limit_h_max       13
_diffrn_reflns_limit_h_min       -9
_diffrn_reflns_limit_k_max       23
_diffrn_reflns_limit_k_min       -24
_diffrn_reflns_limit_l_max       9
_diffrn_reflns_limit_l_min       -9
_diffrn_reflns_number            8784
_diffrn_reflns_point_group_measured_fraction_full 0.968
_diffrn_reflns_point_group_measured_fraction_max 0.942
_diffrn_reflns_theta_full        67.684
_diffrn_reflns_theta_max         72.717
_diffrn_reflns_theta_min         4.416
_diffrn_ambient_environment      air
_diffrn_ambient_temperature      293.80(17)
_diffrn_detector                 'CCD plate'
_diffrn_detector_area_resol_mean 8.1297
_diffrn_detector_type            EosS2
_diffrn_measured_fraction_theta_full 0.998
_diffrn_measured_fraction_theta_max 0.983
_diffrn_measurement_details      
;
List of Runs (angles in degrees, time in seconds):

  # Type    Start    End  Width  t~exp~   \w     \q     \k     \f   Frames
#--------------------------------------------------------------------------
  1  \w   -103.00 -19.00   1.00    1.00    --  -36.03 -57.00 -90.00   84
  2  \w    -33.00  55.00   1.00    1.00    --   36.03 -38.00  90.00   88
  3  \w     23.00  89.00   1.00    1.00    --   36.03-125.00 -90.00   66
  4  \w     91.00 176.00   1.00   11.07    --  108.91  61.00  30.00   85
  5  \w     82.00 176.00   1.00   11.07    --  108.91  77.00 120.00   94
  6  \w     39.00 110.00   1.00   11.07    --  108.91 -95.00 -90.00   71
  7  \w    100.00 178.00   1.00   11.07    --  108.91 111.00 150.00   78
  8  \w   -104.00  -9.00   1.00    1.00    --  -36.03 -77.00 150.00   95
  9  \w   -103.00 -19.00   1.00    1.00    --  -36.03 -57.00  30.00   84
 10  \w     71.00 178.00   1.00   11.07    --  108.91  15.00 -60.00  107
 11  \w     91.00 176.00   1.00   11.07    --  108.91  61.00-150.00   85
 12  \w     82.00 176.00   1.00   11.07    --  108.91  77.00 -30.00   94
 13  \w     42.00 127.00   1.00   11.07    --  108.91 -61.00  60.00   85
 14  \w    -31.00  39.00   1.00    1.00    --   36.03 -57.00   0.00   70
;
_diffrn_measurement_device       'four-circle diffractometer'
_diffrn_measurement_device_type  'SuperNova, Dual, Cu at zero, EosS2'
_diffrn_measurement_method       '\w scans'
_diffrn_orient_matrix_type       
'CrysAlisPro convention (1999,Acta A55,543-557)'
_diffrn_orient_matrix_UB_11      -0.0010217000
_diffrn_orient_matrix_UB_12      0.1991912000
_diffrn_orient_matrix_UB_13      -0.0121215000
_diffrn_orient_matrix_UB_21      0.0068427000
_diffrn_orient_matrix_UB_22      -0.0316786000
_diffrn_orient_matrix_UB_23      -0.0758787000
_diffrn_orient_matrix_UB_31      -0.1411966000
_diffrn_orient_matrix_UB_32      -0.0030223000
_diffrn_orient_matrix_UB_33      -0.0035791000
_diffrn_radiation_monochromator  mirror
_diffrn_radiation_probe          x-ray
_diffrn_radiation_type           CuK\a
_diffrn_radiation_wavelength     1.54184
_diffrn_source                   'micro-focus sealed X-ray tube'
_diffrn_source_type              'SuperNova (Cu) X-ray Source'
_reflns_Friedel_coverage         0.777
_reflns_Friedel_fraction_full    0.933
_reflns_Friedel_fraction_max     0.894
_reflns_number_gt                2705
_reflns_number_total             3141
_reflns_odcompleteness_completeness 99.77
_reflns_odcompleteness_iscentric 1
_reflns_odcompleteness_theta     66.97
_reflns_special_details          
;
 Reflections were merged by SHELXL according to the crystal
 class for the calculation of statistics and refinement.
 
 _reflns_Friedel_fraction is defined as the number of unique
 Friedel pairs measured divided by the number that would be
 possible theoretically, ignoring centric projections and
 systematic absences.
;
_reflns_threshold_expression     'I > 2\s(I)'
_computing_cell_refinement       'CrysAlisPro 1.171.38.46 (Rigaku OD, 2015)'
_computing_data_collection       'CrysAlisPro 1.171.38.46 (Rigaku OD, 2015)'
_computing_data_reduction        'CrysAlisPro 1.171.38.46 (Rigaku OD, 2015)'
_computing_molecular_graphics    'Olex2 (Dolomanov et al., 2009)'
_computing_publication_material  'Olex2 (Dolomanov et al., 2009)'
_computing_structure_refinement  'ShelXL (Sheldrick, 2015)'
_computing_structure_solution    'ShelXT (Sheldrick, 2015)'
_refine_diff_density_max         0.292
_refine_diff_density_min         -0.132
_refine_diff_density_rms         0.028
_refine_ls_abs_structure_details 
;
 Flack x determined using 1090 quotients [(I+)-(I-)]/[(I+)+(I-)]
 (Parsons, Flack and Wagner, Acta Cryst. B69 (2013) 249-259).
;
_refine_ls_extinction_coef       .
_refine_ls_extinction_method     none
_refine_ls_goodness_of_fit_ref   1.027
_refine_ls_hydrogen_treatment    constr
_refine_ls_matrix_type           full
_refine_ls_number_parameters     220
_refine_ls_number_reflns         3141
_refine_ls_number_restraints     19
_refine_ls_R_factor_all          0.0579
_refine_ls_R_factor_gt           0.0505
_refine_ls_restrained_S_all      1.033
_refine_ls_shift/su_max          0.000
_refine_ls_shift/su_mean         0.000
_refine_ls_structure_factor_coef Fsqd
_refine_ls_weighting_details     
'w=1/[\s^2^(Fo^2^)+(0.0948P)^2^+0.1870P] where P=(Fo^2^+2Fc^2^)/3'
_refine_ls_weighting_scheme      calc
_refine_ls_wR_factor_gt          0.1504
_refine_ls_wR_factor_ref         0.1605
_refine_special_details          ?
_olex2_refinement_description    
;
1. Fixed Uiso
 At 1.2 times of:
  All C(H) groups, All C(H,H) groups
 At 1.5 times of:
  All C(H,H,H) groups
2. Rigid body (RIGU) restrains
 C19A, C19B, C20A, C20B, C21A, C21B
 with sigma for 1-2 distances of 0.001 and sigma for 1-3 distances of 0.001
3. Others
 Sof(C19B)=Sof(C20B)=Sof(H20D)=Sof(H20E)=Sof(H20F)=Sof(C21B)=Sof(H21C)=
 Sof(H21D)=1-FVAR(1)
 Sof(C19A)=Sof(C20A)=Sof(H20A)=Sof(H20B)=Sof(H20C)=Sof(C21A)=Sof(H21A)=
 Sof(H21B)=FVAR(1)
4.a Aromatic/amide H refined with riding coordinates:
 C1(H1), C2(H2), C3(H3), C4(H4), C5(H5), C7(H7), C8(H8), C10(H10), C14(H14),
 C15(H15), C16(H16), C17(H17), C18(H18)
4.b X=CH2 refined with riding coordinates:
 C21A(H21A,H21B), C21B(H21C,H21D)
4.c Idealised Me refined as rotating group:
 C20A(H20A,H20B,H20C), C20B(H20D,H20E,H20F)
;
_atom_sites_solution_hydrogens   geom
_atom_sites_solution_primary     dual
_atom_sites_solution_secondary   ?
loop_
_atom_site_label
_atom_site_type_symbol
_atom_site_fract_x
_atom_site_fract_y
_atom_site_fract_z
_atom_site_U_iso_or_equiv
_atom_site_adp_type
_atom_site_occupancy
_atom_site_site_symmetry_order
_atom_site_calc_flag
_atom_site_refinement_flags_posn
_atom_site_refinement_flags_adp
_atom_site_refinement_flags_occupancy
_atom_site_disorder_assembly
_atom_site_disorder_group
C1 C 0.5893(3) 0.77887(16) 0.6486(4) 0.0694(8) Uani 1 1 d . . . . .
H1 H 0.5283 0.7539 0.7033 0.083 Uiso 1 1 calc R . . . .
C2 C 0.5819(4) 0.84699(17) 0.6468(5) 0.0826(10) Uani 1 1 d . . . . .
H2 H 0.5160 0.8679 0.7014 0.099 Uiso 1 1 calc R . . . .
C3 C 0.6691(4) 0.88495(15) 0.5667(6) 0.0844(10) Uani 1 1 d . . . . .
H3 H 0.6619 0.9312 0.5651 0.101 Uiso 1 1 calc R . . . .
C4 C 0.7673(4) 0.85474(17) 0.4888(5) 0.0792(9) Uani 1 1 d . . . . .
H4 H 0.8275 0.8804 0.4348 0.095 Uiso 1 1 calc R . . . .
C5 C 0.7770(3) 0.78613(16) 0.4901(4) 0.0683(8) Uani 1 1 d . . . . .
H5 H 0.8445 0.7660 0.4374 0.082 Uiso 1 1 calc R . . . .
C6 C 0.6881(3) 0.74656(12) 0.5686(4) 0.0584(6) Uani 1 1 d . . . . .
C7 C 0.7039(3) 0.67398(13) 0.5594(5) 0.0661(7) Uani 1 1 d . . . . .
H7 H 0.7793 0.6582 0.5198 0.079 Uiso 1 1 calc R . . . .
C8 C 0.6188(3) 0.62802(14) 0.6034(4) 0.0672(7) Uani 1 1 d . . . . .
H8 H 0.5448 0.6434 0.6486 0.081 Uiso 1 1 calc R . . . .
C9 C 0.6339(3) 0.55671(14) 0.5853(5) 0.0717(8) Uani 1 1 d . . . . .
C10 C 0.5420(4) 0.51567(17) 0.6204(6) 0.0855(10) Uani 1 1 d . . . . .
H10 H 0.4693 0.5342 0.6613 0.103 Uiso 1 1 calc R . . . .
C11 C 0.5470(3) 0.44426(15) 0.5997(5) 0.0785(9) Uani 1 1 d . . . . .
C12 C 0.5479(3) 0.38529(16) 0.5855(5) 0.0744(8) Uani 1 1 d . . . . .
C13 C 0.5575(3) 0.31379(13) 0.5755(4) 0.0626(7) Uani 1 1 d . . . . .
C14 C 0.4695(3) 0.27464(16) 0.6549(4) 0.0678(7) Uani 1 1 d . . . . .
H14 H 0.4033 0.2948 0.7106 0.081 Uiso 1 1 calc R . . . .
C15 C 0.4785(4) 0.20688(17) 0.6525(5) 0.0770(9) Uani 1 1 d . . . . .
H15 H 0.4181 0.1811 0.7058 0.092 Uiso 1 1 calc R . . . .
C16 C 0.5754(4) 0.17635(16) 0.5726(5) 0.0806(9) Uani 1 1 d . . . . .
H16 H 0.5823 0.1301 0.5733 0.097 Uiso 1 1 calc R . . . .
C17 C 0.6637(4) 0.2153(2) 0.4901(5) 0.0828(10) Uani 1 1 d . . . . .
H17 H 0.7293 0.1949 0.4336 0.099 Uiso 1 1 calc R . . . .
C18 C 0.6547(3) 0.28310(19) 0.4916(4) 0.0758(9) Uani 1 1 d . . . . .
H18 H 0.7142 0.3088 0.4361 0.091 Uiso 1 1 calc R . . . .
C19A C 0.755(2) 0.5298(11) 0.554(3) 0.092(5) Uani 0.42(3) 1 d . U P A 1
C19B C 0.7515(15) 0.5285(8) 0.5022(18) 0.081(3) Uani 0.58(3) 1 d . U P A 2
C20A C 0.8259(15) 0.5119(10) 0.703(4) 0.113(5) Uani 0.42(3) 1 d . U P A 1
H20A H 0.8312 0.5493 0.7815 0.169 Uiso 0.42(3) 1 calc GR . P A 1
H20B H 0.9069 0.4991 0.6669 0.169 Uiso 0.42(3) 1 calc GR . P A 1
H20C H 0.7874 0.4751 0.7622 0.169 Uiso 0.42(3) 1 calc GR . P A 1
C20B C 0.8412(11) 0.4947(8) 0.611(3) 0.118(4) Uani 0.58(3) 1 d . U P A 2
H20D H 0.8586 0.5214 0.7123 0.176 Uiso 0.58(3) 1 calc GR . P A 2
H20E H 0.9152 0.4879 0.5453 0.176 Uiso 0.58(3) 1 calc GR . P A 2
H20F H 0.8090 0.4523 0.6474 0.176 Uiso 0.58(3) 1 calc GR . P A 2
C21A C 0.795(2) 0.5196(13) 0.387(3) 0.136(7) Uani 0.42(3) 1 d . U P A 1
H21A H 0.8708 0.5001 0.3673 0.163 Uiso 0.42(3) 1 calc R . P A 1
H21B H 0.7455 0.5321 0.2935 0.163 Uiso 0.42(3) 1 calc R . P A 1
C21B C 0.7731(11) 0.5395(5) 0.3338(16) 0.089(3) Uani 0.58(3) 1 d . U P A 2
H21C H 0.8465 0.5254 0.2840 0.106 Uiso 0.58(3) 1 calc R . P A 2
H21D H 0.7149 0.5613 0.2656 0.106 Uiso 0.58(3) 1 calc R . P A 2

loop_
_atom_site_aniso_label
_atom_site_aniso_U_11
_atom_site_aniso_U_22
_atom_site_aniso_U_33
_atom_site_aniso_U_23
_atom_site_aniso_U_13
_atom_site_aniso_U_12
C1 0.0702(19) 0.0719(17) 0.0660(15) 0.0021(14) 0.0087(14) -0.0030(14)
C2 0.098(3) 0.0739(18) 0.0757(18) -0.0083(16) 0.0173(18) 0.0197(18)
C3 0.124(3) 0.0541(13) 0.0752(18) -0.0081(16) 0.002(2) -0.0024(17)
C4 0.091(2) 0.0721(18) 0.0746(18) 0.0003(16) 0.0015(18) -0.0248(17)
C5 0.0653(18) 0.0763(18) 0.0632(14) -0.0065(14) 0.0043(15) -0.0022(13)
C6 0.0653(15) 0.0572(12) 0.0526(12) 0.0009(13) -0.0096(12) -0.0015(11)
C7 0.0681(17) 0.0594(14) 0.0709(16) 0.0004(15) -0.0048(15) 0.0014(12)
C8 0.0693(17) 0.0606(14) 0.0716(18) 0.0016(14) -0.0004(15) 0.0018(12)
C9 0.081(2) 0.0570(13) 0.0775(18) 0.0023(15) -0.0071(18) -0.0016(13)
C10 0.090(2) 0.0709(18) 0.096(3) 0.0091(17) 0.005(2) -0.0051(17)
C11 0.087(2) 0.0659(16) 0.083(2) 0.0098(16) -0.0032(18) -0.0176(15)
C12 0.079(2) 0.0724(17) 0.0721(18) 0.0059(17) -0.0043(17) -0.0118(14)
C13 0.0692(17) 0.0635(14) 0.0551(13) 0.0058(14) -0.0081(14) -0.0097(12)
C14 0.0622(17) 0.0764(18) 0.0649(15) -0.0009(15) 0.0065(14) -0.0044(14)
C15 0.083(2) 0.0769(18) 0.0711(17) 0.0105(16) 0.0023(17) -0.0258(16)
C16 0.100(2) 0.0639(15) 0.0773(19) -0.0010(17) -0.016(2) 0.0013(16)
C17 0.072(2) 0.103(3) 0.0732(18) -0.0096(19) 0.0020(18) 0.0132(18)
C18 0.0662(19) 0.097(2) 0.0640(16) 0.0048(17) 0.0017(16) -0.0191(16)
C19A 0.077(7) 0.053(6) 0.144(11) -0.001(7) -0.010(6) 0.001(4)
C19B 0.071(4) 0.066(5) 0.107(5) -0.007(3) 0.013(4) -0.002(3)
C20A 0.075(7) 0.115(10) 0.148(11) 0.018(7) -0.007(7) 0.005(6)
C20B 0.096(5) 0.111(7) 0.145(8) 0.021(6) -0.003(5) 0.010(5)
C21A 0.129(11) 0.135(15) 0.145(11) 0.004(7) -0.003(7) 0.058(11)
C21B 0.087(5) 0.069(4) 0.109(5) -0.007(3) 0.020(3) 0.014(4)

_geom_special_details            
;
 All esds (except the esd in the dihedral angle between two l.s. planes)
 are estimated using the full covariance matrix.  The cell esds are taken
 into account individually in the estimation of esds in distances, angles
 and torsion angles; correlations between esds in cell parameters are only
 used when they are defined by crystal symmetry.  An approximate (isotropic)
 treatment of cell esds is used for estimating esds involving l.s. planes.
;
loop_
_geom_bond_atom_site_label_1
_geom_bond_atom_site_label_2
_geom_bond_distance
_geom_bond_site_symmetry_2
_geom_bond_publ_flag
C1 C2 1.367(4) . ?
C1 C6 1.397(4) . ?
C2 C3 1.362(5) . ?
C3 C4 1.366(5) . ?
C4 C5 1.378(5) . ?
C5 C6 1.389(4) . ?
C6 C7 1.465(3) . ?
C7 C8 1.350(4) . ?
C8 C9 1.444(4) . ?
C9 C10 1.323(5) . ?
C9 C19A 1.45(2) . ?
C9 C19B 1.538(16) . ?
C10 C11 1.440(4) . ?
C11 C12 1.186(4) . ?
C12 C13 1.438(4) . ?
C13 C14 1.379(4) . ?
C13 C18 1.383(5) . ?
C14 C15 1.361(4) . ?
C15 C16 1.365(5) . ?
C16 C17 1.389(6) . ?
C17 C18 1.362(5) . ?
C19A C20A 1.42(2) . ?
C19A C21A 1.36(3) . ?
C19B C20B 1.451(16) . ?
C19B C21B 1.326(16) . ?

loop_
_geom_angle_atom_site_label_1
_geom_angle_atom_site_label_2
_geom_angle_atom_site_label_3
_geom_angle
_geom_angle_site_symmetry_1
_geom_angle_site_symmetry_3
_geom_angle_publ_flag
C2 C1 C6 120.2(3) . . ?
C3 C2 C1 121.4(3) . . ?
C2 C3 C4 119.7(3) . . ?
C3 C4 C5 119.9(3) . . ?
C4 C5 C6 121.2(3) . . ?
C1 C6 C7 124.9(3) . . ?
C5 C6 C1 117.6(3) . . ?
C5 C6 C7 117.6(3) . . ?
C8 C7 C6 125.7(3) . . ?
C7 C8 C9 124.9(3) . . ?
C8 C9 C19A 119.2(10) . . ?
C8 C9 C19B 119.8(7) . . ?
C10 C9 C8 120.6(3) . . ?
C10 C9 C19A 119.6(10) . . ?
C10 C9 C19B 119.1(7) . . ?
C9 C10 C11 124.5(4) . . ?
C12 C11 C10 178.0(4) . . ?
C11 C12 C13 175.7(4) . . ?
C14 C13 C12 119.5(3) . . ?
C14 C13 C18 118.9(3) . . ?
C18 C13 C12 121.5(3) . . ?
C15 C14 C13 120.7(3) . . ?
C14 C15 C16 120.6(3) . . ?
C15 C16 C17 119.2(3) . . ?
C18 C17 C16 120.4(3) . . ?
C17 C18 C13 120.1(3) . . ?
C20A C19A C9 117.2(17) . . ?
C21A C19A C9 119.9(17) . . ?
C21A C19A C20A 122.9(18) . . ?
C20B C19B C9 119.8(11) . . ?
C21B C19B C9 119.2(11) . . ?
C21B C19B C20B 120.9(14) . . ?

_shelx_res_file                  
;
TITL she18_05sn_scaled_a.res in Pna2(1)
REM Old TITL
REM SHELXT solution in Pna2(1)
REM R1 0.140, Rweak 0.151, Alpha 0.003, Orientation a'=-a, b'=c, c'=b
REM Flack x = -9.990 ( 9.990 ) from Parsons' quotients
REM Formula found by SHELXT: C21
CELL 1.54184 10.9002 20.0267 7.6356 90 90 90
ZERR 4 0.0003 0.0004 0.0001 0 0 0
LATT -1
SYMM -X,-Y,0.5+Z
SYMM 0.5+X,0.5-Y,+Z
SYMM 0.5-X,0.5+Y,0.5+Z
SFAC C H
UNIT 84 72
RIGU 0.001 0.001 C19A > C21B

L.S. 10
PLAN  20
SIZE 0.166 0.344 0.47
list 4
fmap 2
ACTA
REM <olex2.extras>
REM <HklSrc "%.\\she18_05sn_scaled.hkl">
REM </olex2.extras>

WGHT    0.094800    0.187000
FVAR       0.66485   0.41997
C1    1    0.589286    0.778870    0.648630    11.00000    0.07023    0.07188 =
         0.06598    0.00214    0.00874   -0.00303
AFIX  43
H1    2    0.528331    0.753943    0.703297    11.00000   -1.20000
AFIX   0
C2    1    0.581912    0.846990    0.646819    11.00000    0.09819    0.07389 =
         0.07574   -0.00828    0.01732    0.01969
AFIX  43
H2    2    0.515989    0.867867    0.701410    11.00000   -1.20000
AFIX   0
C3    1    0.669143    0.884948    0.566689    11.00000    0.12375    0.05414 =
         0.07521   -0.00810    0.00224   -0.00236
AFIX  43
H3    2    0.661873    0.931213    0.565079    11.00000   -1.20000
AFIX   0
C4    1    0.767298    0.854742    0.488753    11.00000    0.09097    0.07211 =
         0.07459    0.00032    0.00148   -0.02483
AFIX  43
H4    2    0.827495    0.880439    0.434828    11.00000   -1.20000
AFIX   0
C5    1    0.777047    0.786129    0.490107    11.00000    0.06531    0.07628 =
         0.06317   -0.00651    0.00435   -0.00216
AFIX  43
H5    2    0.844464    0.765958    0.437446    11.00000   -1.20000
AFIX   0
C6    1    0.688068    0.746561    0.568647    11.00000    0.06534    0.05721 =
         0.05257    0.00092   -0.00965   -0.00148
C7    1    0.703947    0.673983    0.559419    11.00000    0.06812    0.05936 =
         0.07092    0.00038   -0.00482    0.00139
AFIX  43
H7    2    0.779263    0.658222    0.519849    11.00000   -1.20000
AFIX   0
C8    1    0.618764    0.628017    0.603358    11.00000    0.06931    0.06060 =
         0.07161    0.00160   -0.00041    0.00175
AFIX  43
H8    2    0.544787    0.643423    0.648626    11.00000   -1.20000
AFIX   0
C9    1    0.633906    0.556708    0.585334    11.00000    0.08052    0.05704 =
         0.07746    0.00229   -0.00707   -0.00164
C10   1    0.542048    0.515666    0.620417    11.00000    0.08967    0.07092 =
         0.09584    0.00905    0.00534   -0.00505
AFIX  43
H10   2    0.469255    0.534218    0.661267    11.00000   -1.20000
AFIX   0
C11   1    0.546984    0.444259    0.599727    11.00000    0.08660    0.06590 =
         0.08298    0.00977   -0.00317   -0.01764
C12   1    0.547869    0.385287    0.585464    11.00000    0.07866    0.07242 =
         0.07213    0.00595   -0.00430   -0.01177
C13   1    0.557486    0.313791    0.575492    11.00000    0.06925    0.06352 =
         0.05507    0.00584   -0.00805   -0.00965
C14   1    0.469508    0.274636    0.654872    11.00000    0.06221    0.07640 =
         0.06489   -0.00090    0.00645   -0.00443
AFIX  43
H14   2    0.403287    0.294770    0.710636    11.00000   -1.20000
AFIX   0
C15   1    0.478510    0.206876    0.652516    11.00000    0.08305    0.07686 =
         0.07105    0.01049    0.00231   -0.02578
AFIX  43
H15   2    0.418097    0.181146    0.705837    11.00000   -1.20000
AFIX   0
C16   1    0.575423    0.176348    0.572584    11.00000    0.10046    0.06391 =
         0.07734   -0.00101   -0.01580    0.00132
AFIX  43
H16   2    0.582294    0.130062    0.573306    11.00000   -1.20000
AFIX   0
C17   1    0.663679    0.215267    0.490134    11.00000    0.07204    0.10324 =
         0.07316   -0.00956    0.00195    0.01323
AFIX  43
H17   2    0.729294    0.194877    0.433559    11.00000   -1.20000
AFIX   0
C18   1    0.654742    0.283102    0.491609    11.00000    0.06624    0.09727 =
         0.06399    0.00478    0.00169   -0.01914
AFIX  43
H18   2    0.714175    0.308830    0.436084    11.00000   -1.20000
AFIX   0
PART 1
C19A  1    0.755427    0.529848    0.554190    21.00000    0.07749    0.05311 =
         0.14392   -0.00105   -0.00970    0.00052
PART 0
PART 2
C19B  1    0.751509    0.528538    0.502244   -21.00000    0.07130    0.06586 =
         0.10675   -0.00710    0.01325   -0.00174
PART 0
PART 1
C20A  1    0.825946    0.511903    0.703289    21.00000    0.07488    0.11513 =
         0.14773    0.01817   -0.00724    0.00460
AFIX 137
H20A  2    0.831174    0.549326    0.781503    21.00000   -1.50000
H20B  2    0.906923    0.499130    0.666932    21.00000   -1.50000
H20C  2    0.787419    0.475120    0.762239    21.00000   -1.50000
AFIX   0
PART 0
PART 2
C20B  1    0.841164    0.494667    0.611011   -21.00000    0.09645    0.11095 =
         0.14538    0.02134   -0.00275    0.00980
AFIX 137
H20D  2    0.858620    0.521447    0.712268   -21.00000   -1.50000
H20E  2    0.915210    0.487883    0.545305   -21.00000   -1.50000
H20F  2    0.808987    0.452261    0.647429   -21.00000   -1.50000
AFIX   0
PART 0
PART 1
C21A  1    0.794713    0.519617    0.387460    21.00000    0.12853    0.13463 =
         0.14539    0.00424   -0.00297    0.05821
AFIX  93
H21A  2    0.870811    0.500083    0.367252    21.00000   -1.20000
H21B  2    0.745505    0.532148    0.293546    21.00000   -1.20000
AFIX   0
PART 0
PART 2
C21B  1    0.773130    0.539491    0.333833   -21.00000    0.08746    0.06902 =
         0.10905   -0.00671    0.02026    0.01369
AFIX  93
H21C  2    0.846541    0.525405    0.283960   -21.00000   -1.20000
H21D  2    0.714888    0.561260    0.265556   -21.00000   -1.20000
AFIX   0
HKLF 4

REM  she18_05sn_scaled_a.res in Pna2(1)
REM R1 =  0.0505 for    2705 Fo > 4sig(Fo)  and  0.0579 for all    3141 data
REM    220 parameters refined using     19 restraints

END

WGHT      0.0948      0.1869

REM Highest difference peak  0.292,  deepest hole -0.132,  1-sigma level  0.028
Q1    1   0.6329  0.5003  0.5780  11.00000  0.05    0.29
Q2    1   0.6446  0.3761  0.5338  11.00000  0.05    0.27
Q3    1   0.6195  0.6798  0.6147  11.00000  0.05    0.25
Q4    1   0.6397  0.7592  0.5938  11.00000  0.05    0.15
Q5    1   0.6168  0.2961  0.5792  11.00000  0.05    0.14
Q6    1   0.6200  0.4233  0.6104  11.00000  0.05    0.14
Q7    1   0.5577  0.5536  0.6418  11.00000  0.05    0.13
Q8    1   0.8385  0.4983  0.4743  11.00000  0.05    0.12
Q9    1   0.8024  0.5300  0.7877  11.00000  0.05    0.12
Q10   1   0.5800  0.8116  0.5960  11.00000  0.05    0.12
Q11   1   0.6603  0.1950  0.5855  11.00000  0.05    0.11
Q12   1   0.7380  0.8714  0.5686  11.00000  0.05    0.11
Q13   1   0.4752  0.1405  0.6425  11.00000  0.05    0.09
Q14   1   0.5591  0.5475  0.5382  11.00000  0.05    0.08
Q15   1   0.5721  0.8500  0.4750  11.00000  0.05    0.08
Q16   1   0.6870  0.2524  0.5551  11.00000  0.05    0.08
Q17   1   0.5152  0.6508  0.5603  11.00000  0.05    0.08
Q18   1   0.7790  0.7230  0.4848  11.00000  0.05    0.07
Q19   1   0.6319  0.5927  0.5914  11.00000  0.05    0.07
Q20   1   0.4695  0.4112  0.6583  11.00000  0.05    0.07
;
_shelx_res_checksum              58913
_olex2_submission_special_instructions 'No special instructions were received'
_oxdiff_exptl_absorpt_empirical_details 
;
Empirical correction (ABSPACK) includes:
- Absorption correction using spherical harmonics
- Frame scaling
;
_oxdiff_exptl_absorpt_empirical_full_max 1.445
_oxdiff_exptl_absorpt_empirical_full_min 0.624
####################################################################### 
# 
# This file contains crystal structure data downloaded from the 
# Cambridge Structural Database (CSD) hosted by the Cambridge 
# Crystallographic Data Centre (CCDC).
# 
# Full information about CCDC data access policies and citation 
# guidelines are available at http://www.ccdc.cam.ac.uk/access/V1 
# 
# Audit and citation data items may have been added by the CCDC. 
# Please retain this information to preserve the provenance of 
# this file and to allow appropriate attribution of the data. 
# 
#######################################################################

data_she18_11sn
_database_code_depnum_ccdc_archive 'CCDC 1902663'
loop_
_audit_author_name
_audit_author_address
'Jas Ward'
;The Australian National University
Australia
;
# publcif _publ_body_element loop end

_audit_update_record             
;
2019-03-12 deposited with the CCDC.	2019-09-11 downloaded from the CCDC.
;
#Added by publCIF


_symmetry_space_group_name_hall  'P 2ac 2ab'
_publcif_datablock.id            {91481bf8-c914-43ff-8bf4-ade9ae44ccf1}

#
# add machine specifics from crysalis pro
# ban16_pc38sn_scaled.cif
#
_audit_creation_date             2018-02-09
_audit_creation_method           'CrysAlisPro 1.171.38.46 (Rigaku OD, 2015)'
_computing_data_collection       'CrysAlisPro 1.171.38.46 (Rigaku OD, 2015)'
_computing_cell_refinement       'CrysAlisPro 1.171.38.46 (Rigaku OD, 2015)'
_computing_data_reduction        'CrysAlisPro 1.171.38.46 (Rigaku OD, 2015)'
_cell_length_a                   5.79782(9)
_cell_length_b                   7.59133(14)
_cell_length_c                   63.3743(11)
_cell_angle_alpha                90.0
_cell_angle_beta                 90.0
_cell_angle_gamma                90.0
_cell_volume                     2789.30(8)
_cell_formula_units_Z            8
_cell_measurement_temperature    150.00(10)
_cell_measurement_reflns_used    15596
_cell_measurement_theta_min      4.1750
_cell_measurement_theta_max      73.4060
#
# skip _cell_oxdiff_length_a  etc
#
_exptl_crystal_size_max          0.173
_exptl_crystal_size_mid          0.074
_exptl_crystal_size_min          0.054
#
# add _exptl_crystal_description manually if not present
#
_exptl_crystal_description       prism
_exptl_crystal_colour            colourless
#
# skip _exptl_crystal_face_index_h etc
#
_exptl_absorpt_correction_T_min  0.85183
_exptl_absorpt_correction_T_max  1.00000
_exptl_absorpt_correction_type   multi-scan
_exptl_absorpt_process_details   
;
CrysAlisPro 1.171.38.46 (Rigaku Oxford Diffraction, 2015)
Empirical absorption correction using spherical harmonics,
 implemented in SCALE3 ABSPACK scaling algorithm.
;
#
# skip _oxdiff_exptl_absorpt_empirical_full_min   etc
#
_diffrn_ambient_temperature      150.00(10)
_diffrn_ambient_environment      N~2~
_diffrn_source                   'micro-focus sealed X-ray tube'
_diffrn_source_type              'SuperNova (Cu) X-ray Source'
_diffrn_radiation_probe          x-ray
_diffrn_radiation_type           'Cu K\a'
_diffrn_radiation_wavelength     1.54184
_diffrn_radiation_monochromator  mirror
_diffrn_measurement_device       'four-circle diffractometer'
_diffrn_measurement_device_type  'SuperNova, Dual, Cu at zero, EosS2'
_diffrn_detector                 'CCD plate'
_diffrn_detector_type            EosS2
_diffrn_detector_area_resol_mean 16.2595
_diffrn_reflns_number            55300
_diffrn_reflns_av_R_equivalents  0.0586
_diffrn_reflns_av_sigmaI/netI    0.0717
_diffrn_reflns_limit_h_min       -7
_diffrn_reflns_limit_h_max       7
_diffrn_reflns_limit_k_min       -9
_diffrn_reflns_limit_k_max       8
_diffrn_reflns_limit_l_min       -79
_diffrn_reflns_limit_l_max       78
_diffrn_reflns_theta_min         3.4870
_diffrn_reflns_theta_max         74.1587
_diffrn_measured_fraction_theta_max 0.9951
_diffrn_reflns_theta_full        74.3338
_diffrn_measured_fraction_theta_full 0.9915
_diffrn_orient_matrix_type       
'CrysAlisPro convention (1999,Acta A55,543-557)'
_diffrn_orient_matrix_UB_11      -0.2224993000
_diffrn_orient_matrix_UB_12      -0.1108636000
_diffrn_orient_matrix_UB_13      -0.0004803000
_diffrn_orient_matrix_UB_21      0.0084219000
_diffrn_orient_matrix_UB_22      -0.0025460000
_diffrn_orient_matrix_UB_23      -0.0242950000
_diffrn_orient_matrix_UB_31      0.1450631000
_diffrn_orient_matrix_UB_32      -0.1699407000
_diffrn_orient_matrix_UB_33      0.0006765000
_diffrn_measurement_details      
;
List of Runs (angles in degrees, time in seconds):

  # Type    Start    End  Width  t~exp~   \w     \q     \k     \f   Frames
#--------------------------------------------------------------------------
  1  \w   -105.00 -10.50   0.75    0.75    --  -36.95 -77.00 -60.00  126
  2  \w   -104.00 -20.00   0.75    0.75    --  -36.95 -57.00  60.00  112
  3  \w     23.00  89.00   0.75    0.75    --   36.95-125.00 -90.00   88
  4  \w     23.00  89.00   0.75    0.75    --   36.95-125.00  30.00   88
  5  \w     18.00 105.00   0.75    0.75    --   36.95  38.00 -60.00  116
  6  \w    -31.00  63.50   0.75    0.75    --   36.95 -77.00-120.00  126
  7  \w     20.00 104.00   0.75    0.75    --   36.95  57.00  90.00  112
  8  \w    -32.00 106.00   0.75    0.75    --   36.95   0.00-150.00  184
  9  \w    -30.00  54.00   0.75    0.75    --   36.95 -57.00  90.00  112
 10  \w     23.00  89.00   0.75    0.75    --   36.95-125.00 150.00   88
 11  \w     18.00 105.00   0.75    0.75    --   36.95  38.00  60.00  116
 12  \w    -30.00  54.00   0.75    0.75    --   36.95 -57.00 150.00  112
 13  \w      1.00  76.00   0.75    0.75    --   36.95 -99.00  30.00  100
 14  \w     57.00 150.00   0.75    0.99    --  111.00 178.00  30.00  124
 15  \w     91.00 178.00   0.75    0.99    --  111.00  64.00 -60.00  116
 16  \w     43.00 127.00   0.75    0.99    --  111.00 -50.00-120.00  112
 17  \w     41.00 116.00   0.75    0.99    --  111.00-111.00-150.00  100
 18  \w     43.00 127.00   0.75    0.99    --  111.00 -50.00 -60.00  112
 19  \w     42.00 145.50   0.75    0.99    --  111.00 -92.00-180.00  138
 20  \w    100.00 178.00   0.75    0.99    --  111.00 111.00  60.00  104
 21  \w     94.00 178.00   0.75    0.99    --  111.00  50.00-150.00  112
 22  \w     86.00 177.50   0.75    0.99    --  111.00  25.00 -90.00  122
 23  \w     42.00 129.00   0.75    0.99    --  111.00 -38.00   0.00  116
 24  \w     44.00 126.50   0.75    0.99    --  111.00 -55.00 164.49  110
 25  \w     65.00 177.50   0.75    0.99    --  111.00  12.00 120.00  150
 26  \w     41.00 116.00   0.75    0.99    --  111.00-111.00 -30.00  100
 27  \w     41.00 116.00   0.75    0.99    --  111.00-111.00   0.00  100
 28  \w     57.00 150.00   0.75    0.99    --  111.00 178.00-180.00  124
 29  \w     43.00 127.00   0.75    0.99    --  111.00 -50.00  30.00  112
 30  \w     43.00 137.50   0.75    0.99    --  111.00 -77.00-180.00  126
 31  \w     44.00 131.00   0.75    0.99    --  111.00 -64.00  60.00  116
 32  \w     92.00 177.50   0.75    0.99    --  111.00  38.00-180.00  114
 33  \w     92.00 177.50   0.75    0.99    --  111.00  38.00-150.00  114
 34  \w     44.00 131.00   0.75    0.99    --  111.00 -64.00 -30.00  116
 35  \w     41.00 134.00   0.75    0.99    --  111.00 -26.00 -18.19  124
 36  \w    100.00 178.00   0.75    0.99    --  111.00 111.00-120.00  104
 37  \w     91.00 178.00   0.75    0.99    --  111.00  64.00 -30.00  116
 38  \w     44.00 131.00   0.75    0.99    --  111.00 -64.00  90.00  116
 39  \w     57.00 150.00   0.75    0.99    --  111.00 178.00 -30.00  124
 40  \w     42.00 143.25   0.75    0.99    --  111.00 -92.00  30.00  135
 41  \w    117.00 151.50   0.75    0.99    --  111.00  64.00 120.00   46
 42  \w    133.00 170.50   0.75    0.99    --  111.00  25.00   0.00   50
 43  \w     53.00 102.50   0.75    0.99    --  111.00-111.00 -60.00   66
 44  \w     95.00 139.25   0.75    0.99    --  111.00  50.00 -90.00   59
 45  \w     99.00 126.00   0.75    0.99    --  111.00  25.00   0.00   36
 46  \w     41.00  90.50   0.75    0.99    --  111.00-111.00  60.00   66
 47  \w     71.00  98.00   0.75    0.99    --  111.00 -92.00  90.00   36
 48  \w     97.00 123.25   0.75    0.99    --  111.00 -92.00-120.00   35
 49  \w     96.00 174.00   0.75    0.99    --  111.00  50.00 150.00  104
 50  \w     89.00 123.50   0.75    0.99    --  111.00 -50.00 120.00   46
 51  \w     75.00 101.25   0.75    0.99    --  111.00 -64.00 -90.00   35
 52  \w    117.00 149.25   0.75    0.99    --  111.00 178.00 -90.00   43
 53  \w     41.75 116.00   0.75    0.99    --  111.00-111.00  30.00   99
 54  \w     75.00 101.25   0.75    0.99    --  111.00 -42.00-167.26   35
 55  \w     53.00  97.25   0.75    0.99    --  111.00 -32.00 162.81   59
;
_diffrn_measurement_method       '\w scans'
_symmetry_space_group_name_H-M   'P 21 21 21'
_symmetry_cell_setting           orthorhombic
_space_group_IT_number           19
_space_group_crystal_system      orthorhombic
#
# skip intenisty data and ins header
# finished with crysalis pro cif file
#
#------------------------------------------------------------------------
#
# data from SHELX
#
# skip first few lines
#
_chemical_formula_sum            'C17 H15 Br O'
_chemical_formula_weight         315.20

loop_
_atom_type_symbol
_atom_type_description
_atom_type_scat_dispersion_real
_atom_type_scat_dispersion_imag
_atom_type_scat_source
C C 0.0181 0.0091 'International Tables Vol C Tables 4.2.6.8 and 6.1.1.4'
H H 0.0000 0.0000 'International Tables Vol C Tables 4.2.6.8 and 6.1.1.4'
O O 0.0492 0.0322 'International Tables Vol C Tables 4.2.6.8 and 6.1.1.4'
Br Br -0.6763 1.2805 'International Tables Vol C Tables 4.2.6.8 and 6.1.1.4'
#
# already have cell_setting and H-M space group so skip
#
loop_
_symmetry_equiv_pos_as_xyz
'x, y, z'
'-x+1/2, -y, z+1/2'
'-x, y+1/2, -z+1/2'
'x+1/2, -y+1/2, -z'
#
# skip some lines we already have
#
_exptl_crystal_density_diffrn    1.501
_exptl_crystal_density_method    'not measured'
_exptl_crystal_F_000             1280
_exptl_absorpt_coefficient_mu    3.913
#
# skip some more
#
_reflns_number_total             5656
_reflns_number_gt                5612
_reflns_threshold_expression     >2sigma(I)
#
_computing_structure_solution    'SHELXT (Sheldrick, 2015)'
_computing_structure_refinement  'SHELXL-97 (Sheldrick, 2015)'
#
# add graphics and publication software to keep publcif happy
#
_computing_publication_material  'publCIF (Westrip, 2010)'
_computing_molecular_graphics    'SHELXLE (C. B. H\~A1/4bschle et al.,2011)'
#
# rest of shelx cif file 
#
_refine_special_details          
; 
 Refinement of F^2^ against ALL reflections.  The weighted R-factor wR and 
 goodness of fit S are based on F^2^, conventional R-factors R are based 
 on F, with F set to zero for negative F^2^. The threshold expression of 
 F^2^ > 2sigma(F^2^) is used only for calculating R-factors(gt) etc. and is 
 not relevant to the choice of reflections for refinement.  R-factors based 
 on F^2^ are statistically about twice as large as those based on F, and R- 
 factors based on ALL data will be even larger. 
;

_refine_ls_structure_factor_coef Fsqd
_refine_ls_matrix_type           full
_refine_ls_weighting_scheme      calc
_refine_ls_weighting_details     
'calc w=1/[\s^2^(Fo^2^)+(0.0000P)^2^+14.1183P] where P=(Fo^2^+2Fc^2^)/3'
_atom_sites_solution_primary     direct
_atom_sites_solution_secondary   difmap
_atom_sites_solution_hydrogens   geom
_refine_ls_hydrogen_treatment    constr
_refine_ls_extinction_method     none
_refine_ls_extinction_coef       ?
_refine_ls_abs_structure_details 'Flack H D (1983), Acta Cryst. A39, 876-881'
_refine_ls_abs_structure_Flack   0.04(3)
_refine_ls_number_reflns         5656
_refine_ls_number_parameters     345
_refine_ls_number_restraints     0
_refine_ls_R_factor_all          0.0607
_refine_ls_R_factor_gt           0.0603
_refine_ls_wR_factor_ref         0.1307
_refine_ls_wR_factor_gt          0.1306
_refine_ls_goodness_of_fit_ref   1.311
_refine_ls_restrained_S_all      1.311
_refine_ls_shift/su_max          0.002
_refine_ls_shift/su_mean         0.000

loop_
_atom_site_label
_atom_site_type_symbol
_atom_site_fract_x
_atom_site_fract_y
_atom_site_fract_z
_atom_site_U_iso_or_equiv
_atom_site_adp_type
_atom_site_occupancy
_atom_site_symmetry_multiplicity
_atom_site_calc_flag
_atom_site_refinement_flags
_atom_site_disorder_assembly
_atom_site_disorder_group
C1 C 0.6924(11) 0.1799(10) 0.62442(10) 0.0332(14) Uani 1 1 d . . .
H1 H 0.7838 0.1272 0.6351 0.040 Uiso 1 1 calc R . .
C2 C 0.7568(11) 0.1624(9) 0.60341(10) 0.0301(14) Uani 1 1 d . . .
H2 H 0.8913 0.0972 0.5999 0.036 Uiso 1 1 calc R . .
C3 C 0.6275(11) 0.2387(8) 0.58752(10) 0.0274(13) Uani 1 1 d . . .
C4 C 0.4286(11) 0.3297(9) 0.59257(11) 0.0305(14) Uani 1 1 d . . .
H4 H 0.3383 0.3805 0.5816 0.037 Uiso 1 1 calc R . .
C5 C 0.3595(11) 0.3477(8) 0.61337(11) 0.0298(14) Uani 1 1 d . . .
H5 H 0.2214 0.4093 0.6166 0.036 Uiso 1 1 calc R . .
C6 C 0.4952(9) 0.2738(7) 0.62993(11) 0.0241(13) Uani 1 1 d . . .
C7 C 0.4138(10) 0.3172(10) 0.65121(10) 0.0318(14) Uani 1 1 d . . .
H7 H 0.2641 0.3681 0.6511 0.038 Uiso 1 1 calc R . .
C9 C 0.3836(11) 0.3703(8) 0.68904(11) 0.0295(14) Uani 1 1 d . . .
H9 H 0.2383 0.4244 0.6866 0.035 Uiso 1 1 calc R . .
C8 C 0.4984(10) 0.3029(10) 0.67072(11) 0.0324(14) Uani 1 1 d . . .
C10 C 0.4538(12) 0.3674(9) 0.70923(11) 0.0320(15) Uani 1 1 d . . .
H10 H 0.5996 0.3147 0.7119 0.038 Uiso 1 1 calc R . .
C11 C 0.3307(11) 0.4363(8) 0.72756(11) 0.0290(14) Uani 1 1 d . . .
C12 C 0.1120(12) 0.5165(10) 0.72600(11) 0.0346(16) Uani 1 1 d . . .
H12 H 0.0399 0.5276 0.7126 0.042 Uiso 1 1 calc R . .
C13 C 0.0015(12) 0.5792(9) 0.74386(11) 0.0338(16) Uani 1 1 d . . .
H13 H -0.1443 0.6352 0.7425 0.041 Uiso 1 1 calc R . .
C14 C 0.1006(12) 0.5613(9) 0.76376(12) 0.0351(16) Uani 1 1 d . . .
H14 H 0.0239 0.6048 0.7759 0.042 Uiso 1 1 calc R . .
C15 C 0.3143(13) 0.4785(9) 0.76550(12) 0.0371(16) Uani 1 1 d . . .
H15 H 0.3828 0.4642 0.7790 0.045 Uiso 1 1 calc R . .
C16 C 0.4282(11) 0.4166(9) 0.74766(12) 0.0336(16) Uani 1 1 d . . .
H16 H 0.5736 0.3602 0.7491 0.040 Uiso 1 1 calc R . .
Br17 Br 0.78888(13) 0.19220(13) 0.675996(12) 0.0440(2) Uani 1 1 d . . .
O18 O 0.6829(9) 0.2319(6) 0.56644(7) 0.0352(11) Uani 1 1 d . . .
C19 C 0.8939(12) 0.1485(10) 0.56097(11) 0.0378(17) Uani 1 1 d . . .
H19A H 0.8772 0.0206 0.5625 0.057 Uiso 1 1 calc R . .
H19B H 1.0167 0.1902 0.5703 0.057 Uiso 1 1 calc R . .
H19C H 0.9333 0.1770 0.5463 0.057 Uiso 1 1 calc R . .
C21 C 0.1873(11) 0.8170(11) 0.62749(10) 0.0351(14) Uani 1 1 d . . .
H21 H 0.3016 0.8604 0.6181 0.042 Uiso 1 1 calc R . .
C22 C 0.2157(11) 0.8439(9) 0.64906(10) 0.0300(14) Uani 1 1 d . . .
H22 H 0.3447 0.9078 0.6542 0.036 Uiso 1 1 calc R . .
C23 C 0.0527(11) 0.7760(8) 0.66295(10) 0.0274(14) Uani 1 1 d . . .
C24 C -0.1391(11) 0.6940(9) 0.65529(10) 0.0311(13) Uani 1 1 d . . .
H24 H -0.2549 0.6545 0.6648 0.037 Uiso 1 1 calc R . .
C25 C -0.1671(11) 0.6676(9) 0.63378(10) 0.0320(14) Uani 1 1 d . . .
H25 H -0.2998 0.6072 0.6288 0.038 Uiso 1 1 calc R . .
C26 C -0.0027(10) 0.7287(8) 0.61924(11) 0.0260(13) Uani 1 1 d . . .
C27 C -0.0460(10) 0.6819(9) 0.59735(10) 0.0278(13) Uani 1 1 d . . .
H27 H -0.1908 0.6257 0.5954 0.033 Uiso 1 1 calc R . .
C28 C 0.0720(10) 0.7000(8) 0.57916(10) 0.0257(12) Uani 1 1 d . . .
C29 C -0.0126(11) 0.6294(8) 0.55922(11) 0.0263(14) Uani 1 1 d . . .
H29 H -0.1581 0.5720 0.5597 0.032 Uiso 1 1 calc R . .
C30 C 0.0908(10) 0.6362(8) 0.54036(10) 0.0258(13) Uani 1 1 d . . .
H30 H 0.2365 0.6934 0.5399 0.031 Uiso 1 1 calc R . .
C31 C 0.0053(12) 0.5654(9) 0.52029(11) 0.0292(14) Uani 1 1 d . . .
C32 C -0.2049(11) 0.4730(8) 0.51780(10) 0.0258(13) Uani 1 1 d . . .
H32 H -0.3011 0.4527 0.5297 0.031 Uiso 1 1 calc R . .
C33 C -0.2705(12) 0.4128(9) 0.49833(11) 0.0322(15) Uani 1 1 d . . .
H33 H -0.4100 0.3481 0.4970 0.039 Uiso 1 1 calc R . .
C34 C -0.1370(14) 0.4445(9) 0.48056(11) 0.0365(16) Uani 1 1 d . . .
H34 H -0.1856 0.4032 0.4671 0.044 Uiso 1 1 calc R . .
C35 C 0.0637(12) 0.5352(9) 0.48253(11) 0.0323(15) Uani 1 1 d . . .
H35 H 0.1534 0.5591 0.4703 0.039 Uiso 1 1 calc R . .
C36 C 0.1419(12) 0.5948(9) 0.50248(11) 0.0304(14) Uani 1 1 d . . .
H36 H 0.2855 0.6541 0.5037 0.037 Uiso 1 1 calc R . .
Br37 Br 0.35990(12) 0.82138(10) 0.577500(11) 0.03395(16) Uani 1 1 d . . .
O38 O 0.0638(8) 0.7873(7) 0.68453(7) 0.0365(12) Uani 1 1 d . . .
C39 C 0.2692(14) 0.8667(10) 0.69332(11) 0.0401(18) Uani 1 1 d . . .
H39A H 0.4054 0.8018 0.6885 0.060 Uiso 1 1 calc R . .
H39B H 0.2614 0.8626 0.7088 0.060 Uiso 1 1 calc R . .
H39C H 0.2800 0.9896 0.6887 0.060 Uiso 1 1 calc R . .

loop_
_atom_site_aniso_label
_atom_site_aniso_U_11
_atom_site_aniso_U_22
_atom_site_aniso_U_33
_atom_site_aniso_U_23
_atom_site_aniso_U_13
_atom_site_aniso_U_12
C1 0.028(3) 0.032(3) 0.040(3) -0.001(3) -0.002(3) 0.003(3)
C2 0.020(3) 0.026(3) 0.044(4) 0.003(3) -0.001(3) 0.013(3)
C3 0.018(3) 0.025(3) 0.039(3) 0.005(3) -0.008(3) -0.002(3)
C4 0.029(3) 0.017(3) 0.045(4) 0.005(3) -0.011(3) 0.001(3)
C5 0.017(3) 0.019(3) 0.054(4) 0.001(3) -0.008(3) 0.000(3)
C6 0.008(2) 0.015(3) 0.050(4) 0.005(2) -0.004(2) -0.006(2)
C7 0.021(3) 0.027(3) 0.048(4) 0.004(3) 0.000(3) -0.002(3)
C9 0.017(3) 0.019(3) 0.052(4) -0.001(3) 0.001(3) -0.001(2)
C8 0.018(3) 0.033(4) 0.046(4) -0.003(3) 0.004(3) -0.003(3)
C10 0.022(3) 0.028(4) 0.046(4) 0.004(3) 0.005(3) 0.004(3)
C11 0.017(3) 0.024(3) 0.046(4) 0.004(3) 0.003(3) -0.008(3)
C12 0.026(4) 0.040(4) 0.038(4) 0.006(3) 0.004(3) 0.004(3)
C13 0.022(3) 0.028(4) 0.051(4) 0.006(3) 0.005(3) 0.006(3)
C14 0.023(4) 0.032(4) 0.050(4) -0.007(3) 0.007(3) -0.007(3)
C15 0.038(4) 0.030(4) 0.043(4) -0.007(3) -0.003(3) -0.002(3)
C16 0.018(3) 0.031(4) 0.052(4) 0.001(3) -0.001(3) 0.005(3)
Br17 0.0309(4) 0.0594(5) 0.0417(4) -0.0014(4) -0.0021(3) 0.0198(4)
O18 0.034(3) 0.032(3) 0.040(2) 0.004(2) -0.007(2) 0.014(2)
C19 0.031(4) 0.042(4) 0.040(4) -0.001(3) 0.003(3) 0.004(3)
C21 0.025(3) 0.040(4) 0.040(3) 0.006(3) 0.002(3) 0.001(4)
C22 0.025(3) 0.027(3) 0.038(3) -0.002(3) 0.001(3) -0.009(3)
C23 0.026(3) 0.018(3) 0.038(3) 0.005(3) 0.002(3) 0.004(3)
C24 0.026(3) 0.027(3) 0.040(3) 0.007(3) 0.007(3) -0.001(3)
C25 0.027(3) 0.020(3) 0.049(4) 0.004(3) -0.007(3) -0.002(3)
C26 0.014(3) 0.019(3) 0.045(4) 0.000(3) -0.002(3) 0.004(2)
C27 0.021(3) 0.023(3) 0.039(3) 0.008(3) -0.003(2) -0.002(3)
C28 0.027(3) 0.011(2) 0.040(3) 0.003(3) -0.005(3) 0.011(2)
C29 0.016(3) 0.014(3) 0.048(4) 0.004(3) -0.007(3) 0.005(2)
C30 0.016(3) 0.016(3) 0.046(4) 0.002(2) -0.006(3) -0.003(2)
C31 0.030(4) 0.022(3) 0.036(4) 0.002(3) -0.004(3) 0.009(3)
C32 0.022(3) 0.020(3) 0.036(3) 0.001(2) 0.003(3) -0.002(2)
C33 0.024(3) 0.030(3) 0.043(4) 0.001(3) -0.006(3) 0.002(3)
C34 0.046(4) 0.034(4) 0.030(3) 0.003(3) -0.002(3) 0.009(4)
C35 0.030(4) 0.026(3) 0.040(4) 0.006(3) 0.006(3) 0.008(3)
C36 0.017(3) 0.031(3) 0.043(4) 0.000(3) 0.002(3) -0.006(3)
Br37 0.0255(3) 0.0371(4) 0.0392(3) 0.0010(3) -0.0023(3) -0.0125(3)
O38 0.032(2) 0.046(3) 0.032(2) 0.003(2) 0.0003(19) -0.008(2)
C39 0.041(4) 0.040(4) 0.039(4) -0.003(3) -0.006(3) -0.005(3)

_geom_special_details            
; 
 All esds (except the esd in the dihedral angle between two l.s. planes) 
 are estimated using the full covariance matrix.  The cell esds are taken 
 into account individually in the estimation of esds in distances, angles 
 and torsion angles; correlations between esds in cell parameters are only 
 used when they are defined by crystal symmetry.  An approximate (isotropic) 
 treatment of cell esds is used for estimating esds involving l.s. planes. 
;

loop_
_geom_bond_atom_site_label_1
_geom_bond_atom_site_label_2
_geom_bond_distance
_geom_bond_site_symmetry_2
_geom_bond_publ_flag
C1 C2 1.389(9) . ?
C1 C6 1.392(9) . ?
C1 H1 0.9500 . ?
C2 C3 1.383(8) . ?
C2 H2 0.9500 . ?
C3 O18 1.375(8) . ?
C3 C4 1.382(9) . ?
C4 C5 1.384(9) . ?
C4 H4 0.9500 . ?
C5 C6 1.426(8) . ?
C5 H5 0.9500 . ?
C6 C7 1.466(9) . ?
C7 C8 1.335(9) . ?
C7 H7 0.9500 . ?
C9 C10 1.343(9) . ?
C9 C8 1.433(9) . ?
C9 H9 0.9500 . ?
C8 Br17 1.911(7) . ?
C10 C11 1.461(9) . ?
C10 H10 0.9500 . ?
C11 C16 1.401(10) . ?
C11 C12 1.410(9) . ?
C12 C13 1.385(10) . ?
C12 H12 0.9500 . ?
C13 C14 1.393(11) . ?
C13 H13 0.9500 . ?
C14 C15 1.394(10) . ?
C14 H14 0.9500 . ?
C15 C16 1.392(10) . ?
C15 H15 0.9500 . ?
C16 H16 0.9500 . ?
O18 C19 1.420(8) . ?
C19 H19A 0.9800 . ?
C19 H19B 0.9800 . ?
C19 H19C 0.9800 . ?
C21 C22 1.392(9) . ?
C21 C26 1.392(9) . ?
C21 H21 0.9500 . ?
C22 C23 1.391(9) . ?
C22 H22 0.9500 . ?
C23 C24 1.364(9) . ?
C23 O38 1.372(8) . ?
C24 C25 1.387(9) . ?
C24 H24 0.9500 . ?
C25 C26 1.405(9) . ?
C25 H25 0.9500 . ?
C26 C27 1.454(9) . ?
C27 C28 1.347(9) . ?
C27 H27 0.9500 . ?
C28 C29 1.458(9) . ?
C28 Br37 1.910(6) . ?
C29 C30 1.339(9) . ?
C29 H29 0.9500 . ?
C30 C31 1.466(9) . ?
C30 H30 0.9500 . ?
C31 C36 1.397(9) . ?
C31 C32 1.415(9) . ?
C32 C33 1.369(9) . ?
C32 H32 0.9500 . ?
C33 C34 1.388(10) . ?
C33 H33 0.9500 . ?
C34 C35 1.358(11) . ?
C34 H34 0.9500 . ?
C35 C36 1.417(10) . ?
C35 H35 0.9500 . ?
C36 H36 0.9500 . ?
O38 C39 1.446(9) . ?
C39 H39A 0.9800 . ?
C39 H39B 0.9800 . ?
C39 H39C 0.9800 . ?

loop_
_geom_angle_atom_site_label_1
_geom_angle_atom_site_label_2
_geom_angle_atom_site_label_3
_geom_angle
_geom_angle_site_symmetry_1
_geom_angle_site_symmetry_3
_geom_angle_publ_flag
C2 C1 C6 120.7(6) . . ?
C2 C1 H1 119.7 . . ?
C6 C1 H1 119.7 . . ?
C3 C2 C1 120.8(6) . . ?
C3 C2 H2 119.6 . . ?
C1 C2 H2 119.6 . . ?
O18 C3 C4 116.0(6) . . ?
O18 C3 C2 124.4(6) . . ?
C4 C3 C2 119.5(6) . . ?
C3 C4 C5 120.8(6) . . ?
C3 C4 H4 119.6 . . ?
C5 C4 H4 119.6 . . ?
C4 C5 C6 120.1(6) . . ?
C4 C5 H5 119.9 . . ?
C6 C5 H5 119.9 . . ?
C1 C6 C5 118.0(6) . . ?
C1 C6 C7 127.6(6) . . ?
C5 C6 C7 114.3(6) . . ?
C8 C7 C6 135.7(6) . . ?
C8 C7 H7 112.2 . . ?
C6 C7 H7 112.2 . . ?
C10 C9 C8 128.7(6) . . ?
C10 C9 H9 115.7 . . ?
C8 C9 H9 115.7 . . ?
C7 C8 C9 123.4(6) . . ?
C7 C8 Br17 121.4(5) . . ?
C9 C8 Br17 115.1(5) . . ?
C9 C10 C11 127.1(6) . . ?
C9 C10 H10 116.4 . . ?
C11 C10 H10 116.4 . . ?
C16 C11 C12 118.2(7) . . ?
C16 C11 C10 119.2(6) . . ?
C12 C11 C10 122.6(7) . . ?
C13 C12 C11 120.5(7) . . ?
C13 C12 H12 119.8 . . ?
C11 C12 H12 119.8 . . ?
C12 C13 C14 121.0(7) . . ?
C12 C13 H13 119.5 . . ?
C14 C13 H13 119.5 . . ?
C13 C14 C15 118.8(7) . . ?
C13 C14 H14 120.6 . . ?
C15 C14 H14 120.6 . . ?
C16 C15 C14 120.7(7) . . ?
C16 C15 H15 119.7 . . ?
C14 C15 H15 119.7 . . ?
C15 C16 C11 120.7(7) . . ?
C15 C16 H16 119.6 . . ?
C11 C16 H16 119.6 . . ?
C3 O18 C19 117.1(5) . . ?
O18 C19 H19A 109.5 . . ?
O18 C19 H19B 109.5 . . ?
H19A C19 H19B 109.5 . . ?
O18 C19 H19C 109.5 . . ?
H19A C19 H19C 109.5 . . ?
H19B C19 H19C 109.5 . . ?
C22 C21 C26 122.2(6) . . ?
C22 C21 H21 118.9 . . ?
C26 C21 H21 118.9 . . ?
C21 C22 C23 119.2(6) . . ?
C21 C22 H22 120.4 . . ?
C23 C22 H22 120.4 . . ?
C24 C23 O38 115.0(6) . . ?
C24 C23 C22 119.9(6) . . ?
O38 C23 C22 125.2(6) . . ?
C23 C24 C25 120.7(6) . . ?
C23 C24 H24 119.6 . . ?
C25 C24 H24 119.6 . . ?
C24 C25 C26 121.2(6) . . ?
C24 C25 H25 119.4 . . ?
C26 C25 H25 119.4 . . ?
C21 C26 C25 116.7(6) . . ?
C21 C26 C27 127.8(6) . . ?
C25 C26 C27 115.4(6) . . ?
C28 C27 C26 134.7(6) . . ?
C28 C27 H27 112.6 . . ?
C26 C27 H27 112.6 . . ?
C27 C28 C29 122.2(6) . . ?
C27 C28 Br37 122.7(5) . . ?
C29 C28 Br37 115.1(5) . . ?
C30 C29 C28 127.6(6) . . ?
C30 C29 H29 116.2 . . ?
C28 C29 H29 116.2 . . ?
C29 C30 C31 127.5(6) . . ?
C29 C30 H30 116.2 . . ?
C31 C30 H30 116.2 . . ?
C36 C31 C32 118.5(6) . . ?
C36 C31 C30 116.8(6) . . ?
C32 C31 C30 124.7(6) . . ?
C33 C32 C31 120.4(6) . . ?
C33 C32 H32 119.8 . . ?
C31 C32 H32 119.8 . . ?
C32 C33 C34 121.2(7) . . ?
C32 C33 H33 119.4 . . ?
C34 C33 H33 119.4 . . ?
C35 C34 C33 119.4(7) . . ?
C35 C34 H34 120.3 . . ?
C33 C34 H34 120.3 . . ?
C34 C35 C36 121.2(7) . . ?
C34 C35 H35 119.4 . . ?
C36 C35 H35 119.4 . . ?
C31 C36 C35 119.3(7) . . ?
C31 C36 H36 120.4 . . ?
C35 C36 H36 120.4 . . ?
C23 O38 C39 116.7(5) . . ?
O38 C39 H39A 109.5 . . ?
O38 C39 H39B 109.5 . . ?
H39A C39 H39B 109.5 . . ?
O38 C39 H39C 109.5 . . ?
H39A C39 H39C 109.5 . . ?
H39B C39 H39C 109.5 . . ?

_refine_diff_density_max         0.586
_refine_diff_density_min         -0.935
_refine_diff_density_rms         0.104
####################################################################### 
# 
# This file contains crystal structure data downloaded from the 
# Cambridge Structural Database (CSD) hosted by the Cambridge 
# Crystallographic Data Centre (CCDC).
# 
# Full information about CCDC data access policies and citation 
# guidelines are available at http://www.ccdc.cam.ac.uk/access/V1 
# 
# Audit and citation data items may have been added by the CCDC. 
# Please retain this information to preserve the provenance of 
# this file and to allow appropriate attribution of the data. 
# 
#######################################################################

data_JG-E139_scale
_database_code_depnum_ccdc_archive 'CCDC 1902664'
loop_
_audit_author_name
_audit_author_address
'Jas Ward'
;The Australian National University
Australia
;
_audit_update_record             
;
2019-03-12 deposited with the CCDC.	2019-09-11 downloaded from the CCDC.
;
_audit_creation_date             2018-01-22
_audit_creation_method           
;
Olex2 1.2
(compiled 2017.08.10 svn.r3458 for OlexSys, GUI svn.r5381)
;
_shelxl_version_number           2014/6
_chemical_name_common            ?
_chemical_name_systematic        ?
_chemical_formula_moiety         'C21 H20'
_chemical_formula_sum            'C21 H20'
_chemical_formula_weight         272.37
_chemical_absolute_configuration ?
_chemical_melting_point          ?
loop_
_atom_type_symbol
_atom_type_description
_atom_type_scat_dispersion_real
_atom_type_scat_dispersion_imag
_atom_type_scat_source
C C 0.0181 0.0091 'International Tables Vol C Tables 4.2.6.8 and 6.1.1.4'
H H 0.0000 0.0000 'International Tables Vol C Tables 4.2.6.8 and 6.1.1.4'

_shelx_space_group_comment       
;
The symmetry employed for this shelxl refinement is uniquely defined
by the following loop, which should always be used as a source of
symmetry information in preference to the above space-group names.
They are only intended as comments.
;
_space_group_crystal_system      monoclinic
_space_group_IT_number           4
_space_group_name_H-M_alt        'P 1 21 1'
_space_group_name_Hall           'P 2yb'
loop_
_space_group_symop_operation_xyz
'x, y, z'
'-x, y+1/2, -z'

_cell_length_a                   8.59440(10)
_cell_length_b                   5.93120(10)
_cell_length_c                   16.3498(2)
_cell_angle_alpha                90
_cell_angle_beta                 104.5470(10)
_cell_angle_gamma                90
_cell_volume                     806.71(2)
_cell_formula_units_Z            2
_cell_measurement_reflns_used    6721
_cell_measurement_temperature    150.01(10)
_cell_measurement_theta_max      73.5890
_cell_measurement_theta_min      5.2920
_shelx_estimated_absorpt_T_max   0.978
_shelx_estimated_absorpt_T_min   0.870
_exptl_absorpt_coefficient_mu    0.471
_exptl_absorpt_correction_T_max  1.00000
_exptl_absorpt_correction_T_min  0.87143
_exptl_absorpt_correction_type   multi-scan
_exptl_absorpt_process_details   
;
CrysAlisPro 1.171.38.46 (Rigaku Oxford Diffraction, 2015)
Empirical absorption correction using spherical harmonics,
 implemented in SCALE3 ABSPACK scaling algorithm.
;
_exptl_absorpt_special_details   ?
_exptl_crystal_colour            yellow
_exptl_crystal_colour_primary    yellow
_exptl_crystal_density_diffrn    1.121
_exptl_crystal_density_meas      .
_exptl_crystal_density_method    ?
_exptl_crystal_description       needle
_exptl_crystal_F_000             292
loop_
_exptl_crystal_face_index_h
_exptl_crystal_face_index_k
_exptl_crystal_face_index_l
_exptl_crystal_face_perp_dist
0 0 10 0.0238
0 0 -10 0.0238
-1 4 1 0.1424
1 -4 -1 0.1318
-6 0 3 0.0787
5 0 -4 0.0669

_exptl_crystal_size_max          0.305
_exptl_crystal_size_mid          0.15
_exptl_crystal_size_min          0.048
loop_
_exptl_oxdiff_crystal_face_indexfrac_h
_exptl_oxdiff_crystal_face_indexfrac_k
_exptl_oxdiff_crystal_face_indexfrac_l
_exptl_oxdiff_crystal_face_x
_exptl_oxdiff_crystal_face_y
_exptl_oxdiff_crystal_face_z
0.0008 -0.0017 9.9965 0.0025 0.8426 0.4871
-0.0008 0.0017 -9.9965 -0.0025 -0.8426 -0.4871
-1.0013 3.9997 1.0027 1.0490 -0.0125 0.1182
1.0013 -3.9997 -1.0027 -1.0490 0.0125 -0.1182
-6.0016 -0.0013 3.0012 0.2911 0.5292 -0.8901
5.0012 0.0014 -4.0004 -0.2430 -0.5674 0.6687

_exptl_transmission_factor_max   ?
_exptl_transmission_factor_min   ?
_diffrn_reflns_av_R_equivalents  0.0175
_diffrn_reflns_av_unetI/netI     0.0172
_diffrn_reflns_Laue_measured_fraction_full 0.999
_diffrn_reflns_Laue_measured_fraction_max 0.998
_diffrn_reflns_limit_h_max       10
_diffrn_reflns_limit_h_min       -10
_diffrn_reflns_limit_k_max       7
_diffrn_reflns_limit_k_min       -7
_diffrn_reflns_limit_l_max       20
_diffrn_reflns_limit_l_min       -20
_diffrn_reflns_number            9802
_diffrn_reflns_point_group_measured_fraction_full 0.953
_diffrn_reflns_point_group_measured_fraction_max 0.943
_diffrn_reflns_theta_full        67.679
_diffrn_reflns_theta_max         73.744
_diffrn_reflns_theta_min         5.317
_diffrn_ambient_environment      N~2~
_diffrn_ambient_temperature      150.01(10)
_diffrn_detector                 'CCD plate'
_diffrn_detector_area_resol_mean 8.1297
_diffrn_detector_type            EosS2
_diffrn_measured_fraction_theta_full 0.999
_diffrn_measured_fraction_theta_max 0.998
_diffrn_measurement_details      
;
List of Runs (angles in degrees, time in seconds):

  # Type    Start    End  Width  t~exp~   \w     \q     \k     \f   Frames
#--------------------------------------------------------------------------
  1  \w    -54.00  30.00   1.00    1.00    --  -36.95  57.00 -60.00   84
  2  \w     10.00 105.00   1.00    1.00    --   36.95  77.00 -30.00   95
  3  \w     23.00  90.00   1.00    1.00    --   36.95-125.00-120.00   67
  4  \w    -34.00  66.00   1.00    1.00    --   36.95 -19.00   0.00  100
  5  \w     20.00 104.00   1.00    1.00    --   36.95  57.00-180.00   84
  6  \w    -31.00  64.00   1.00    1.00    --   36.95 -77.00  60.00   95
  7  \w      1.00  76.00   1.00    1.00    --   36.95 -99.00-120.00   75
  8  \w    -31.00  64.00   1.00    1.00    --   36.95 -77.00 -30.00   95
  9  \w     23.00  90.00   1.00    1.00    --   36.95-125.00 120.00   67
 10  \w     41.00 116.00   1.00    5.00    --  111.00-111.00 120.00   75
 11  \w     42.00 130.00   1.00    5.00    --  111.00 -38.00-180.00   88
 12  \w     44.00 131.00   1.00    5.00    --  111.00 -64.00-180.00   87
 13  \w     43.00 138.00   1.00    5.00    --  111.00 -77.00  60.00   95
 14  \w     91.00 178.00   1.00    5.00    --  111.00  64.00 -90.00   87
 15  \w     41.00 116.00   1.00    5.00    --  111.00-111.00-180.00   75
 16  \w     92.00 178.00   1.00    5.00    --  111.00  38.00  90.00   86
 17  \w     42.00 178.00   1.00    5.00    --  111.00   0.00-120.00  136
 18  \w     91.00 178.00   1.00    5.00    --  111.00  64.00-120.00   87
 19  \w     94.00 175.00   1.00    5.00    --  111.00  50.00 -90.00   81
 20  \w     82.00 128.00   1.00    5.00    --  111.00 -64.00 -60.00   46
 21  \w     65.00 136.00   1.00    5.00    --  111.00 -77.00 150.00   71
 22  \w     98.00 126.00   1.00    5.00    --  111.00 -64.00  30.00   28
 23  \w     82.00 114.00   1.00    5.00    --  111.00-111.00 -90.00   32
 24  \w     46.00  76.00   1.00    5.00    --  111.00 -64.00 -60.00   30
 25  \w     41.00  70.00   1.00    5.00    --  111.00-111.00  90.00   29
 26  \w     78.00 115.00   1.00    5.00    --  111.00-111.00  90.00   37
 27  \w     42.00  99.00   1.00    5.00    --  111.00 -12.00 -30.00   57
 28  \w     86.00 116.00   1.00    5.00    --  111.00-111.00  30.00   30
 29  \w     64.00 121.00   1.00    5.00    --  111.00 -92.00 -30.00   57
 30  \w     85.00 123.00   1.00    5.00    --  111.00 -38.00 -90.00   38
 31  \w     46.00  71.00   1.00    5.00    --  111.00 -38.00 -90.00   25
 32  \w    127.00 155.00   1.00    5.00    --  111.00 -12.00 -30.00   28
 33  \w     47.00  72.00   1.00    5.00    --  111.00-111.00 150.00   25
 34  \w    101.00 157.00   1.00    5.00    --  111.00 111.00 -30.00   56
 35  \w     61.00 102.00   1.00    5.00    --  111.00 -25.00 120.00   41
 36  \w    143.00 170.00   1.00    5.00    --  111.00  50.00 120.00   27
 37  \w     67.00  93.00   1.00    5.00    --  111.00 -64.00 -30.00   26
 38  \w     74.00 100.00   1.00    5.00    --  111.00 -42.00-132.08   26
 39  \w    102.00 127.00   1.00    5.00    --  111.00 -42.00-132.08   25
 40  \w     46.00  94.00   1.00    5.00    --  111.00 -38.00  90.00   48
 41  \w     82.00 108.00   1.00    5.00    --  111.00 -92.00  90.00   26
 42  \w     41.00  68.00   1.00    5.00    --  111.00-111.00 -90.00   27
;
_diffrn_measurement_device       'four-circle diffractometer'
_diffrn_measurement_device_type  'SuperNova, Dual, Cu at zero, EosS2'
_diffrn_measurement_method       '\f and \w scans'
_diffrn_orient_matrix_type       
'CrysAlisPro convention (1999,Acta A55,543-557)'
_diffrn_orient_matrix_UB_11      -0.0484189000
_diffrn_orient_matrix_UB_12      0.2500651000
_diffrn_orient_matrix_UB_13      0.0002945000
_diffrn_orient_matrix_UB_21      -0.0460252000
_diffrn_orient_matrix_UB_22      -0.0357861000
_diffrn_orient_matrix_UB_23      0.0842846000
_diffrn_orient_matrix_UB_31      0.1726580000
_diffrn_orient_matrix_UB_32      0.0605602000
_diffrn_orient_matrix_UB_33      0.0487198000
_diffrn_radiation_monochromator  mirror
_diffrn_radiation_probe          x-ray
_diffrn_radiation_type           CuK\a
_diffrn_radiation_wavelength     1.54178
_diffrn_source                   'micro-focus sealed X-ray tube'
_diffrn_source_type              'SuperNova (Cu) X-ray Source'
_diffrn_standards_number         0
_reflns_Friedel_coverage         0.716
_reflns_Friedel_fraction_full    0.897
_reflns_Friedel_fraction_max     0.876
_reflns_number_gt                3018
_reflns_number_total             3077
_reflns_odcompleteness_completeness 98.47
_reflns_odcompleteness_iscentric 1
_reflns_odcompleteness_theta     74.33
_reflns_special_details          
;
 Reflections were merged by SHELXL according to the crystal
 class for the calculation of statistics and refinement.
 
 _reflns_Friedel_fraction is defined as the number of unique
 Friedel pairs measured divided by the number that would be
 possible theoretically, ignoring centric projections and
 systematic absences.
;
_reflns_threshold_expression     'I > 2\s(I)'
_computing_cell_refinement       'CrysAlisPro 1.171.38.46 (Rigaku OD, 2015)'
_computing_data_collection       'CrysAlisPro 1.171.38.46 (Rigaku OD, 2015)'
_computing_data_reduction        'CrysAlisPro 1.171.38.46 (Rigaku OD, 2015)'
_computing_molecular_graphics    'Olex2 (Dolomanov et al., 2009)'
_computing_publication_material  'Olex2 (Dolomanov et al., 2009)'
_computing_structure_refinement  'ShelXL (Sheldrick, 2015)'
_computing_structure_solution    'ShelXT (Sheldrick, 2015)'
_refine_diff_density_max         0.404
_refine_diff_density_min         -0.192
_refine_diff_density_rms         0.039
_refine_ls_abs_structure_details 
;
 Flack x determined using 1250 quotients [(I+)-(I-)]/[(I+)+(I-)]
 (Parsons, Flack and Wagner, Acta Cryst. B69 (2013) 249-259).
;
_refine_ls_extinction_coef       .
_refine_ls_extinction_method     none
_refine_ls_goodness_of_fit_ref   1.074
_refine_ls_hydrogen_treatment    constr
_refine_ls_matrix_type           full
_refine_ls_number_parameters     211
_refine_ls_number_reflns         3077
_refine_ls_number_restraints     13
_refine_ls_R_factor_all          0.0457
_refine_ls_R_factor_gt           0.0451
_refine_ls_restrained_S_all      1.073
_refine_ls_shift/su_max          0.000
_refine_ls_shift/su_mean         0.000
_refine_ls_structure_factor_coef Fsqd
_refine_ls_weighting_details     
'w=1/[\s^2^(Fo^2^)+(0.0621P)^2^+0.2761P] where P=(Fo^2^+2Fc^2^)/3'
_refine_ls_weighting_scheme      calc
_refine_ls_wR_factor_gt          0.1264
_refine_ls_wR_factor_ref         0.1270
_refine_special_details          ?
_olex2_refinement_description    
;
1. Fixed Uiso
 At 1.2 times of:
  All C(H) groups, All C(H,H) groups
 At 1.5 times of:
  All C(H,H,H) groups
2. Rigid bond restraints
 C1A, C3A, C1B, C3B
 with sigma for 1-2 distances of 0.005 and sigma for 1-3 distances of 0.005
3. Uiso/Uaniso restraints and constraints
C1A \\sim C3A \\sim C1B \\sim C3B: within 1.7A with sigma of 0.02 and sigma for
terminal atoms of 0.04
4. Others
 Sof(C1B)=Sof(H1BA)=Sof(H1BB)=Sof(H1BC)=Sof(C3B)=Sof(H3BA)=Sof(H3BB)=1-FVAR(1)
 Sof(C1A)=Sof(H1AA)=Sof(H1AB)=Sof(H1AC)=Sof(C3A)=Sof(H3AA)=Sof(H3AB)=FVAR(1)
5.a Aromatic/amide H refined with riding coordinates:
 C5(H5), C6(H6), C8(H8), C9(H9), C10(H10), C11(H11), C12(H12), C13(H13),
 C14(H14), C15(H15), C17(H17), C18(H18), C19(H19), C20(H20), C21(H21)
5.b X=CH2 refined with riding coordinates:
 C3A(H3AA,H3AB), C3B(H3BA,H3BB)
5.c Idealised Me refined as rotating group:
 C1A(H1AA,H1AB,H1AC), C1B(H1BA,H1BB,H1BC)
;
_atom_sites_solution_hydrogens   geom
_atom_sites_solution_primary     dual
_atom_sites_solution_secondary   ?
loop_
_atom_site_label
_atom_site_type_symbol
_atom_site_fract_x
_atom_site_fract_y
_atom_site_fract_z
_atom_site_U_iso_or_equiv
_atom_site_adp_type
_atom_site_occupancy
_atom_site_site_symmetry_order
_atom_site_calc_flag
_atom_site_refinement_flags_posn
_atom_site_refinement_flags_adp
_atom_site_refinement_flags_occupancy
_atom_site_disorder_assembly
_atom_site_disorder_group
C1A C 0.441(2) 0.134(3) 0.2500(15) 0.054(7) Uani 0.52(4) 1 d . U P A 1
H1AA H 0.4645 0.0948 0.3088 0.080 Uiso 0.52(4) 1 calc GR . P A 1
H1AB H 0.5071 0.0463 0.2226 0.080 Uiso 0.52(4) 1 calc GR . P A 1
H1AC H 0.3299 0.1051 0.2240 0.080 Uiso 0.52(4) 1 calc GR . P A 1
C2 C 0.4741(3) 0.3689(5) 0.24197(17) 0.0371(6) Uani 1 1 d . . . . .
C3A C 0.590(3) 0.441(7) 0.2041(17) 0.051(6) Uani 0.52(4) 1 d . U P A 1
H3AA H 0.6503 0.3359 0.1827 0.061 Uiso 0.52(4) 1 calc R . P A 1
H3AB H 0.6092 0.5940 0.1997 0.061 Uiso 0.52(4) 1 calc R . P A 1
C4 C 0.3840(3) 0.5373(5) 0.28205(17) 0.0360(6) Uani 1 1 d . . . . .
C5 C 0.2256(3) 0.6119(5) 0.23277(16) 0.0336(5) Uani 1 1 d . . . . .
H5 H 0.1763 0.7272 0.2556 0.040 Uiso 1 1 calc R . . . .
C6 C 0.1467(3) 0.5303(5) 0.15905(17) 0.0378(6) Uani 1 1 d . . . . .
H6 H 0.1974 0.4177 0.1357 0.045 Uiso 1 1 calc R . . . .
C7 C -0.0153(3) 0.6007(5) 0.10973(15) 0.0359(6) Uani 1 1 d . . . . .
C8 C -0.0980(3) 0.4582(5) 0.04673(17) 0.0382(6) Uani 1 1 d . . . . .
H8 H -0.0513 0.3220 0.0377 0.046 Uiso 1 1 calc R . . . .
C9 C -0.2487(3) 0.5134(6) -0.00322(18) 0.0471(7) Uani 1 1 d . . . . .
H9 H -0.3027 0.4149 -0.0450 0.057 Uiso 1 1 calc R . . . .
C10 C -0.3187(3) 0.7194(7) 0.00987(19) 0.0498(8) Uani 1 1 d . . . . .
H10 H -0.4195 0.7600 -0.0231 0.060 Uiso 1 1 calc R . . . .
C11 C -0.2346(4) 0.8614(6) 0.07307(19) 0.0459(7) Uani 1 1 d . . . . .
H11 H -0.2801 0.9980 0.0827 0.055 Uiso 1 1 calc R . . . .
C12 C -0.0850(3) 0.8032(5) 0.12177(17) 0.0409(6) Uani 1 1 d . . . . .
H12 H -0.0303 0.9018 0.1634 0.049 Uiso 1 1 calc R . . . .
C13 C 0.4479(3) 0.6136(5) 0.36085(16) 0.0367(6) Uani 1 1 d . . . . .
H13 H 0.3899 0.7226 0.3815 0.044 Uiso 1 1 calc R . . . .
C14 C 0.5966(3) 0.5425(5) 0.41552(16) 0.0326(5) Uani 1 1 d . . . . .
H14 H 0.6540 0.4295 0.3966 0.039 Uiso 1 1 calc R . . . .
C15 C 0.6588(3) 0.6301(5) 0.49346(16) 0.0366(6) Uani 1 1 d . . . . .
H15 H 0.5986 0.7421 0.5109 0.044 Uiso 1 1 calc R . . . .
C16 C 0.8098(3) 0.5683(5) 0.55311(15) 0.0354(6) Uani 1 1 d . . . . .
C17 C 0.8816(4) 0.7156(5) 0.61797(18) 0.0415(6) Uani 1 1 d . . . . .
H17 H 0.8303 0.8503 0.6241 0.050 Uiso 1 1 calc R . . . .
C18 C 1.0265(4) 0.6659(6) 0.67298(19) 0.0518(8) Uani 1 1 d . . . . .
H18 H 1.0731 0.7683 0.7151 0.062 Uiso 1 1 calc R . . . .
C19 C 1.1022(3) 0.4692(7) 0.66650(19) 0.0510(8) Uani 1 1 d . . . . .
H19 H 1.2007 0.4377 0.7038 0.061 Uiso 1 1 calc R . . . .
C20 C 1.0344(3) 0.3169(6) 0.60545(17) 0.0439(7) Uani 1 1 d . . . . .
H20 H 1.0866 0.1809 0.6026 0.053 Uiso 1 1 calc R . . . .
C21 C 0.8897(3) 0.3605(5) 0.54768(16) 0.0388(6) Uani 1 1 d . . . . .
H21 H 0.8453 0.2557 0.5060 0.047 Uiso 1 1 calc R . . . .
C1B C 0.579(2) 0.466(6) 0.1934(18) 0.039(4) Uani 0.48(4) 1 d . U P A 2
H1BA H 0.5187 0.5685 0.1521 0.058 Uiso 0.48(4) 1 calc GR . P A 2
H1BB H 0.6216 0.3471 0.1654 0.058 Uiso 0.48(4) 1 calc GR . P A 2
H1BC H 0.6659 0.5447 0.2308 0.058 Uiso 0.48(4) 1 calc GR . P A 2
C3B C 0.443(2) 0.143(4) 0.2477(16) 0.053(7) Uani 0.48(4) 1 d . U P A 2
H3BA H 0.4913 0.0386 0.2193 0.064 Uiso 0.48(4) 1 calc R . P A 2
H3BB H 0.3749 0.0948 0.2801 0.064 Uiso 0.48(4) 1 calc R . P A 2

loop_
_atom_site_aniso_label
_atom_site_aniso_U_11
_atom_site_aniso_U_22
_atom_site_aniso_U_33
_atom_site_aniso_U_23
_atom_site_aniso_U_13
_atom_site_aniso_U_12
C1A 0.070(12) 0.020(7) 0.076(12) -0.002(7) 0.028(9) 0.017(6)
C2 0.0366(12) 0.0341(14) 0.0400(13) -0.0041(11) 0.0084(10) -0.0006(11)
C3A 0.064(10) 0.051(8) 0.039(6) 0.002(5) 0.017(5) 0.003(5)
C4 0.0396(13) 0.0300(13) 0.0392(12) 0.0027(11) 0.0112(10) -0.0059(11)
C5 0.0332(12) 0.0287(12) 0.0422(13) 0.0062(11) 0.0158(10) 0.0032(10)
C6 0.0369(13) 0.0346(14) 0.0433(13) 0.0017(12) 0.0127(11) 0.0046(11)
C7 0.0391(13) 0.0386(14) 0.0310(11) 0.0054(11) 0.0102(10) -0.0028(11)
C8 0.0400(13) 0.0360(14) 0.0399(14) -0.0005(11) 0.0125(11) 0.0010(11)
C9 0.0446(15) 0.0563(19) 0.0374(13) -0.0036(13) 0.0044(11) -0.0131(15)
C10 0.0311(13) 0.070(2) 0.0452(15) 0.0186(15) 0.0038(11) 0.0065(14)
C11 0.0493(15) 0.0420(16) 0.0516(15) 0.0055(13) 0.0224(12) 0.0087(13)
C12 0.0434(14) 0.0425(16) 0.0364(13) -0.0005(12) 0.0093(11) -0.0039(12)
C13 0.0355(12) 0.0335(13) 0.0427(13) 0.0002(12) 0.0126(10) -0.0014(11)
C14 0.0331(12) 0.0288(12) 0.0389(12) -0.0019(10) 0.0146(10) -0.0020(10)
C15 0.0364(12) 0.0342(13) 0.0417(13) 0.0012(12) 0.0142(10) 0.0023(11)
C16 0.0295(11) 0.0457(17) 0.0326(11) 0.0075(11) 0.0109(9) 0.0017(11)
C17 0.0497(15) 0.0352(14) 0.0433(14) -0.0039(12) 0.0187(12) 0.0028(12)
C18 0.0490(16) 0.064(2) 0.0388(14) -0.0044(14) 0.0041(12) -0.0038(16)
C19 0.0393(14) 0.070(2) 0.0410(15) 0.0084(15) 0.0053(12) 0.0028(15)
C20 0.0418(14) 0.0497(18) 0.0438(14) 0.0085(13) 0.0172(11) 0.0155(12)
C21 0.0443(13) 0.0405(15) 0.0345(12) -0.0033(12) 0.0152(10) -0.0014(12)
C1B 0.029(5) 0.052(11) 0.038(7) -0.011(7) 0.014(4) -0.005(5)
C3B 0.045(9) 0.046(11) 0.061(11) 0.001(8) 0.000(7) -0.012(7)

_geom_special_details            
;
 All esds (except the esd in the dihedral angle between two l.s. planes)
 are estimated using the full covariance matrix.  The cell esds are taken
 into account individually in the estimation of esds in distances, angles
 and torsion angles; correlations between esds in cell parameters are only
 used when they are defined by crystal symmetry.  An approximate (isotropic)
 treatment of cell esds is used for estimating esds involving l.s. planes.
;
loop_
_geom_bond_atom_site_label_1
_geom_bond_atom_site_label_2
_geom_bond_distance
_geom_bond_site_symmetry_2
_geom_bond_publ_flag
C1A C2 1.431(19) . ?
C2 C3A 1.37(3) . ?
C2 C4 1.510(4) . ?
C2 C1B 1.46(2) . ?
C2 C3B 1.37(2) . ?
C4 C5 1.466(4) . ?
C4 C13 1.346(4) . ?
C5 C6 1.318(4) . ?
C6 C7 1.483(4) . ?
C7 C8 1.383(4) . ?
C7 C12 1.378(4) . ?
C8 C9 1.386(4) . ?
C9 C10 1.402(5) . ?
C10 C11 1.387(5) . ?
C11 C12 1.375(4) . ?
C13 C14 1.427(4) . ?
C14 C15 1.356(4) . ?
C15 C16 1.461(4) . ?
C16 C17 1.393(4) . ?
C16 C21 1.425(4) . ?
C17 C18 1.373(4) . ?
C18 C19 1.353(5) . ?
C19 C20 1.363(5) . ?
C20 C21 1.384(4) . ?

loop_
_geom_angle_atom_site_label_1
_geom_angle_atom_site_label_2
_geom_angle_atom_site_label_3
_geom_angle
_geom_angle_site_symmetry_1
_geom_angle_site_symmetry_3
_geom_angle_publ_flag
C1A C2 C4 117.9(8) . . ?
C3A C2 C1A 121.8(18) . . ?
C3A C2 C4 120.2(16) . . ?
C1B C2 C4 115.5(13) . . ?
C3B C2 C4 119.2(11) . . ?
C3B C2 C1B 125.2(17) . . ?
C5 C4 C2 117.9(2) . . ?
C13 C4 C2 120.5(2) . . ?
C13 C4 C5 121.6(3) . . ?
C6 C5 C4 125.8(3) . . ?
C5 C6 C7 126.2(3) . . ?
C8 C7 C6 118.0(3) . . ?
C12 C7 C6 123.4(3) . . ?
C12 C7 C8 118.6(3) . . ?
C7 C8 C9 121.6(3) . . ?
C8 C9 C10 119.3(3) . . ?
C11 C10 C9 118.6(3) . . ?
C12 C11 C10 121.0(3) . . ?
C11 C12 C7 120.8(3) . . ?
C4 C13 C14 125.9(3) . . ?
C15 C14 C13 123.7(2) . . ?
C14 C15 C16 127.3(2) . . ?
C17 C16 C15 120.0(3) . . ?
C17 C16 C21 117.5(2) . . ?
C21 C16 C15 122.5(2) . . ?
C18 C17 C16 121.3(3) . . ?
C19 C18 C17 120.6(3) . . ?
C18 C19 C20 120.2(3) . . ?
C19 C20 C21 121.4(3) . . ?
C20 C21 C16 118.9(3) . . ?

_shelx_res_file                  
;
TITL p21_a.res in P2(1)
REM Old TITL P21 in P2(1)
REM SHELXT solution in P2(1)
REM R1 0.106, Rweak 0.024, Alpha 0.003, Orientation as input
REM Flack x = -9.990 ( 9.990 ) from Parsons' quotients
REM Formula found by SHELXT: C21
CELL 1.54178 8.5944 5.9312 16.3498 90 104.547 90
ZERR 2 0.0001 0.0001 0.0002 0 0.001 0
LATT -1
SYMM -X,0.5+Y,-Z
SFAC C H
UNIT 42 40
DELU 0.005 0.005 C1A C3A C1B C3B
SIMU 0.02 0.04 1.7 C1A C3A C1B C3B

L.S. 4
PLAN  20
SIZE 0.048 0.15 0.305
TEMP 0
list 4
fmap 2
acta
REM <olex2.extras>
REM <HklSrc "%.\\P21.hkl">
REM </olex2.extras>

WGHT    0.062100    0.276100
FVAR       1.00325   0.52022
PART 1
C1A   1    0.441181    0.134485    0.250001    21.00000    0.07027    0.01968 =
         0.07563   -0.00213    0.02762    0.01670
AFIX 137
H1AA  2    0.464505    0.094834    0.308757    21.00000   -1.50000
H1AB  2    0.507075    0.046288    0.222648    21.00000   -1.50000
H1AC  2    0.329900    0.105119    0.223984    21.00000   -1.50000
AFIX   0
PART 0
C2    1    0.474076    0.368887    0.241971    11.00000    0.03659    0.03406 =
         0.04004   -0.00406    0.00840   -0.00064
PART 1
C3A   1    0.590269    0.440583    0.204051    21.00000    0.06418    0.05137 =
         0.03865    0.00225    0.01670    0.00268
AFIX  93
H3AA  2    0.650333    0.335916    0.182659    21.00000   -1.20000
H3AB  2    0.609154    0.593965    0.199679    21.00000   -1.20000
AFIX   0
PART 0
C4    1    0.384019    0.537263    0.282053    11.00000    0.03960    0.02996 =
         0.03917    0.00269    0.01125   -0.00585
C5    1    0.225558    0.611943    0.232771    11.00000    0.03318    0.02869 =
         0.04221    0.00622    0.01577    0.00324
AFIX  43
H5    2    0.176312    0.727237    0.255566    11.00000   -1.20000
AFIX   0
C6    1    0.146663    0.530282    0.159051    11.00000    0.03686    0.03455 =
         0.04325    0.00167    0.01267    0.00461
AFIX  43
H6    2    0.197416    0.417719    0.135732    11.00000   -1.20000
AFIX   0
C7    1   -0.015304    0.600733    0.109731    11.00000    0.03907    0.03857 =
         0.03097    0.00538    0.01022   -0.00276
C8    1   -0.097984    0.458158    0.046734    11.00000    0.03995    0.03596 =
         0.03995   -0.00054    0.01249    0.00099
AFIX  43
H8    2   -0.051342    0.321959    0.037691    11.00000   -1.20000
AFIX   0
C9    1   -0.248652    0.513430   -0.003222    11.00000    0.04460    0.05628 =
         0.03736   -0.00362    0.00441   -0.01308
AFIX  43
H9    2   -0.302741    0.414905   -0.045014    11.00000   -1.20000
AFIX   0
C10   1   -0.318733    0.719403    0.009874    11.00000    0.03107    0.06993 =
         0.04522    0.01862    0.00375    0.00653
AFIX  43
H10   2   -0.419536    0.759993   -0.023135    11.00000   -1.20000
AFIX   0
C11   1   -0.234641    0.861396    0.073072    11.00000    0.04930    0.04199 =
         0.05163    0.00553    0.02245    0.00874
AFIX  43
H11   2   -0.280118    0.998032    0.082661    11.00000   -1.20000
AFIX   0
C12   1   -0.085047    0.803248    0.121774    11.00000    0.04335    0.04246 =
         0.03637   -0.00049    0.00933   -0.00388
AFIX  43
H12   2   -0.030255    0.901810    0.163357    11.00000   -1.20000
AFIX   0
C13   1    0.447866    0.613620    0.360846    11.00000    0.03548    0.03353 =
         0.04266    0.00017    0.01259   -0.00137
AFIX  43
H13   2    0.389879    0.722559    0.381530    11.00000   -1.20000
AFIX   0
C14   1    0.596559    0.542460    0.415520    11.00000    0.03305    0.02879 =
         0.03890   -0.00188    0.01460   -0.00200
AFIX  43
H14   2    0.654039    0.429549    0.396607    11.00000   -1.20000
AFIX   0
C15   1    0.658784    0.630097    0.493461    11.00000    0.03636    0.03422 =
         0.04167    0.00120    0.01416    0.00233
AFIX  43
H15   2    0.598572    0.742121    0.510916    11.00000   -1.20000
AFIX   0
C16   1    0.809807    0.568321    0.553112    11.00000    0.02953    0.04566 =
         0.03264    0.00751    0.01087    0.00169
C17   1    0.881596    0.715577    0.617971    11.00000    0.04973    0.03523 =
         0.04330   -0.00385    0.01865    0.00279
AFIX  43
H17   2    0.830341    0.850286    0.624137    11.00000   -1.20000
AFIX   0
C18   1    1.026489    0.665857    0.672976    11.00000    0.04897    0.06390 =
         0.03880   -0.00442    0.00412   -0.00382
AFIX  43
H18   2    1.073061    0.768321    0.715073    11.00000   -1.20000
AFIX   0
C19   1    1.102155    0.469160    0.666503    11.00000    0.03926    0.07014 =
         0.04103    0.00838    0.00525    0.00277
AFIX  43
H19   2    1.200706    0.437671    0.703819    11.00000   -1.20000
AFIX   0
C20   1    1.034402    0.316916    0.605446    11.00000    0.04182    0.04971 =
         0.04376    0.00846    0.01717    0.01553
AFIX  43
H20   2    1.086557    0.180872    0.602555    11.00000   -1.20000
AFIX   0
C21   1    0.889697    0.360454    0.547682    11.00000    0.04430    0.04046 =
         0.03454   -0.00326    0.01521   -0.00142
AFIX  43
H21   2    0.845331    0.255747    0.506003    11.00000   -1.20000
AFIX   0
PART 2
C1B   1    0.579042    0.465577    0.193422   -21.00000    0.02877    0.05244 =
         0.03800   -0.01085    0.01393   -0.00516
AFIX 137
H1BA  2    0.518667    0.568501    0.152137   -21.00000   -1.50000
H1BB  2    0.621594    0.347100    0.165402   -21.00000   -1.50000
H1BC  2    0.665868    0.544693    0.230813   -21.00000   -1.50000
AFIX   0
C3B   1    0.443467    0.143163    0.247743   -21.00000    0.04470    0.04629 =
         0.06103    0.00119   -0.00023   -0.01179
AFIX  93
H3BA  2    0.491250    0.038592    0.219335   -21.00000   -1.20000
H3BB  2    0.374938    0.094755    0.280064   -21.00000   -1.20000
AFIX   0
HKLF 4

REM  p21_a.res in P2(1)
REM R1 =  0.0451 for    3018 Fo > 4sig(Fo)  and  0.0457 for all    3077 data
REM    211 parameters refined using     13 restraints

END

WGHT      0.0620      0.2752

REM Highest difference peak  0.404,  deepest hole -0.192,  1-sigma level  0.039
Q1    1   0.7019  0.4228  0.4387  11.00000  0.05    0.40
Q2    1   0.4770  0.5027  0.3199  11.00000  0.05    0.30
Q3    1   0.0838  0.7147  0.1976  11.00000  0.05    0.29
Q4    1   0.3178  0.6451  0.2893  11.00000  0.05    0.29
Q5    1   0.8055  0.4582  0.5082  11.00000  0.05    0.25
Q6    1  -0.3554  0.6062 -0.0426  11.00000  0.05    0.19
Q7    1   0.5439  0.3054  0.2785  11.00000  0.05    0.19
Q8    1   0.7821  0.7164  0.5558  11.00000  0.05    0.18
Q9    1  -0.0740  0.6633  0.1309  11.00000  0.05    0.17
Q10   1   0.8451  0.6976  0.5706  11.00000  0.05    0.15
Q11   1   0.6379  0.2119  0.1697  11.00000  0.05    0.14
Q12   1  -0.4767  0.7190 -0.0739  11.00000  0.05    0.13
Q13   1   0.5245  0.5439  0.3836  11.00000  0.05    0.12
Q14   1   1.0256  0.3586  0.6511  11.00000  0.05    0.12
Q15   1   0.9344  0.6653  0.6474  11.00000  0.05    0.12
Q16   1  -0.1712  0.8232  0.1001  11.00000  0.05    0.12
Q17   1   0.1082  1.1261  0.2094  11.00000  0.05    0.12
Q18   1   1.0118  0.7190  0.7989  11.00000  0.05    0.12
Q19   1   0.0612  0.9774  0.1924  11.00000  0.05    0.12
Q20   1   0.2771  0.5782  0.0591  11.00000  0.05    0.12
;
_shelx_res_checksum              89244
loop_
_hkl_oxdiff_h
_hkl_oxdiff_k
_hkl_oxdiff_l
_hkl_oxdiff_f2
_hkl_oxdiff_sig
_hkl_oxdiff_ba
0 0 2 4397.47 92.3761 3
0 0 2 4329.74 107.040 6
0 0 3 29834.8 546.829 3
0 0 3 30778.0 571.885 4
0 0 3 30540.2 575.840 6
0 0 4 11057.3 259.112 6
0 0 5 27234.6 561.849 4
0 0 5 28113.4 569.222 6
0 0 6 2500.61 111.532 4
0 0 6 2457.46 112.989 6
0 0 -6 2234.66 85.4521 1
0 0 7 341.459 51.5483 4
0 0 -7 204.673 28.2423 1
0 0 7 324.902 47.5599 6
0 0 8 31162.4 687.101 4
0 0 8 30429.3 688.204 6
0 0 9 7443.60 269.130 4
0 0 9 7785.92 278.863 6
0 0 10 36.1398 39.2586 6
0 0 10 -8.35778 32.8743 9
0 0 10 -23.9240 31.2424 4
0 0 11 134.658 49.4613 4
0 0 11 70.8258 45.6526 9
0 0 11 58.9264 33.8937 6
0 0 12 1818.24 151.144 4
0 0 12 1766.84 151.649 6
0 0 12 2119.00 174.343 9
0 0 13 865.667 56.2025 18
0 0 13 769.828 46.3129 20
0 0 -13 885.844 52.8097 16
0 0 13 871.129 48.8100 27
0 0 14 516.299 40.0431 27
0 0 14 489.224 44.0296 18
0 0 -14 508.065 41.4297 16
0 0 15 219.639 32.5149 18
0 0 15 299.970 31.2086 27
0 0 -15 260.655 32.2859 16
0 0 15 269.597 30.3047 13
0 0 16 3061.74 101.048 13
0 0 16 3092.76 109.668 18
0 0 -16 3084.05 102.967 16
0 0 16 3034.24 96.4181 27
0 0 -17 114.442 22.8180 16
0 0 17 130.679 20.2288 13
0 0 17 109.306 24.7850 18
0 0 18 6338.09 158.150 10
0 0 18 6348.17 155.080 18
0 0 19 372.399 27.7551 10
0 0 19 397.301 25.3118 18
0 1 0 12.9907 15.5158 5
0 1 0 4.77381 16.8206 8
0 1 0 15.4492 5.63322 9
0 1 -1 74516.8 1340.69 5
0 1 1 74311.3 1343.17 8
0 -1 1 75439.6 1344.32 2
0 1 1 74149.6 1341.09 5
0 -1 -1 75492.9 1342.14 2
0 -1 2 79443.1 1396.45 2
0 1 -2 78818.9 1399.79 5
0 1 2 76083.5 1395.32 8
0 -1 -2 76586.4 1390.40 2
0 1 3 122968. 2202.88 4
0 -1 3 122376. 2195.34 2
0 -1 3 121922. 2199.71 6
0 1 3 129333. 2208.47 8
0 -1 -3 125264. 2188.12 2
0 1 4 19539.9 408.532 8
0 1 4 19029.2 401.468 4
0 -1 4 18814.0 404.003 6
0 -1 4 18343.9 382.685 2
0 -1 -4 19443.2 374.836 2
0 -1 5 975.414 49.1976 2
0 -1 5 1000.16 66.7835 6
0 -1 5 990.844 40.2956 3
0 1 5 972.396 69.4488 6
0 -1 5 964.453 72.5270 4
0 -1 -5 1094.65 44.8747 2
0 1 5 932.529 63.1128 4
0 1 6 29479.8 633.693 6
0 -1 6 29377.6 640.429 4
0 1 6 28937.6 610.112 4
0 -1 6 28965.2 617.256 6
0 -1 7 16434.2 426.884 4
0 1 7 15979.6 416.291 6
0 -1 7 15744.5 401.965 6
0 1 7 15973.1 393.532 4
0 1 8 20501.9 495.429 4
0 1 8 20416.3 519.865 6
0 -1 8 20188.9 526.747 4
0 -1 8 21168.9 511.379 6
0 -1 9 268.852 53.7861 6
0 -1 9 341.856 60.1118 9
0 -1 9 253.105 58.8256 4
0 1 9 255.204 49.5646 4
0 1 9 235.956 55.1666 6
0 -1 10 376.480 63.0399 6
0 1 10 330.145 65.3283 6
0 1 10 319.806 71.4950 9
0 1 10 303.612 56.0315 4
0 -1 10 320.459 61.8585 9
0 -1 10 325.386 63.3208 4
0 -1 11 7907.97 314.168 6
0 1 11 7717.64 321.189 6
0 -1 11 7498.89 325.698 4
0 -1 11 7500.14 313.123 9
0 1 11 7669.42 341.022 9
0 1 11 7655.35 303.362 4
0 1 12 487.279 91.4983 9
0 1 12 558.538 89.1810 4
0 -1 12 495.345 84.2735 4
0 1 12 348.983 73.4161 6
0 -1 13 310.877 33.4476 27
0 1 13 403.486 34.6283 27
0 -1 13 311.005 34.3511 14
0 1 13 341.671 33.2840 20
0 1 -13 286.596 32.9114 16
0 -1 13 344.310 37.0412 19
0 -1 13 277.099 36.2266 18
0 1 14 1523.18 71.6805 18
0 -1 14 1519.94 68.6270 27
0 -1 14 1411.21 77.1362 18
0 1 -14 1404.44 68.5899 16
0 -1 14 1328.15 68.5705 19
0 1 14 1487.21 63.9029 27
0 1 14 1428.55 64.8931 20
0 -1 15 5182.22 158.067 18
0 1 15 5272.28 145.410 25
0 -1 15 5021.11 140.995 27
0 1 15 5245.82 140.566 20
0 1 -15 4954.28 144.343 16
0 -1 16 15866.5 357.370 18
0 1 16 16754.3 349.088 13
0 1 16 15946.7 340.299 25
0 -1 17 8.55470 16.0622 10
0 1 17 -2.51620 18.1974 10
0 -1 17 -6.65237 19.3802 18
0 1 17 -5.31271 14.2171 25
0 1 17 6.87273 15.0702 13
0 -1 -17 16.0545 16.7936 16
0 -1 18 3291.20 96.1217 10
0 -1 18 3430.65 102.260 18
0 1 18 3315.34 93.3318 13
0 1 18 3231.75 99.7691 10
0 -1 -18 3627.29 95.9307 16
0 -1 19 859.829 38.7122 18
0 -1 19 816.292 34.3519 10
0 1 19 829.962 38.1333 10
0 -1 19 785.981 32.6914 33
0 1 19 759.566 31.9596 13
0 2 0 82029.5 1498.01 5
0 2 0 80305.2 1512.83 8
0 -2 0 79573.1 1508.46 2
0 2 -1 39479.6 827.817 8
0 2 1 40504.8 807.225 5
0 -2 1 40461.2 819.653 2
0 2 1 40922.9 817.204 8
0 2 1 41951.6 747.705 9
0 2 -1 39306.7 806.846 5
0 -2 -1 40297.4 816.938 2
0 2 2 18765.0 422.783 5
0 -2 -2 18642.0 424.616 2
0 -2 2 18388.7 429.684 2
0 2 2 18253.3 422.009 8
0 2 -2 17981.9 422.272 5
0 2 -2 18464.7 446.927 8
0 2 3 3324.30 132.644 6
0 -2 3 3077.70 134.047 2
0 2 -3 3147.08 134.959 5
0 2 3 3266.80 133.316 8
0 -2 -3 3267.57 132.010 2
0 2 4 11452.1 302.018 8
0 2 -4 11128.8 311.587 5
0 2 4 11714.6 308.983 6
0 -2 4 11081.6 299.090 2
0 -2 -4 11349.5 293.652 2
0 2 4 11840.9 302.823 4
0 2 5 1409.19 95.4351 6
0 -2 -5 1489.18 83.2801 2
0 2 5 1576.01 94.2171 4
0 -2 5 1575.00 90.9931 2
0 2 -5 1431.08 96.1161 5
0 2 5 1438.27 90.9006 8
0 2 6 8293.42 258.295 4
0 -2 6 8904.92 248.511 2
0 2 -6 8379.33 278.331 5
0 2 6 8722.02 267.513 8
0 2 6 8328.46 276.396 6
0 2 -7 3871.72 185.693 5
0 2 7 4061.58 187.398 6
0 2 7 4033.54 171.490 4
0 2 8 44179.1 995.731 9
0 2 8 45867.4 982.895 6
0 2 -8 42581.4 970.991 5
0 2 8 44256.6 937.323 4
0 2 9 2492.71 163.953 6
0 2 9 2384.46 143.392 4
0 2 -9 2546.95 166.008 5
0 2 9 2774.18 182.821 9
0 2 10 3706.34 225.888 9
0 2 10 3419.50 207.446 6
0 2 10 3862.10 196.734 4
0 2 -10 3417.51 206.098 5
0 2 11 222.935 63.3377 9
0 2 11 245.998 64.9979 6
0 2 -11 181.197 51.8281 5
0 2 11 256.803 57.2213 4
0 2 12 4295.79 116.494 37
0 2 -12 3941.79 125.038 16
0 -2 12 4084.19 132.266 14
0 2 12 4180.74 119.816 20
0 -2 12 3866.23 131.476 19
0 2 12 3851.85 111.529 29
0 2 12 4111.41 111.600 30
0 -2 12 3798.71 132.167 18
0 2 13 2227.94 78.6444 29
0 -2 13 1971.08 89.0103 19
0 -2 13 2124.92 93.8841 18
0 2 13 2115.71 77.0120 37
0 2 13 2117.15 73.4210 30
0 2 13 2021.96 79.2480 20
0 -2 13 2000.47 87.5107 14
0 -2 14 3107.87 113.327 19
0 -2 14 3097.08 111.262 14
0 -2 14 3070.35 117.171 18
0 2 14 3300.59 104.454 20
0 2 15 5121.92 142.693 25
0 2 15 4779.07 133.516 20
0 -2 15 4700.79 142.993 19
0 -2 15 4692.97 147.786 18
0 -2 15 4776.10 141.291 14
0 2 16 2131.67 75.4864 20
0 2 16 2153.20 80.3810 25
0 -2 16 2019.66 79.2734 19
0 -2 16 1983.63 77.6249 14
0 2 16 1966.93 79.9984 10
0 -2 16 2190.95 87.9654 18
0 -2 17 189.308 27.3736 18
0 2 17 194.121 25.4364 13
0 -2 17 259.466 25.7198 19
0 -2 -17 241.891 26.4533 16
0 2 17 208.163 25.7631 10
0 -2 17 217.555 23.5252 14
0 2 17 228.832 26.1077 25
0 2 18 604.108 31.2103 25
0 -2 -18 662.803 33.5742 16
0 2 18 592.822 32.8940 10
0 2 18 621.146 33.7062 13
0 -2 18 623.129 36.5092 18
0 -3 0 28.4468 28.8912 2
0 3 0 -33.9772 38.6752 8
0 3 0 -12.9777 30.9873 5
0 3 -1 29878.3 700.590 8
0 3 1 29480.9 676.911 8
0 3 -1 28404.7 664.170 5
0 -3 -1 30746.0 693.708 2
0 -3 1 29428.0 688.750 2
0 3 1 29102.0 665.318 5
0 -3 -2 5054.43 210.125 2
0 -3 2 4826.75 209.135 2
0 3 2 5071.36 202.254 5
0 3 -2 4840.24 220.305 8
0 3 2 5081.39 203.910 8
0 3 -2 4947.94 203.228 5
0 3 -3 25420.7 648.158 8
0 -3 3 24311.2 610.573 2
0 3 3 25808.6 601.452 8
0 -3 -3 25220.9 605.881 2
0 3 -3 24913.7 608.347 5
0 3 3 25965.4 591.335 6
0 3 4 2214.02 130.524 8
0 3 -4 2172.05 156.356 8
0 3 -4 2294.44 140.521 5
0 -3 -4 2285.34 134.142 2
0 3 4 2011.21 125.327 4
0 3 4 2337.87 132.994 6
0 -3 4 2249.28 138.192 2
0 3 5 10376.2 328.893 4
0 3 -5 10855.6 352.967 5
0 3 5 10900.6 332.934 8
0 -3 5 10644.1 338.525 2
0 -3 -5 10802.3 329.959 2
0 3 5 10752.8 338.694 6
0 3 -5 10864.8 391.652 8
0 3 -6 1045.22 102.613 5
0 3 -6 1166.48 123.621 8
0 -3 6 981.427 90.1118 2
0 3 6 1046.44 94.7624 8
0 3 6 1042.46 93.3075 4
0 3 6 957.845 93.0897 6
0 3 -7 2111.58 154.842 5
0 3 7 2296.27 152.057 9
0 3 7 2224.85 153.544 6
0 3 7 2359.76 144.112 4
0 3 7 2346.68 148.071 8
0 3 8 10943.1 390.357 6
0 3 -8 10716.0 393.245 5
0 3 8 11457.8 370.101 4
0 3 8 11232.5 392.984 9
0 3 9 3843.15 228.161 9
0 3 9 3725.86 202.055 4
0 3 9 4397.60 237.943 6
0 3 10 4638.84 127.709 20
0 3 10 4637.68 124.382 30
0 -3 10 4526.70 143.551 14
0 -3 10 4588.87 141.789 18
0 -3 10 4654.56 147.038 19
0 3 11 64.0815 20.9098 20
0 3 11 13.2533 16.3775 30
0 -3 11 33.1205 22.5557 19
0 -3 11 43.6322 21.6727 18
0 -3 11 41.8045 23.6537 14
0 3 11 73.0928 19.5174 37
0 3 12 834.848 47.0514 37
0 -3 12 842.545 60.0707 19
0 -3 12 800.082 56.0352 18
0 3 12 843.080 46.3179 30
0 3 12 901.791 50.3451 20
0 -3 12 950.914 61.4569 14
0 -3 13 638.066 51.1687 19
0 -3 13 698.017 52.3201 14
0 3 13 753.776 43.6399 37
0 3 13 834.759 48.5847 20
0 3 13 759.009 42.9244 30
0 -3 13 788.191 54.8219 18
0 -3 14 882.789 56.5860 19
0 -3 14 879.402 56.3196 14
0 -3 14 736.713 51.9008 18
0 3 14 946.400 48.0989 37
0 3 14 864.313 49.6466 20
0 3 15 2548.54 89.9115 25
0 3 15 2567.53 84.3700 20
0 -3 15 2462.16 90.9993 14
0 -3 15 2430.12 91.7305 19
0 -3 15 2475.80 92.0278 18
0 -3 16 3033.73 96.2212 19
0 3 16 3149.26 94.6607 25
0 3 16 2998.99 89.0399 20
0 -3 16 3118.02 95.5352 14
0 -3 16 3135.39 97.8911 18
0 -3 17 1263.63 51.5837 18
0 -3 17 1326.16 46.7664 32
0 -3 17 1408.81 52.0807 19
0 3 17 1365.20 51.6224 13
0 -3 17 1264.10 49.5109 14
0 3 17 1426.03 51.8027 25
0 -3 -17 1443.71 51.5441 16
0 4 0 15338.7 458.553 5
0 -4 0 15451.5 489.760 2
0 4 0 15721.5 484.341 8
0 -4 -1 5839.03 271.867 2
0 4 -1 5361.79 262.593 8
0 4 -1 5668.99 252.407 5
0 4 1 5943.93 255.418 5
0 -4 1 5774.29 272.606 2
0 4 1 6291.20 269.176 8
0 -4 -2 3637.30 211.229 2
0 4 2 3864.95 203.453 8
0 -4 2 4043.88 223.928 2
0 4 -2 3712.40 220.471 8
0 4 -2 3807.75 203.458 5
0 -4 3 14099.1 468.062 2
0 4 3 13461.1 433.925 4
0 4 -3 14736.2 454.851 5
0 4 -3 14537.6 494.993 8
0 4 3 15414.2 451.162 8
0 -4 -3 14219.5 461.809 2
0 4 -4 4295.32 253.518 8
0 4 4 4397.00 216.809 8
0 -4 4 4157.23 228.770 2
0 4 4 4179.34 215.816 4
0 -4 -4 4306.21 225.847 2
0 4 5 7014.44 288.596 6
0 -4 5 6645.75 297.268 2
0 4 5 6665.56 285.835 4
0 4 -5 6603.57 334.975 8
0 -4 -5 7232.11 297.437 2
0 4 -6 21231.2 679.620 8
0 4 6 20555.4 591.890 6
0 4 6 21278.1 587.029 4
0 -4 7 24351.0 507.345 14
0 4 -7 25746.3 501.391 11
0 -4 7 24529.7 510.792 32
0 4 -7 24787.2 509.720 16
0 -4 7 24501.0 511.487 19
0 4 8 2416.07 84.0749 30
0 4 -8 2389.65 95.5522 16
0 -4 8 2519.59 99.9851 32
0 -4 8 2370.04 98.4824 19
0 -4 8 2420.57 97.8748 14
0 4 -8 2531.44 91.4450 11
0 4 -9 2765.44 104.107 16
0 -4 9 2787.79 107.078 14
0 4 9 2900.68 93.9193 30
0 -4 9 2857.39 110.413 19
0 4 -9 2882.12 98.2093 11
0 4 9 2785.00 93.2878 20
0 4 10 4342.21 124.753 30
0 -4 10 4425.63 145.587 19
0 4 10 4529.49 127.600 20
0 -4 10 4270.29 141.590 14
0 -4 11 695.695 51.9708 32
0 -4 11 658.847 52.7795 14
0 4 11 653.895 41.7642 30
0 4 11 715.799 41.4217 37
0 -4 11 749.237 54.1705 19
0 4 11 736.093 45.4558 20
0 4 12 304.032 28.6573 37
0 -4 12 213.121 33.4055 14
0 -4 12 270.724 36.2529 19
0 4 12 272.681 30.5203 20
0 -4 12 228.334 30.5271 32
0 4 12 235.804 26.3366 30
0 -4 13 196.882 31.0549 19
0 -4 13 187.373 28.8195 14
0 4 13 201.427 23.3578 30
0 -4 13 205.681 29.1053 32
0 4 13 131.981 23.3367 20
0 4 13 190.784 22.5424 37
0 4 14 535.699 34.4314 20
0 -4 14 469.155 38.9450 19
0 -4 14 477.684 35.5474 32
0 -4 14 523.877 39.6228 14
0 4 14 507.823 30.3981 37
0 4 14 464.949 35.4113 25
0 -4 15 3264.95 94.7530 14
0 4 15 3213.64 85.8679 20
0 4 -15 3024.16 84.5645 17
0 -4 15 3353.06 96.9149 19
0 -4 15 3006.25 88.8048 32
0 4 15 3126.71 89.9691 25
0 4 16 1273.76 43.0649 20
0 4 16 1331.75 46.3028 25
0 -4 16 1253.19 42.6127 32
0 -4 16 1304.40 48.6599 19
0 4 16 1365.74 46.8226 13
0 -4 16 1348.05 48.3571 14
0 5 0 19.7264 18.9598 31
0 5 0 25.0851 18.3159 36
0 5 0 27.7894 18.8433 17
0 5 1 6393.84 165.854 17
0 5 1 6078.00 164.632 39
0 5 -1 6459.18 170.443 17
0 5 1 6312.76 170.168 36
0 5 -1 6205.88 170.621 36
0 5 1 6585.93 170.476 31
0 5 -1 6370.42 168.097 31
0 5 2 1075.08 55.3866 17
0 5 2 992.340 55.5477 39
0 5 2 1099.38 59.2293 36
0 5 -2 1079.11 60.1449 17
0 5 2 1077.26 58.7438 31
0 5 -2 1137.69 62.0363 38
0 5 -2 1026.09 55.6484 31
0 5 3 11463.4 253.121 17
0 5 -3 11054.0 256.618 31
0 5 3 11771.0 264.700 31
0 5 3 12043.9 265.475 36
0 5 -3 10859.0 262.979 17
0 5 3 11176.1 257.694 39
0 -5 3 11234.2 268.833 32
0 5 -3 11712.9 265.612 38
0 5 -4 641.043 43.4509 31
0 5 -4 701.996 47.2404 38
0 5 -4 633.762 49.3824 17
0 5 4 684.687 46.7899 39
0 5 4 691.184 42.5554 17
0 -5 4 651.996 49.7435 32
0 5 -4 787.362 53.4557 16
0 5 -5 4676.88 143.007 16
0 -5 5 4426.79 142.246 32
0 5 5 4703.26 125.624 17
0 5 -5 4377.75 139.005 17
0 5 5 4622.61 134.055 39
0 5 6 2690.54 93.1001 39
0 5 -6 2657.18 100.010 16
0 5 -6 2443.16 97.7464 17
0 -5 6 2530.38 102.250 32
0 5 7 8657.28 201.379 39
0 -5 7 8231.03 208.609 19
0 5 7 8199.62 196.560 30
0 5 -7 8499.84 210.347 16
0 -5 7 8244.64 216.284 32
0 5 7 8222.27 192.455 20
0 5 -7 8026.53 209.788 17
0 5 -8 6693.14 179.191 17
0 5 8 6776.75 163.719 20
0 -5 8 6747.20 185.079 32
0 -5 8 6518.71 179.022 19
0 -5 8 6718.62 176.875 14
0 5 8 6634.81 166.508 30
0 5 -8 6705.17 176.494 16
0 -5 9 1395.35 66.2337 14
0 5 9 1364.62 60.3719 30
0 5 9 1415.08 59.5150 20
0 5 -9 1289.77 65.5685 17
0 -5 9 1400.04 69.5468 19
0 -5 9 1354.02 70.0571 32
0 5 10 3011.97 89.7183 30
0 5 -10 2543.58 93.4731 17
0 -5 10 2827.65 101.221 32
0 5 10 2824.03 82.9483 37
0 -5 10 2680.00 95.0818 14
0 5 10 2718.28 85.7568 20
0 -5 10 2741.69 98.4055 19
0 -5 11 3737.53 113.599 19
0 5 11 3764.80 95.9824 37
0 5 11 3588.05 100.961 25
0 5 -11 3408.22 106.669 17
0 -5 11 3629.75 110.016 14
0 -5 11 3522.96 112.140 32
0 5 11 3473.28 98.8544 30
0 5 11 3582.25 99.0461 20
0 5 -12 321.064 29.4948 17
0 -5 12 390.102 31.5503 14
0 -5 12 384.656 32.9282 19
0 5 12 380.315 27.9459 20
0 5 12 419.557 28.5200 30
0 5 12 366.767 26.8558 25
0 5 12 430.560 25.8068 37
0 -5 12 353.045 30.6743 32
0 5 13 3787.54 91.8070 30
0 5 13 3814.70 93.3964 20
0 5 13 3889.42 88.4393 37
0 5 13 3804.54 94.7171 25
0 5 -13 3678.63 97.4392 17
0 -5 13 3569.94 97.7849 40
0 -5 13 3962.84 105.186 19
0 -5 13 3874.87 102.513 32
0 -5 13 3972.33 103.164 14
0 -5 14 194.087 17.3645 32
0 -5 14 218.079 20.0123 19
0 5 14 175.278 15.5022 20
0 5 -14 189.487 16.0659 17
0 6 0 783.930 49.2726 36
0 6 0 768.049 45.4727 17
0 6 0 720.289 46.1756 39
0 6 1 317.471 32.6223 36
0 6 -1 273.666 29.9654 39
0 6 -1 319.806 32.3726 36
0 6 1 331.941 30.4679 17
0 6 -1 336.069 32.8999 17
0 6 1 330.490 33.1477 39
0 6 -1 311.584 30.9231 31
0 6 2 368.343 35.0666 39
0 6 -2 365.308 32.0349 31
0 6 -2 286.341 32.1865 36
0 6 -2 339.021 32.2124 17
0 6 2 357.654 31.1650 17
0 6 -2 336.223 31.6625 39
0 6 -3 470.212 35.4436 39
0 6 -3 496.915 39.5709 36
0 6 -3 519.837 35.9410 31
0 6 -3 526.558 39.4576 17
0 6 3 529.658 34.9024 17
0 6 3 496.956 38.5517 39
0 6 -4 61.3236 17.9358 39
0 6 -4 146.054 26.8439 17
0 6 -4 108.892 24.4483 36
0 6 4 115.589 23.2805 39
0 6 4 129.424 19.5451 17
0 6 5 1302.12 56.6777 30
0 6 -5 1316.45 62.0305 36
0 6 5 1299.81 58.4906 39
0 6 -5 1319.25 61.6101 17
0 6 -6 839.448 47.9145 17
0 6 -6 720.964 45.3294 36
0 6 6 738.235 41.0150 30
0 6 -7 5717.22 149.740 36
0 6 7 6101.60 143.347 30
0 6 -7 5970.48 150.788 17
0 6 8 1577.82 56.8094 30
0 6 -8 1387.41 58.5051 36
0 6 -8 1456.29 59.1090 17
0 6 -9 308.143 26.4859 17
0 6 9 353.081 25.2552 30
0 6 -9 275.931 24.8678 36
0 6 -10 22.4005 12.4523 36
0 6 -10 33.1134 12.9815 17
0 6 10 22.6806 11.7051 30
0 6 -11 2356.49 63.8098 17
0 6 11 2512.58 61.8626 30
0 6 -11 2352.19 63.7773 36
0 7 0 -20.6230 10.8579 30
0 7 0 5.14207 9.37681 17
0 7 1 143.623 15.0272 30
0 7 -1 127.811 13.9724 30
0 7 -1 129.467 15.1545 17
0 7 1 121.182 14.0346 17
0 7 2 515.482 26.1209 30
0 7 2 586.642 25.5458 17
0 7 -2 559.374 27.9286 17
0 7 -3 41.5233 12.0163 17
0 7 3 33.4182 11.0201 30
0 7 -4 779.707 33.3722 36
0 7 4 715.117 29.8337 30
0 7 -4 750.187 32.1922 17
0 7 -5 636.955 28.1263 36
0 7 5 622.155 26.2969 30
0 7 -5 622.787 28.0002 17
0 7 6 1042.25 33.1421 30
0 7 -6 991.403 34.1425 17
-1 0 20 222.076 17.9292 10
1 0 -19 118.397 18.6384 16
-1 0 19 80.8706 17.8163 10
-1 0 19 65.1445 17.0095 18
-1 0 18 11011.2 236.570 27
1 0 -18 11599.6 248.108 16
-1 0 18 11247.2 250.122 18
1 0 -17 6892.58 174.688 16
-1 0 17 6659.71 177.385 18
-1 0 17 6488.09 164.372 27
-1 0 16 110.369 22.8705 27
-1 0 16 122.181 29.3152 18
1 0 -16 101.902 25.5598 16
-1 0 15 36.8364 21.3994 18
-1 0 15 20.1537 18.5798 27
1 0 -15 82.7570 25.8625 16
-1 0 15 8.25092 19.6385 17
-1 0 14 73.3774 22.2223 27
-1 0 14 23.0467 19.0126 17
1 0 -14 63.5604 21.5447 16
-1 0 14 39.7666 24.6424 18
-1 0 13 607.271 41.9752 27
-1 0 13 708.749 44.9510 17
1 0 -13 637.269 46.5177 16
-1 0 13 621.031 41.3521 20
-1 0 13 639.594 47.6118 18
-1 0 12 4876.59 240.595 6
-1 0 12 4781.62 247.864 4
-1 0 11 6605.75 270.619 6
-1 0 11 6788.91 283.825 4
-1 0 10 9897.74 335.682 4
-1 0 10 9812.09 323.678 6
-1 0 9 63055.4 1252.63 6
-1 0 9 62327.8 1265.45 4
-1 0 8 9041.54 270.160 6
-1 0 8 9027.00 278.128 4
1 0 -8 8621.68 235.826 1
-1 0 7 83.3959 29.8576 6
1 0 -7 89.9796 23.8192 1
-1 0 7 90.1151 31.3631 4
1 0 -6 613.462 48.0840 1
-1 0 6 595.681 29.6653 2
-1 0 6 740.731 56.5569 6
-1 0 6 611.556 55.8975 4
-1 0 5 11532.0 266.819 6
1 0 -5 10950.8 255.661 1
-1 0 4 652739. 10756.0 6
1 0 -4 620725. 10752.1 1
-1 0 3 37201.2 694.966 6
1 0 -3 37204.4 698.529 1
-1 0 3 39242.1 702.571 4
1 0 -2 12555.9 256.135 1
-1 0 2 12752.4 251.359 4
-1 0 1 37771.1 675.342 5
-1 0 1 39591.8 674.766 4
1 0 -1 37438.6 682.186 3
1 0 -1 37692.1 680.499 8
1 0 -1 37877.3 689.213 1
-1 0 0 33448.1 589.404 5
1 0 0 32094.2 597.574 6
1 0 0 32845.3 586.502 8
1 0 0 32632.2 593.479 1
1 0 1 8140.49 160.729 4
1 0 1 8213.16 177.004 7
1 0 1 8493.26 175.223 8
1 0 1 8616.84 186.095 6
1 0 1 7848.28 167.753 1
1 0 2 252237. 4376.01 7
1 0 2 253465. 4366.70 4
1 0 2 250030. 4380.00 3
1 0 3 74121.2 1319.64 3
1 0 3 72865.7 1313.61 4
1 0 3 72704.1 1311.44 7
1 0 4 59298.0 1093.98 4
1 0 4 59773.9 1127.39 9
1 0 4 58861.1 1089.21 3
1 0 5 64413.7 1231.97 6
1 0 5 64376.1 1189.60 3
1 0 5 64077.2 1200.68 4
1 0 5 64397.7 1238.74 9
1 0 6 32761.0 651.989 3
1 0 6 32529.3 701.484 6
1 0 6 32043.9 708.027 9
1 0 6 32559.4 674.839 4
1 0 7 10327.4 321.793 9
1 0 7 9974.12 289.485 4
1 0 7 10134.0 311.880 6
1 0 8 7897.02 292.904 9
1 0 8 8114.05 268.312 4
1 0 8 8449.73 291.880 6
1 0 9 4150.53 214.891 9
1 0 9 4363.00 198.934 4
1 0 9 4242.29 210.115 6
1 0 10 328.062 66.1447 9
1 0 10 311.634 60.7266 4
1 0 10 247.928 60.4078 6
1 0 11 99.4119 51.9365 9
1 0 11 269.247 66.4463 4
1 0 11 233.447 67.0556 6
1 0 12 7025.93 319.597 4
1 0 12 6999.39 194.329 18
1 0 13 6029.14 172.608 18
1 0 13 5968.02 154.620 20
1 0 13 6406.70 170.563 13
1 0 14 52406.5 960.649 13
1 0 14 50159.9 964.810 18
1 0 15 4377.64 137.642 18
1 0 15 4420.10 132.292 13
1 0 16 37.3793 20.5457 13
1 0 16 18.0459 20.1069 18
1 0 16 10.6557 22.0685 10
1 0 17 12.9434 12.6998 33
1 0 17 -7.73568 14.7559 18
1 0 17 -16.5562 15.8994 13
1 0 17 26.6733 20.6434 10
1 0 18 5732.19 134.312 18
1 0 18 6032.22 143.141 10
1 0 18 5669.97 132.899 13
1 0 19 -7.01951 9.24842 10
1 1 -19 616.756 32.0830 16
-1 1 19 640.770 35.9047 10
-1 -1 19 620.598 36.2378 18
-1 -1 19 599.111 32.3453 10
1 -1 -19 581.141 33.2838 16
1 1 -18 3052.63 93.9610 16
-1 1 18 3031.43 86.6622 27
-1 -1 18 3126.02 100.983 18
-1 1 18 3077.93 91.2071 18
-1 -1 18 2983.91 94.0870 10
-1 1 18 2952.34 87.7249 13
-1 -1 17 1606.58 75.6757 18
1 -1 -17 1714.28 72.2206 16
-1 1 17 1560.88 68.5252 18
1 1 -17 1746.33 72.3108 16
-1 1 17 1738.38 68.2850 13
-1 1 17 1612.70 64.2509 27
-1 1 16 1510.58 66.7717 25
-1 -1 16 1548.76 77.3763 18
-1 -1 16 1620.48 71.8996 19
-1 -1 16 1581.92 69.8314 27
1 -1 -16 1643.26 75.7122 16
-1 1 16 1549.67 66.5163 27
1 1 -16 1472.63 71.8634 16
-1 1 16 1570.18 71.9410 18
-1 -1 15 846.085 52.3117 27
-1 1 15 812.086 48.9710 27
-1 -1 15 849.151 54.9381 19
1 1 -15 771.217 53.6583 16
-1 -1 15 769.709 50.5133 14
-1 1 15 793.596 52.1945 18
-1 -1 15 854.576 58.5560 18
-1 1 15 779.552 48.0974 20
-1 -1 14 607.580 45.6900 14
1 1 -14 596.088 46.1522 16
-1 -1 14 628.503 45.6728 27
-1 1 14 645.475 48.2743 18
-1 -1 14 640.660 46.1574 17
-1 1 14 682.498 45.0642 20
-1 -1 14 669.857 51.8141 18
-1 -1 14 683.080 49.9981 19
-1 1 14 661.753 43.1406 27
-1 -1 13 2064.93 82.4826 27
-1 -1 13 2118.65 84.5704 17
-1 1 13 2162.83 79.6000 27
-1 1 13 2201.57 88.3593 18
1 1 -13 1996.93 84.3796 16
-1 -1 13 2167.12 89.2372 19
-1 1 13 2058.20 79.0993 20
-1 1 13 2241.45 80.8420 17
-1 -1 13 2090.12 90.1482 18
-1 -1 13 2167.10 87.9849 14
-1 1 12 2338.10 168.545 4
-1 1 12 2416.08 173.790 6
-1 -1 12 2356.02 182.004 4
-1 -1 11 1460.37 136.558 4
-1 1 11 1699.94 133.253 4
-1 1 11 1691.89 136.840 6
1 1 -10 17922.7 464.208 1
-1 -1 10 17904.9 518.067 4
-1 1 10 17393.2 495.333 6
-1 1 10 17452.7 483.233 4
-1 -1 9 15043.8 440.026 4
-1 1 9 14174.4 403.877 4
1 1 -9 14949.8 400.425 1
-1 -1 9 15581.6 402.428 6
-1 1 9 14812.2 422.453 6
-1 -1 8 7671.68 234.705 6
-1 1 8 7328.59 243.206 4
1 1 -8 7400.92 242.100 1
-1 -1 8 7213.99 263.679 4
-1 1 8 6952.58 249.136 6
-1 1 7 23867.5 538.235 4
1 1 -7 24236.0 541.909 1
-1 -1 7 23651.7 560.368 4
-1 1 7 23491.9 547.991 6
-1 -1 7 24191.0 519.367 6
-1 -1 6 11820.0 270.505 2
-1 1 6 11650.8 309.959 6
1 -1 -6 11757.3 254.559 1
-1 -1 6 11670.0 282.102 6
-1 -1 6 11110.4 314.603 4
-1 1 6 11868.0 303.188 4
-1 -1 5 87943.6 1634.78 4
1 -1 -5 88569.0 1568.82 1
-1 -1 5 88176.8 1583.27 6
-1 1 5 87525.0 1626.59 6
-1 1 5 89009.0 1616.15 4
-1 -1 5 87299.4 1593.27 2
-1 -1 4 165390. 2881.20 4
1 -1 -4 162120. 2831.23 1
-1 -1 4 162864. 2859.06 2
-1 -1 4 159299. 2825.50 6
1 -1 -3 4133.54 120.698 2
-1 -1 3 4065.95 95.1375 6
1 -1 -3 4073.27 111.595 1
-1 1 3 4315.79 111.556 8
1 1 -3 4089.81 109.715 7
-1 -1 3 3941.05 128.208 4
-1 -1 3 4133.87 129.207 2
-1 1 2 989248. 16804.0 8
1 -1 -2 948667. 16832.5 2
1 1 -2 999999. 16807.1 5
1 1 -2 946550. 16824.1 7
-1 -1 2 976376. 16845.2 2
1 1 -1 211780. 3807.34 7
1 1 -1 222680. 3775.55 5
1 1 -1 213551. 3756.79 6
-1 1 1 217015. 3777.21 8
1 1 0 70094.7 1260.77 9
-1 1 0 70039.5 1251.82 8
1 1 0 70648.1 1239.28 6
1 1 1 46958.4 857.439 9
1 1 1 45426.2 841.274 6
1 -1 1 47132.9 857.388 2
-1 -1 -1 46707.6 862.396 2
1 -1 1 46320.2 834.034 9
1 1 1 45009.5 824.532 1
1 1 2 136.724 20.1921 4
1 1 2 100.721 26.2508 9
-1 -1 -2 129.649 23.2753 2
1 1 2 100.342 10.1987 1
1 -1 2 125.548 20.8785 9
1 -1 2 101.809 23.1023 2
1 1 2 101.665 23.0527 6
1 1 3 13252.1 320.519 9
1 1 3 13123.8 284.717 4
-1 -1 -3 13160.7 292.245 2
1 1 3 13594.9 310.757 6
1 -1 3 13715.3 299.919 9
1 -1 3 13141.2 319.568 6
1 -1 3 13543.1 267.775 7
1 -1 3 13184.6 291.117 2
1 1 4 22697.5 491.327 8
1 -1 4 23045.7 425.144 7
1 1 4 22668.3 506.595 9
-1 -1 -4 21917.6 449.806 2
1 -1 4 22888.9 480.404 9
1 -1 4 22387.3 499.156 6
1 1 4 22541.5 459.850 4
1 1 4 22662.5 492.375 6
1 -1 4 22586.4 453.549 3
1 -1 5 34302.5 685.464 9
1 -1 5 32672.8 699.739 6
1 -1 5 31899.8 690.906 4
1 1 5 32499.8 655.008 4
1 -1 5 33613.0 639.928 3
1 1 5 32345.4 707.443 9
-1 -1 -5 32339.0 619.875 2
1 1 5 33962.8 692.158 8
1 1 5 33457.9 695.115 6
1 1 6 11845.5 301.164 4
1 -1 6 11448.4 331.841 4
1 -1 6 12099.4 326.948 9
1 -1 6 11669.6 338.004 6
1 1 6 11786.0 333.104 6
1 1 6 11562.2 346.078 9
1 -1 6 12754.1 282.589 3
1 -1 7 41010.2 858.650 9
1 1 7 40026.4 819.470 4
1 1 7 41048.7 868.225 6
1 1 7 40334.6 889.980 9
1 -1 7 38647.1 859.587 4
1 -1 7 39515.6 868.385 6
1 1 8 17271.9 497.166 9
1 1 8 17366.0 438.144 4
1 -1 8 16708.2 477.612 6
1 -1 8 16639.2 471.153 4
1 -1 8 18021.4 475.293 9
1 1 8 17491.9 477.914 6
1 -1 9 1189.84 109.714 4
1 1 9 1266.55 113.987 6
1 1 9 1223.63 120.392 9
1 -1 9 1161.04 106.947 9
1 -1 9 1096.61 108.460 6
1 1 9 1146.41 95.2405 4
1 -1 10 3974.33 216.973 4
1 1 10 3801.85 227.886 9
1 1 10 3582.71 208.956 6
1 -1 10 3830.27 211.634 9
1 1 10 3824.02 192.750 4
1 -1 10 3767.15 215.894 6
1 -1 11 839.753 111.659 6
1 1 11 551.445 78.7131 4
1 1 11 679.331 106.256 9
1 1 11 571.485 84.8309 6
1 -1 12 1330.63 71.2812 18
1 -1 12 1351.32 64.5102 13
1 1 12 1276.27 58.9448 29
1 1 12 1319.20 59.3902 20
1 1 12 1360.86 59.3874 37
1 1 13 1017.36 53.9521 20
1 -1 13 1034.13 64.7037 18
1 1 13 1019.70 58.7717 25
1 -1 13 1126.76 60.8416 13
1 1 14 1217.52 64.8794 25
1 -1 14 1117.28 69.8358 18
1 1 14 1140.22 58.5378 20
1 -1 14 1166.92 63.5823 13
1 -1 15 4969.34 149.839 18
1 -1 15 4793.69 143.947 10
1 1 15 4933.53 137.932 25
1 1 15 4850.23 148.893 10
1 1 15 4620.12 129.035 20
1 -1 15 4766.30 137.121 13
1 1 15 4991.37 143.461 13
1 -1 16 9761.76 235.449 18
1 1 16 10116.4 229.805 13
1 1 16 9928.26 236.106 10
1 1 16 9763.38 222.062 25
1 -1 16 9610.77 220.416 13
1 -1 16 10117.6 232.413 10
1 1 17 115.293 22.1887 13
1 -1 17 125.555 22.6597 18
1 1 17 191.397 26.1470 10
1 -1 17 132.794 21.0295 10
1 1 17 157.840 20.3498 25
1 -1 18 1460.13 52.6629 33
1 1 18 1517.66 57.0893 10
1 -1 18 1533.33 57.1615 18
1 -1 18 1437.00 52.7973 10
1 1 18 1487.04 53.3943 13
-1 -2 19 1864.08 58.5136 18
1 -2 -19 1874.95 55.8750 16
-1 2 18 2127.00 65.9090 25
-1 -2 18 2007.17 64.3580 14
1 2 -18 2083.33 67.1368 16
-1 -2 18 2042.67 73.2579 18
-1 2 18 2024.30 66.8586 13
-1 -2 18 2046.96 67.2228 19
-1 2 18 1898.22 67.3663 10
1 -2 -18 2242.85 72.5122 16
-1 2 17 258.658 27.3839 25
1 -2 -17 293.117 31.8992 16
1 2 -17 248.302 28.2832 16
-1 -2 17 315.240 30.7893 19
-1 -2 17 243.566 27.8011 14
-1 -2 17 309.693 34.2420 18
-1 2 17 267.290 24.7024 27
-1 2 16 130.170 22.1231 27
-1 2 16 126.731 26.4852 20
-1 -2 16 100.455 25.2589 18
-1 -2 16 136.911 27.2286 19
1 2 -16 105.095 24.6857 16
-1 -2 16 113.986 24.3422 14
-1 2 15 373.969 33.0035 27
-1 -2 15 333.525 37.8312 19
-1 -2 15 355.076 38.8247 14
-1 -2 15 425.382 43.1586 18
1 2 -15 333.549 36.6092 16
-1 2 15 316.160 34.4700 20
-1 -2 14 1786.70 82.3678 14
-1 2 14 1756.99 71.3896 27
-1 -2 14 1672.25 82.1962 19
1 2 -14 1740.06 81.2306 16
-1 2 14 1792.81 73.5801 20
-1 -2 14 1886.26 86.9025 18
-1 -2 13 667.811 50.6576 14
1 2 -13 696.363 50.9813 16
-1 2 13 696.901 41.1882 37
-1 -2 13 736.573 53.7614 18
-1 2 13 649.579 40.4140 30
-1 2 13 613.443 43.8724 20
-1 -2 13 702.093 52.7095 19
-1 2 13 707.716 44.9323 27
-1 -2 12 5385.16 161.165 19
-1 2 12 5553.73 138.866 37
-1 2 12 5411.30 144.466 20
-1 -2 12 5570.91 161.458 18
-1 2 12 5495.14 139.739 30
1 2 -12 5400.52 157.373 16
-1 -2 12 5500.09 160.931 14
-1 2 12 5680.29 144.086 27
-1 -2 12 5314.82 152.973 27
-1 2 11 2732.72 188.078 6
-1 2 11 2970.57 182.265 4
1 2 -11 2887.90 179.609 1
-1 2 10 10868.2 363.016 4
-1 2 10 10476.3 380.788 6
1 2 -10 10859.7 370.048 1
-1 2 9 15451.6 459.614 6
1 2 -9 14802.3 440.277 1
-1 2 9 14948.9 430.056 4
1 2 -9 14589.0 433.143 5
-1 2 8 2591.50 156.369 6
1 2 -8 2754.89 149.149 5
-1 2 8 2699.52 147.675 4
-1 2 7 3866.25 182.546 6
1 2 -7 3738.19 166.882 5
-1 2 7 4028.01 173.749 4
1 2 -6 6117.87 208.903 5
-1 2 6 5813.56 220.610 6
-1 -2 6 5936.24 204.062 2
-1 2 6 6068.92 213.616 4
-1 -2 5 5727.22 200.633 2
1 2 -5 5895.33 193.218 5
-1 2 5 5642.22 200.420 4
1 -2 -5 5982.17 189.150 2
-1 2 5 6010.97 186.134 8
-1 2 5 5748.47 210.024 6
1 -2 -4 10905.8 281.065 2
-1 2 4 10449.9 260.959 8
-1 -2 4 10122.3 290.506 2
-1 2 4 10102.3 284.830 4
1 2 -4 10325.2 270.885 5
-1 2 3 8612.48 222.465 8
1 2 -3 8406.96 227.165 5
-1 2 3 8723.27 257.891 5
-1 -2 3 8484.05 257.029 2
1 -2 -3 8689.83 243.237 2
1 2 -3 8275.06 276.048 8
-1 2 2 55336.1 1094.85 5
1 2 -2 55667.7 1051.57 5
1 -2 -2 57154.5 1084.23 2
-1 2 2 56307.4 1050.14 8
-1 -2 2 56346.7 1099.65 2
1 2 -2 55619.4 1124.47 8
1 2 -1 181091. 3249.38 8
-1 2 1 178313. 3225.00 5
-1 2 1 177818. 3185.83 8
1 2 -1 179808. 3175.61 5
1 -2 -1 181673. 3214.37 2
-1 -2 1 181357. 3230.11 2
1 2 0 50795.1 939.258 6
1 2 0 50261.8 1019.10 8
-1 -2 0 49316.3 1005.07 2
-1 2 0 49886.3 978.826 8
-1 2 0 50278.9 1008.62 5
1 2 0 50349.8 959.946 5
1 2 0 53419.9 935.551 9
1 -2 0 50846.4 996.320 2
1 2 1 40227.6 758.547 9
1 2 1 39442.8 757.508 6
1 2 1 38970.3 817.262 8
-1 2 -1 39495.1 816.296 5
-1 2 -1 39763.7 795.625 8
-1 -2 -1 40024.7 809.841 2
1 -2 1 38679.5 797.669 2
1 2 2 33962.4 682.063 9
1 2 2 33573.5 678.911 6
-1 2 -2 34513.5 728.193 5
1 -2 2 34158.8 704.483 2
1 2 2 33715.2 719.852 8
-1 -2 -2 34784.9 714.700 2
-1 -2 -3 4063.30 156.277 2
1 2 3 4142.47 150.044 6
1 -2 3 3985.61 152.796 2
1 2 3 4189.60 165.613 8
1 2 3 3965.56 150.276 9
-1 2 -3 3843.88 166.018 5
1 2 3 3783.95 138.216 4
1 2 4 15308.5 359.993 4
1 2 4 15284.4 380.138 6
1 2 4 14907.3 385.351 9
1 2 4 14890.5 388.485 8
-1 -2 -4 14757.6 368.114 2
-1 2 -4 14525.1 401.645 5
1 -2 4 15395.0 371.273 2
1 2 5 10253.4 315.612 9
1 2 5 10538.7 310.190 6
1 2 5 10461.1 283.100 4
1 2 5 10543.2 312.358 8
-1 -2 -5 10458.6 281.244 2
-1 2 -5 10301.9 327.533 5
1 -2 5 11023.0 289.725 2
1 2 6 46556.2 965.170 6
-1 2 -6 43489.6 980.703 5
1 2 6 46542.5 963.903 8
1 2 6 44847.8 976.677 9
1 2 6 45637.4 917.388 4
1 2 7 3150.05 146.373 4
-1 2 -7 2973.37 175.059 5
1 2 7 2998.90 174.225 9
1 2 7 3270.35 171.581 6
1 2 8 3715.90 207.623 9
-1 2 -8 3447.19 199.577 5
1 2 8 4085.60 205.531 6
1 2 8 3689.13 170.004 4
1 2 9 6526.02 300.784 9
1 2 9 6687.87 290.112 6
1 2 9 6881.85 255.914 4
-1 2 -9 6129.94 289.003 5
1 2 10 9296.29 392.159 9
1 2 10 10220.1 387.444 6
-1 2 -10 9301.21 382.045 5
1 2 11 258.843 27.1772 37
1 2 11 256.925 28.0679 29
1 2 11 282.864 28.6924 20
1 -2 11 267.815 37.3155 18
1 -2 11 244.346 32.6046 14
1 -2 11 311.672 37.6207 19
1 -2 12 1241.27 70.0689 19
1 -2 12 1414.47 76.3674 18
1 2 12 1375.20 61.0374 29
1 2 12 1301.52 59.7859 37
1 2 12 1331.10 61.5646 20
1 -2 12 1508.56 73.8615 14
1 2 13 2673.12 100.448 25
1 2 13 2692.37 91.8182 20
1 2 13 2508.04 88.3278 29
1 2 13 2634.82 89.6585 37
1 -2 13 2514.01 98.6266 14
1 -2 13 2490.07 99.9180 19
1 -2 13 2604.04 106.178 18
1 -2 14 7010.83 187.747 19
1 2 14 7237.37 186.794 25
1 2 14 6909.79 174.261 20
1 -2 14 7031.58 195.010 18
1 -2 14 6992.35 185.562 14
1 2 14 6815.86 187.375 10
1 -2 15 3525.51 120.654 18
1 2 15 3685.30 114.710 25
1 -2 15 3575.74 111.876 14
1 2 15 3589.19 116.039 10
1 -2 15 3509.90 112.322 19
1 2 15 3578.61 106.206 20
1 2 16 371.446 32.7775 13
1 -2 16 401.927 37.4452 18
1 2 16 357.647 30.1573 20
1 -2 16 321.769 28.4700 19
1 -2 16 368.800 30.0434 14
1 2 16 313.417 31.3718 10
1 2 16 383.134 33.0162 25
1 2 17 22.8349 14.3474 25
1 2 17 -8.21009 13.5575 10
1 2 17 21.3019 14.2058 13
1 -2 17 27.3708 12.6531 22
1 -2 17 19.9303 17.2512 18
1 2 18 184.789 18.0840 13
1 -2 18 204.311 18.6423 33
1 2 18 146.690 15.6981 10
-1 -3 18 479.585 26.6819 18
-1 -3 18 540.343 26.7923 14
-1 3 18 488.799 25.9549 25
-1 -3 18 496.583 27.0166 19
-1 3 18 487.056 26.2674 13
1 -3 -18 511.607 27.4421 16
-1 -3 18 409.592 23.3990 32
-1 -3 17 1305.52 54.4672 19
1 -3 -17 1457.64 56.5267 16
-1 -3 17 1278.76 53.1296 14
-1 3 17 1253.13 51.9826 25
-1 -3 17 1241.96 52.9138 18
-1 -3 16 1986.76 77.5020 19
1 3 -16 2013.66 73.1936 16
-1 -3 16 2003.29 75.8022 18
-1 3 16 1892.30 68.2578 20
-1 -3 16 1870.51 74.5168 14
-1 3 16 2011.29 65.4524 27
-1 3 15 643.757 39.0052 27
-1 3 15 754.464 44.5819 20
1 3 -15 580.434 42.9297 16
-1 -3 15 672.997 47.6595 14
-1 -3 15 721.073 47.9960 18
-1 -3 15 773.254 52.4675 19
-1 3 14 3851.52 108.481 27
-1 -3 14 3396.41 118.237 18
-1 3 14 3502.93 101.109 37
1 3 -14 3538.72 118.276 16
-1 -3 14 3545.42 124.069 19
-1 3 14 3478.50 103.083 30
-1 -3 14 3636.10 123.202 14
-1 3 14 3612.28 109.046 20
-1 3 13 374.127 35.1309 20
-1 -3 13 352.308 38.9547 18
-1 -3 13 436.897 44.6478 14
-1 3 13 417.002 33.9349 27
-1 -3 13 354.113 41.5239 19
1 3 -13 314.214 36.6244 16
-1 3 13 387.956 31.2980 37
-1 3 13 399.070 34.0970 30
-1 -3 12 4606.36 149.586 19
-1 3 12 4547.46 130.631 20
-1 3 12 4776.17 125.010 37
-1 3 12 4743.53 128.706 30
1 3 -12 4470.24 144.073 16
-1 -3 12 4666.28 148.365 14
-1 -3 12 4516.29 143.365 18
-1 3 12 4816.65 130.185 27
-1 -3 11 197.655 31.3188 19
-1 3 11 198.874 26.2237 30
-1 -3 11 228.333 32.7434 18
1 3 -11 239.819 34.5270 16
-1 3 11 213.016 23.8250 37
-1 -3 11 204.216 32.0346 14
-1 3 11 175.314 25.4843 20
-1 -3 10 267.996 34.6574 19
-1 3 10 260.196 75.9205 9
-1 3 10 273.326 28.0058 30
-1 -3 10 207.640 31.5749 14
-1 3 9 12732.7 440.292 9
-1 3 9 12757.6 442.464 6
1 3 -9 11993.1 497.398 8
1 3 -9 12469.8 436.218 1
-1 3 9 12963.2 419.595 4
-1 3 8 11123.0 370.596 4
-1 3 8 11197.9 393.318 6
1 3 -8 10836.3 447.179 8
1 3 -7 1603.15 156.976 8
-1 3 7 1866.88 131.932 4
-1 3 7 1559.77 128.900 6
-1 3 6 1594.62 119.317 4
-1 3 6 1618.47 125.368 6
-1 -3 6 1786.94 127.085 2
1 -3 -6 1807.63 117.428 2
1 3 -6 1699.37 154.006 8
-1 -3 5 7499.41 281.690 2
1 3 -5 7984.65 330.660 8
-1 3 5 7560.74 280.136 6
-1 3 5 7964.01 252.717 8
-1 3 5 7220.59 269.628 4
1 -3 -5 7850.17 269.229 2
-1 3 4 1676.79 100.515 8
-1 -3 4 1607.35 119.986 2
1 3 -4 1590.98 104.446 5
1 3 -4 1579.02 134.335 8
-1 3 4 1438.82 108.982 4
1 -3 -4 1554.43 110.394 2
1 3 -3 43456.5 1004.49 8
1 -3 -3 44327.9 948.960 2
-1 3 3 43770.2 959.729 5
1 3 -3 46285.6 922.651 5
-1 3 3 45562.1 910.474 8
-1 -3 3 43127.1 966.462 2
1 3 -2 21420.6 579.629 8
-1 3 2 21518.0 548.564 5
1 3 -2 22642.8 513.618 5
-1 -3 2 21065.6 555.674 2
1 -3 -2 22253.5 547.702 2
-1 3 2 21902.4 511.520 8
1 3 -1 25340.8 642.388 8
-1 3 1 26435.0 591.033 8
-1 3 1 25696.6 621.582 5
1 -3 -1 25669.6 618.431 2
-1 -3 1 25325.7 630.199 2
1 3 -1 25941.5 576.290 5
-1 -3 0 3781.44 184.647 2
1 3 0 3545.18 149.607 5
1 3 0 3523.67 182.474 8
-1 3 0 3559.70 164.610 8
-1 3 0 3485.23 174.818 5
1 -3 0 3511.92 173.491 2
1 3 1 30789.7 625.701 6
1 -3 1 29444.1 686.700 2
-1 3 -1 29406.2 682.233 8
-1 3 -1 28425.2 692.016 5
1 3 1 28611.7 694.017 8
-1 -3 -1 29455.9 696.998 2
1 -3 2 4244.67 193.292 2
-1 3 -2 4256.79 198.626 8
1 3 2 4130.68 196.035 8
-1 3 -2 4303.60 203.763 5
-1 -3 -2 4652.11 205.417 2
1 3 2 4250.20 163.934 6
1 -3 3 6168.46 241.640 2
-1 3 -3 5980.77 253.890 5
1 3 3 6628.02 224.140 6
1 3 3 6258.25 223.792 4
-1 -3 -3 6347.90 246.051 2
1 3 3 6391.49 249.317 8
-1 3 -3 6473.50 262.412 8
1 -3 4 801.955 82.3037 2
-1 3 -4 733.660 89.0178 5
1 3 4 643.295 77.5852 8
-1 -3 -4 824.789 83.9442 2
1 3 4 903.783 79.0382 4
-1 3 -4 586.964 84.8972 8
1 3 4 650.156 70.7537 6
1 3 5 14935.5 434.736 8
-1 -3 -5 14505.1 412.433 2
1 3 5 14933.7 421.564 6
1 -3 5 14913.8 420.570 2
1 3 5 15268.7 404.834 4
-1 3 -5 14184.4 465.289 8
-1 3 -5 14118.7 453.433 5
1 3 6 11867.7 351.024 4
1 3 6 12187.5 387.967 8
-1 3 -6 10970.7 400.704 5
1 3 6 11470.7 374.966 6
1 3 7 2539.37 165.988 6
1 3 7 2530.67 168.305 9
1 3 7 2703.12 152.049 4
1 3 7 2582.47 166.767 8
-1 3 -7 2337.29 175.107 5
-1 3 -8 514.120 91.9692 5
1 3 8 464.075 81.2419 6
1 3 8 323.571 67.7889 9
1 -3 9 565.052 47.2219 19
1 3 9 402.546 83.9489 9
1 -3 9 462.319 42.6613 14
-1 3 -9 486.898 90.3159 5
1 3 9 431.586 34.7929 20
1 -3 10 518.580 46.0829 14
1 3 10 480.570 37.4752 20
1 -3 10 497.895 44.8158 18
1 3 10 487.334 34.2524 30
1 -3 10 558.385 48.7587 19
1 3 10 536.771 36.5799 29
1 3 11 204.601 26.4657 29
1 -3 11 220.386 34.5111 14
1 -3 11 175.173 31.3792 19
1 3 11 256.545 30.5174 20
1 3 11 189.051 26.5115 37
1 -3 11 186.781 33.5046 18
1 3 11 223.091 25.8925 30
1 -3 12 3409.57 122.762 19
1 -3 12 3436.80 118.072 22
1 3 12 3377.92 102.469 29
1 -3 12 3388.28 121.512 18
1 -3 12 3439.79 120.914 14
1 3 12 3505.17 108.484 20
1 3 12 3443.57 104.993 37
1 -3 13 3366.36 112.832 22
1 3 13 3306.83 100.963 37
1 3 13 3460.10 105.529 20
1 -3 13 3325.08 117.963 18
1 3 13 3436.42 113.963 25
1 3 13 3192.76 96.8777 29
1 -3 13 3300.34 115.677 14
1 -3 13 3196.35 116.616 19
1 -3 14 1513.27 68.2482 22
1 -3 14 1650.48 76.3508 18
1 3 14 1631.72 72.6273 25
1 3 14 1588.49 64.2646 37
1 -3 14 1488.05 71.2953 14
1 3 14 1519.23 65.7103 20
1 -3 14 1634.82 74.8609 19
1 -3 15 3917.24 116.372 19
1 3 15 4199.32 116.796 25
1 3 15 3863.79 107.925 20
1 -3 15 3851.46 114.372 14
1 -3 15 4007.18 119.935 18
1 -3 15 3912.79 110.238 22
1 -3 16 204.396 22.8881 19
1 -3 16 204.266 24.5888 18
1 3 16 217.343 24.2041 25
1 3 16 210.312 23.5906 13
1 3 16 244.617 23.1065 20
-1 -3 -16 264.056 23.2789 16
1 -3 16 215.241 22.6903 14
1 3 17 1332.71 46.8230 13
1 -3 17 1313.24 46.7416 33
1 3 17 1394.11 46.9422 25
-1 -4 16 1716.94 59.8675 19
-1 4 16 1608.49 55.4416 25
-1 -4 16 1562.13 55.6577 32
-1 -4 16 1589.06 57.3383 14
-1 4 15 58.4716 15.7168 20
-1 4 15 59.7291 17.7049 25
-1 -4 15 50.5899 18.8817 19
-1 4 15 74.4599 14.8106 27
-1 -4 15 60.7446 18.7807 14
-1 -4 15 43.3800 15.3003 32
-1 4 14 210.959 22.8953 27
-1 -4 14 209.598 29.7209 19
-1 4 14 157.082 21.7663 30
1 4 -14 195.934 25.9251 16
-1 -4 14 206.658 29.3946 14
-1 4 14 199.074 23.6903 20
-1 -4 14 275.862 30.9042 32
-1 4 13 163.202 23.8327 30
-1 -4 13 173.618 29.2257 14
-1 4 13 136.485 21.1066 27
-1 4 13 161.826 23.5831 20
1 4 -13 155.715 25.9394 16
-1 -4 13 135.752 29.4248 19
-1 -4 12 178.203 29.5747 14
-1 4 12 227.691 27.1898 20
-1 -4 12 256.819 34.0912 19
1 4 -12 189.589 29.7607 16
-1 4 12 203.694 27.2268 30
-1 4 12 270.096 25.9451 37
-1 4 12 252.297 27.6216 27
1 4 -11 132.704 30.6887 16
-1 4 11 173.693 26.9681 30
-1 -4 11 152.713 31.7145 19
-1 -4 11 145.668 30.6900 14
-1 4 11 224.594 28.0852 20
1 4 -11 187.605 27.4911 11
1 4 -10 18557.2 413.286 16
-1 4 10 19638.5 387.766 17
-1 -4 10 19351.5 418.076 19
-1 4 10 19907.8 393.301 30
1 4 -10 19943.3 401.896 11
-1 4 10 19128.7 389.458 20
-1 -4 10 18902.0 413.271 14
-1 4 9 9433.21 215.607 30
1 4 -9 9507.72 224.902 11
-1 4 9 9212.01 211.725 20
-1 -4 9 8925.62 234.050 19
-1 -4 9 9294.66 233.972 14
1 4 -9 9119.38 235.574 16
-1 4 9 9653.92 212.648 17
-1 -4 8 11531.3 271.958 14
1 4 -8 11515.2 264.753 11
-1 4 8 11994.9 252.863 17
1 4 -8 11519.0 277.298 16
-1 4 8 11724.1 250.336 20
-1 -4 8 11247.1 273.102 19
-1 4 8 11411.1 252.840 30
1 4 -7 14987.4 340.682 16
-1 4 7 14398.2 314.225 30
-1 4 7 16246.1 324.213 39
-1 4 7 16003.4 318.076 17
1 4 -7 14963.5 328.896 11
-1 -4 6 1610.87 142.413 2
1 4 -6 1578.76 167.126 8
-1 4 6 1499.85 133.422 4
-1 4 6 1486.81 134.538 6
-1 4 5 3430.25 201.336 4
1 -4 -5 3773.23 209.164 2
-1 4 5 3270.63 197.378 6
-1 -4 5 3261.76 205.892 2
1 4 -5 3437.97 239.243 8
1 4 -4 4330.75 262.572 8
-1 4 4 4739.59 231.630 6
-1 4 4 4722.23 236.300 4
-1 -4 4 4295.19 239.889 2
1 -4 -4 4933.04 244.650 2
-1 -4 3 26451.6 725.118 2
1 -4 -3 27776.9 715.272 2
-1 4 3 27160.3 683.018 6
1 4 -3 26726.3 757.348 8
-1 -4 2 1170.98 122.386 2
-1 4 2 998.888 109.515 5
1 4 -2 1048.08 120.784 8
1 -4 -2 1108.89 115.083 2
1 -4 -1 10552.1 385.498 2
-1 4 1 10732.1 382.100 5
-1 -4 1 10609.3 395.061 2
1 4 -1 10448.7 396.735 8
1 -4 0 2305.35 165.454 2
-1 -4 0 2423.79 176.352 2
-1 4 0 2325.18 163.357 5
1 4 0 2520.55 176.264 8
-1 4 -1 356.961 69.2244 5
1 -4 1 453.861 81.3795 2
-1 -4 -1 342.054 74.1572 2
1 4 1 352.207 67.7571 8
1 4 2 8753.55 341.851 8
-1 -4 -2 8398.16 342.970 2
-1 4 -2 8191.31 339.003 5
1 -4 2 9092.82 348.706 2
1 4 3 5834.12 272.026 8
-1 4 -3 5716.10 281.012 5
-1 -4 -3 6063.51 282.371 2
1 -4 3 6533.83 288.245 2
1 4 3 5963.48 252.004 4
-1 -4 -4 9.81963 42.5903 2
1 4 4 94.3422 52.7117 8
1 4 4 74.0585 41.1014 4
1 -4 4 108.277 51.4663 2
-1 4 -4 9.12243 46.7279 5
-1 4 -5 4840.90 266.754 5
1 4 5 5379.39 259.122 8
1 -4 5 4854.89 248.175 2
1 4 6 1176.37 57.5688 24
1 -4 6 878.848 57.0843 19
1 -4 6 922.862 56.0327 32
-1 4 -6 1003.11 129.079 5
1 -4 7 8764.33 219.262 22
1 -4 7 8376.05 221.855 19
1 -4 7 8601.20 220.180 14
1 4 7 9091.36 213.310 24
1 -4 7 8713.48 221.027 32
1 -4 8 3875.65 125.701 22
1 -4 8 3727.79 125.314 32
1 -4 8 3708.54 126.035 14
1 4 8 3473.34 106.873 30
1 -4 8 3679.14 128.448 19
1 4 9 642.157 42.9660 20
1 -4 9 562.593 46.0613 22
1 -4 9 635.035 49.9506 14
1 -4 9 555.084 48.5479 19
1 -4 9 641.779 49.1144 32
1 4 9 582.221 39.7397 30
1 -4 10 694.686 52.6390 14
1 -4 10 733.846 50.5513 22
1 4 10 742.482 46.3584 20
1 4 10 756.909 42.9390 30
1 -4 10 693.274 54.7168 19
1 -4 10 714.540 50.7459 32
1 4 11 3099.82 94.6106 37
1 4 11 2973.59 91.1066 30
1 -4 11 2934.94 103.966 18
1 -4 11 2952.75 103.812 22
1 -4 11 2876.79 108.254 14
1 4 11 3047.69 102.849 25
1 4 11 3077.52 97.6312 20
1 -4 11 3017.24 111.716 19
1 -4 11 2684.11 101.351 32
1 -4 12 3716.67 115.134 22
1 -4 12 3949.12 126.037 19
1 4 12 3763.76 101.644 30
1 4 12 3617.43 113.304 25
1 -4 12 3755.00 116.646 32
1 -4 12 3739.88 121.421 14
1 4 12 3702.78 106.042 37
1 4 12 3755.58 109.792 20
1 4 13 1112.20 44.9943 30
1 -4 13 1170.09 59.4542 14
1 -4 13 1213.60 61.9747 19
1 -4 13 1162.03 54.2895 32
1 4 13 1173.87 53.0682 20
1 4 13 1115.73 54.9383 25
-1 4 -13 1132.46 50.8568 17
1 4 13 1184.55 50.5363 37
1 -4 14 1309.24 58.2556 19
1 4 14 1284.41 51.6356 20
1 4 14 1338.35 54.8375 25
1 -4 14 1270.48 57.3463 14
1 -4 14 1248.45 50.4944 32
1 4 14 1301.62 48.8370 37
1 4 15 2088.10 60.4713 20
1 4 15 1866.07 60.5012 13
1 -4 15 1997.42 65.8368 19
1 -4 15 1783.43 56.9084 33
1 4 15 1972.23 61.9015 25
1 -4 15 2055.99 65.3450 14
1 -4 15 1887.71 56.9485 15
-1 -5 14 2519.35 70.9763 14
-1 -5 14 2512.52 72.5714 32
-1 -5 14 2376.56 70.7268 19
-1 5 14 2259.38 64.3455 25
1 5 -14 2369.14 68.5348 17
-1 5 13 763.389 36.6692 25
1 5 -13 714.947 38.7686 17
-1 5 13 764.220 36.1347 30
-1 5 13 768.932 33.2193 27
-1 -5 13 821.323 42.1053 19
-1 5 13 805.004 34.1581 20
-1 -5 13 777.043 42.0381 32
-1 -5 13 738.596 39.6445 14
-1 5 12 232.197 21.5810 27
1 5 -12 216.147 26.1971 17
-1 5 12 251.433 22.2819 20
-1 -5 12 192.221 24.6108 14
-1 -5 12 194.403 25.8654 19
1 5 -12 228.703 24.2952 16
-1 -5 12 181.009 25.7923 32
-1 5 12 182.168 22.4878 30
-1 -5 11 1868.69 78.0239 32
-1 -5 11 1637.68 69.9486 14
-1 -5 11 1766.75 73.1654 19
-1 5 11 1770.34 65.8653 30
-1 5 11 1899.17 63.0608 20
1 5 -11 1734.53 70.7844 16
1 5 -10 349.831 35.9414 16
-1 -5 10 419.367 37.8697 19
-1 -5 10 335.622 37.5869 32
-1 5 10 415.707 33.5543 30
-1 -5 10 427.862 36.4790 14
-1 -5 9 4482.37 133.509 19
1 5 -9 4385.67 136.274 16
-1 -5 9 4237.34 129.680 14
-1 5 9 4668.02 119.329 17
-1 -5 9 4202.80 136.888 32
-1 5 9 4352.39 123.309 30
-1 5 8 2674.45 91.0289 30
1 5 -8 2672.82 102.013 16
1 5 -8 2811.13 99.0130 11
-1 5 8 2760.66 87.3813 17
-1 -5 8 2597.96 102.818 32
1 5 -7 11453.6 269.240 17
1 5 -7 11946.6 268.286 11
-1 5 7 11247.2 253.348 30
-1 5 7 11637.4 251.467 17
1 5 -7 11644.0 276.038 16
-1 -5 7 11426.2 274.519 32
-1 5 6 473.273 40.8457 39
-1 5 6 430.628 34.4766 17
1 5 -6 444.483 38.6251 38
-1 -5 6 383.897 40.7997 32
1 5 -6 442.554 42.1536 16
1 5 -6 496.104 43.7534 17
1 5 -6 495.343 42.3705 11
-1 5 5 11453.5 252.209 17
1 5 -5 11590.3 274.452 16
1 5 -5 11660.0 265.424 11
1 5 -5 10773.2 262.429 17
-1 -5 5 10965.2 266.267 32
-1 5 5 11744.9 259.719 39
1 5 -5 11031.5 261.444 38
-1 5 4 0.17956 18.3959 39
-1 -5 4 19.7079 19.7417 32
-1 5 4 31.7199 19.1487 17
1 5 -4 53.4187 22.9456 11
1 5 -4 19.2928 19.7746 38
1 5 -4 13.8420 21.9533 16
1 5 -4 58.1503 23.0118 17
-1 -5 3 777.616 51.1198 32
1 5 -3 690.668 49.6188 38
-1 5 3 757.893 47.6368 36
-1 5 3 739.713 46.4667 17
1 5 -3 752.295 55.0676 16
1 5 -3 667.175 48.3244 17
-1 5 3 659.599 46.0952 39
1 5 -3 669.225 46.4197 31
1 5 -2 2467.53 92.0476 17
-1 5 2 2403.96 89.7136 17
-1 5 2 2516.41 91.8869 36
1 5 -2 2572.24 97.9749 38
1 5 -2 2413.77 92.0994 31
-1 5 2 2611.35 92.6201 39
1 5 -2 2456.21 94.4254 36
1 5 -1 8784.83 220.430 38
-1 5 1 8737.14 211.097 17
1 5 -1 8300.70 212.974 36
-1 5 1 8928.27 212.284 36
-1 5 1 8454.78 206.575 39
1 5 -1 8551.05 208.436 17
-1 5 1 9011.08 210.209 31
1 5 -1 8528.27 212.539 31
1 5 0 771.893 50.5024 36
1 5 0 862.530 52.5922 31
1 5 0 872.250 56.4078 38
-1 5 0 861.234 50.4629 39
-1 5 0 809.638 48.5629 31
1 5 0 824.662 48.3069 24
-1 5 0 903.439 54.2131 17
-1 5 0 824.095 50.6113 36
1 5 0 853.261 49.7739 17
1 5 1 5699.03 159.959 31
1 5 1 5728.65 161.035 36
1 5 1 6226.41 170.261 38
1 5 1 5994.34 156.125 24
1 5 1 5869.44 152.045 17
-1 5 -1 5503.70 151.370 39
-1 5 -1 5876.33 159.900 36
-1 5 -1 5836.53 161.420 17
1 5 2 68.4325 22.1273 36
1 5 2 75.6638 22.0359 24
1 5 2 65.4462 24.4175 31
-1 5 -2 55.0663 23.8097 17
-1 5 -2 35.5370 19.1164 39
1 -5 3 9953.09 241.916 32
1 5 3 9933.47 234.115 36
1 5 3 9546.27 225.695 24
-1 5 -3 9624.41 235.259 17
1 5 3 10093.6 235.033 31
1 5 3 9103.47 224.717 39
-1 5 -4 2664.48 101.766 17
1 5 4 2673.64 94.8169 39
1 5 4 2886.81 98.0881 24
1 -5 4 2812.95 106.187 32
1 -5 5 23733.6 488.784 40
1 -5 5 24934.2 505.153 32
1 5 5 24263.1 484.853 39
-1 5 -5 24154.4 496.688 17
1 5 5 25612.2 490.015 24
1 5 6 1600.38 67.8721 39
1 -5 6 1636.45 78.4225 32
-1 5 -6 1505.90 73.5138 17
1 -5 6 1558.33 74.2869 19
1 -5 6 1525.97 71.1975 40
1 -5 7 5287.52 154.720 32
1 -5 7 4740.88 143.644 40
-1 5 -7 4874.09 145.884 17
1 -5 7 5140.89 146.647 14
1 5 7 4997.59 135.497 30
1 5 7 5370.14 137.595 39
1 -5 7 5060.56 150.224 19
1 5 8 3490.15 102.842 20
1 -5 8 3393.74 115.804 32
1 -5 8 3186.82 109.605 40
1 -5 8 3331.72 110.588 14
-1 5 -8 3228.60 109.312 17
1 5 8 3244.02 100.112 30
1 -5 8 3540.40 117.076 19
1 5 9 9649.03 213.934 30
1 5 9 9874.41 217.085 20
1 -5 9 9869.41 234.522 19
1 -5 9 9655.69 229.635 14
1 -5 9 9879.80 233.224 32
-1 5 -9 9392.64 224.489 17
1 -5 10 2067.16 79.8490 32
1 5 10 2151.44 72.5046 20
1 -5 10 1947.65 79.9291 19
1 -5 10 1961.99 78.2456 14
-1 5 -10 1866.17 73.2696 17
1 5 10 2080.02 69.0757 37
1 5 10 2016.84 68.7238 30
1 5 11 3124.44 84.5652 37
-1 5 -11 2883.13 88.5094 17
1 5 11 2993.38 86.5928 20
1 -5 11 2951.06 97.2350 19
1 -5 11 2893.85 93.2865 40
1 -5 11 3041.07 94.2130 32
1 5 11 2908.75 81.7729 30
1 -5 11 2872.52 93.8047 14
1 5 12 324.716 23.1260 25
1 -5 12 344.025 30.2970 19
1 -5 12 286.111 26.4256 40
1 -5 12 339.325 28.4689 14
-1 5 -12 292.956 23.7026 17
1 5 12 354.157 24.7568 37
1 5 12 326.611 21.9071 30
1 5 12 346.948 26.0194 20
1 -5 12 296.574 24.8376 32
1 5 13 2892.51 74.4172 25
1 5 13 3033.60 74.0152 37
1 5 13 3163.29 77.9284 20
1 -5 13 3266.27 85.4132 14
1 -5 13 3021.87 82.1616 40
-1 5 -13 3060.18 74.6910 17
-1 6 11 4198.12 93.5770 30
1 6 -11 3873.58 97.0862 36
1 6 -11 3972.93 96.7022 17
1 6 -10 1644.41 57.0975 17
1 6 -10 1540.61 57.0208 36
-1 6 9 34.8234 14.8736 30
1 6 -9 -7.03638 14.0052 36
1 6 -9 22.7665 16.5507 17
1 6 -8 317.219 29.8385 36
1 6 -8 264.448 27.4819 17
-1 6 8 291.119 26.2820 30
-1 6 7 24.8905 12.5792 17
1 6 -7 39.9928 16.8193 36
-1 6 7 37.1160 16.9367 30
1 6 -7 -2.05539 16.4776 17
1 6 -6 823.791 47.4194 17
1 6 -6 729.815 38.1884 39
1 6 -6 754.174 48.0016 36
-1 6 6 808.008 40.5013 17
-1 6 6 871.757 43.7916 30
1 6 -6 801.203 42.0072 31
1 6 -5 53.3911 21.5948 36
1 6 -5 63.7796 19.7258 17
-1 6 5 48.7230 17.4314 30
-1 6 5 69.9208 17.5357 17
1 6 -5 84.3367 19.0742 31
1 6 -5 30.0469 14.9572 39
1 6 -4 978.180 54.8788 36
1 6 -4 921.353 47.7811 39
1 6 -4 974.117 51.4182 17
-1 6 4 889.300 45.9147 17
1 6 -4 993.335 50.7195 31
-1 6 4 925.531 46.1149 30
1 6 -3 35.3834 18.6621 39
1 6 -3 30.9256 17.6530 31
1 6 -3 42.1177 19.5653 36
-1 6 3 65.2119 21.9669 39
-1 6 3 53.6414 18.9299 17
1 6 -3 67.4194 23.5253 17
1 6 -2 142.909 23.9234 39
-1 6 2 164.736 25.8816 39
-1 6 2 224.562 27.4824 17
1 6 -2 203.806 27.4984 31
1 6 -2 180.691 28.5188 36
1 6 -2 215.998 25.6909 17
1 6 -1 1269.07 61.7094 31
-1 6 1 1329.70 60.9714 39
1 6 -1 1175.63 59.1832 39
-1 6 1 1314.86 60.4101 36
-1 6 1 1225.17 58.5768 17
1 6 -1 1219.67 61.7305 36
1 6 -1 1156.22 54.8820 17
1 6 0 439.062 33.5251 17
1 6 0 424.109 36.7414 39
-1 6 0 384.839 34.9914 39
-1 6 0 429.080 35.6899 36
1 6 0 447.096 38.3358 36
-1 6 0 443.757 36.6755 17
1 6 0 451.701 37.3231 31
1 6 1 3259.42 104.387 36
1 6 1 2875.10 97.4967 39
-1 6 -1 2806.17 92.6485 39
1 6 1 2850.06 88.4708 17
-1 6 -1 2779.95 96.1078 17
1 6 1 3145.98 101.895 31
-1 6 -1 3023.00 97.8596 36
1 6 2 71.5105 22.0088 39
-1 6 -2 49.9917 17.5261 39
-1 6 -2 42.2019 18.6733 36
-1 6 -2 63.3385 23.0175 17
1 6 3 3193.29 99.8614 39
-1 6 -3 2990.37 100.154 17
-1 6 -3 3008.92 98.3012 36
1 6 4 651.315 41.4580 39
-1 6 -4 622.958 40.9712 36
-1 6 -4 624.244 43.5478 17
-1 6 -5 1487.25 62.3163 36
1 6 5 1460.04 60.2305 39
-1 6 -5 1456.20 63.8837 17
1 6 6 6078.83 140.978 20
-1 6 -6 6133.83 153.631 17
-1 6 -6 6089.61 150.828 36
1 6 6 6135.63 146.526 30
-1 6 -7 5238.38 133.668 17
-1 6 -7 5055.53 130.473 36
1 6 7 5360.69 124.078 20
1 6 7 5396.87 128.247 30
-1 6 -8 1192.54 48.6635 36
1 6 8 1333.47 48.7118 30
-1 6 -8 1272.35 51.6649 17
1 6 8 1324.97 46.3536 20
1 6 8 1241.63 45.3686 37
1 6 9 773.859 33.6556 30
-1 6 -9 677.643 34.0833 17
1 6 9 744.648 31.2644 20
1 6 9 734.971 30.5812 37
1 6 10 11.7975 9.02681 30
-1 6 -10 14.3075 10.1743 17
1 6 10 -5.80389 8.12442 37
-1 6 -10 10.2087 8.67659 36
1 6 10 12.2025 9.42016 20
1 -7 -6 818.311 31.0498 34
1 7 -6 883.837 33.1956 36
-1 7 5 1180.04 36.0343 30
1 7 -5 1247.35 42.8237 36
-1 7 4 803.554 29.3195 30
1 7 -4 786.555 35.1251 36
1 7 -4 755.408 30.1606 17
1 7 -4 759.674 29.8075 39
-1 7 4 725.188 28.2859 17
1 7 -3 386.502 23.2524 39
1 7 -3 472.829 23.3841 17
-1 7 3 410.824 22.6868 17
-1 7 3 434.966 21.5125 30
1 -7 -2 -4.20673 10.5801 34
-1 7 2 9.45037 9.24708 17
1 7 -2 13.7970 9.39813 17
1 7 -2 16.3594 10.4952 39
1 -7 -1 554.126 26.8215 34
1 7 -1 513.244 28.8823 39
-1 7 1 594.655 28.9341 17
-1 7 0 350.260 22.8671 17
1 7 0 367.655 25.3958 39
1 7 1 136.147 17.5187 39
-1 7 -1 151.748 16.9400 17
1 7 2 17.5137 10.9137 30
-1 7 -2 28.7072 11.4371 17
-1 7 -3 345.560 22.2837 17
1 7 3 342.688 21.5864 30
-1 7 -4 864.607 34.1310 17
1 7 4 857.377 32.6477 30
-1 7 -5 4398.53 97.5449 17
1 7 5 4398.52 95.6355 30
-2 0 20 314.541 22.2603 10
2 0 -20 298.729 21.9425 16
-2 0 20 281.793 20.7482 18
2 0 -19 107.229 20.2209 16
-2 0 19 78.6538 18.9868 18
2 0 -18 1270.82 60.9522 16
-2 0 18 1321.96 57.5655 27
-2 0 18 1338.57 63.1657 18
-2 0 17 821.998 48.7131 27
2 0 -17 784.024 51.6364 16
-2 0 17 783.916 47.4604 17
-2 0 17 807.163 53.3687 18
2 0 -16 853.146 55.7257 16
-2 0 16 867.421 56.9531 18
-2 0 16 772.615 49.0017 17
-2 0 16 767.908 49.4799 27
-2 0 15 793.168 50.7086 27
-2 0 15 892.081 58.8405 18
-2 0 15 762.638 49.6097 17
2 0 -15 719.301 53.4720 16
2 0 -14 1315.05 68.9260 16
-2 0 14 1199.27 62.5659 17
-2 0 14 1320.26 71.0198 18
-2 0 14 1371.89 66.0130 27
-2 0 13 12073.6 268.150 27
2 0 -13 12392.9 277.410 16
-2 0 13 11909.3 279.873 18
-2 0 13 12021.8 269.284 17
-2 0 12 2901.81 191.372 4
-2 0 11 4745.57 234.049 4
-2 0 11 5217.45 223.992 6
-2 0 10 4570.56 212.724 4
-2 0 10 4941.31 203.568 6
-2 0 9 3369.29 167.035 4
-2 0 9 3675.76 160.430 6
2 0 -9 3430.43 147.201 1
-2 0 8 1850.55 102.837 6
-2 0 8 2061.66 119.092 4
2 0 -8 1939.18 102.848 1
2 0 -7 914.194 54.2903 7
2 0 -7 979.988 69.9006 1
-2 0 7 996.665 69.3931 6
-2 0 7 963.022 73.7508 4
-2 0 6 4004.39 138.835 6
-2 0 6 4336.32 153.340 4
2 0 -6 4061.12 145.680 1
2 0 -6 4255.84 129.457 7
2 0 -5 111.375 23.6307 7
2 0 -5 130.916 16.9278 3
-2 0 5 136.036 29.9352 4
2 0 -5 124.465 31.2495 1
-2 0 5 127.069 25.1880 6
-2 0 4 925687. 15191.2 4
2 0 -4 891655. 15187.4 7
2 0 -4 933797. 15207.8 1
2 0 -3 49113.3 920.804 3
2 0 -3 51726.8 943.015 7
2 0 -3 50481.9 949.842 1
-2 0 3 52293.1 928.318 4
2 0 -2 187164. 3257.65 1
-2 0 2 185802. 3223.26 5
2 0 -2 188655. 3236.63 8
2 0 -2 179394. 3239.70 3
-2 0 2 186344. 3223.76 4
-2 0 1 95398.2 1712.59 5
2 0 -1 94351.7 1711.09 8
2 0 -1 95922.3 1735.85 1
-2 0 1 100756. 1692.87 4
2 0 -1 95863.8 1734.33 3
2 0 0 50708.1 919.272 8
-2 0 0 48651.2 885.606 4
-2 0 0 51533.1 927.939 5
2 0 0 51354.8 936.546 1
2 0 1 11993.8 254.695 8
2 0 1 11892.6 277.614 6
2 0 1 12011.8 271.765 7
2 0 2 105192. 1917.56 6
2 0 2 104498. 1899.93 7
2 0 2 106852. 1891.82 8
2 0 2 105972. 1906.20 3
2 0 3 11464.5 273.530 7
2 0 3 10974.3 246.546 4
2 0 3 10920.6 296.647 9
2 0 3 11279.1 292.736 6
2 0 3 10922.8 275.775 3
2 0 4 60353.5 1148.45 4
2 0 4 62163.2 1167.62 7
2 0 4 64257.7 1181.83 3
2 0 4 62512.6 1208.77 6
2 0 4 62085.4 1216.02 9
2 0 5 10364.7 269.488 7
2 0 5 10432.7 268.692 4
2 0 5 10506.3 315.620 9
2 0 5 10615.8 284.296 3
2 0 5 10023.0 306.371 6
2 0 6 7474.56 227.663 4
2 0 6 7376.51 232.349 3
2 0 6 7267.07 262.447 6
2 0 6 7008.92 260.863 9
2 0 7 20431.8 487.197 3
2 0 7 20597.7 546.410 9
2 0 7 19701.6 484.931 4
2 0 7 20642.3 541.198 6
2 0 8 576.839 80.8610 6
2 0 8 661.651 73.3455 4
2 0 8 526.948 79.6598 9
2 0 9 1942.32 153.276 6
2 0 9 1803.54 150.860 9
2 0 10 354.470 75.4372 6
2 0 10 315.261 75.6892 9
2 0 11 5596.03 149.564 29
2 0 11 6374.56 166.526 13
2 0 12 1559.61 79.1725 18
2 0 12 1622.02 72.5787 25
2 0 12 1579.13 81.5307 10
2 0 12 1669.94 78.3810 13
2 0 13 8163.31 209.366 13
2 0 13 8265.88 211.264 18
2 0 13 8078.53 215.243 10
2 0 13 8097.81 199.665 25
2 0 14 32552.7 631.761 13
2 0 14 31362.7 629.553 18
2 0 14 32376.1 615.722 25
2 0 14 32643.9 639.372 10
2 0 15 273.625 31.8469 18
2 0 15 280.444 32.0838 13
2 0 15 307.715 36.3372 10
2 0 15 296.151 32.6334 33
2 0 16 2108.62 75.9386 18
2 0 16 2122.66 78.2655 13
2 0 16 2067.87 73.4274 33
2 0 16 2021.13 81.0969 10
2 0 17 276.541 25.9065 13
2 0 17 284.165 23.3266 33
2 0 17 246.736 25.9613 10
2 0 18 13.2230 9.65284 13
2 0 18 3.10885 11.0025 10
-2 1 20 840.187 34.7997 10
-2 -1 20 912.345 36.8996 18
2 1 -19 1063.44 47.6441 16
-2 -1 19 1130.38 50.3006 18
-2 1 19 1007.56 42.8057 18
-2 1 19 935.213 40.9368 27
-2 -1 19 1016.27 44.0065 10
2 -1 -19 1079.97 48.2680 16
2 1 -18 628.841 41.7997 16
2 -1 -18 684.794 43.3781 16
-2 -1 18 554.418 41.6385 18
-2 -1 18 634.511 38.0312 19
-2 1 18 609.736 38.9178 18
-2 1 18 591.746 36.9561 27
2 1 -17 2403.76 90.5802 16
-2 -1 17 2126.72 82.2083 19
-2 1 17 2087.53 77.8177 17
-2 -1 17 2325.01 84.1573 27
2 -1 -17 2516.35 91.8573 16
-2 1 17 2150.16 84.1224 18
-2 -1 17 2275.89 91.9374 18
-2 1 17 2148.99 79.8091 27
-2 -1 16 104.628 25.2255 14
2 1 -16 70.6245 25.7046 16
-2 1 16 98.9099 21.5938 17
-2 -1 16 60.9233 22.3384 27
-2 -1 16 80.9757 27.8289 18
-2 -1 16 64.3314 20.8440 19
-2 1 16 87.7593 23.7933 18
2 -1 -16 72.0326 25.7356 16
-2 1 16 125.271 25.3511 27
2 1 -15 1321.78 70.4144 16
-2 -1 15 1275.38 65.9597 27
-2 1 15 1369.71 64.3237 27
-2 -1 15 1352.88 70.4952 19
-2 -1 15 1386.06 73.7431 18
-2 1 15 1396.03 65.4760 17
-2 1 15 1358.95 69.9420 18
-2 -1 15 1387.89 69.3642 14
-2 -1 15 1301.51 67.1392 17
-2 -1 14 1064.51 63.2676 19
-2 -1 14 1024.12 58.7065 27
-2 -1 14 1125.71 61.9397 17
-2 1 14 999.961 55.6486 20
-2 1 14 1121.97 57.9096 27
2 1 -14 1128.39 64.0586 16
-2 -1 14 1097.22 66.2119 18
-2 -1 14 1110.57 61.9752 14
-2 1 14 1126.00 57.7842 17
-2 1 14 1105.56 63.2538 18
-2 1 13 3623.11 112.253 27
-2 -1 13 3831.94 123.564 14
-2 -1 13 3615.47 124.348 18
-2 -1 13 3666.26 119.657 17
-2 -1 13 3727.56 124.726 19
-2 1 13 3933.01 124.395 18
-2 1 13 3697.14 112.345 20
-2 -1 13 3641.86 117.136 27
-2 1 13 3766.53 113.511 17
2 1 -13 3620.76 121.435 16
-2 1 12 7400.03 313.123 4
-2 1 12 7550.58 311.922 6
-2 -1 12 7096.15 327.937 4
-2 1 11 32113.0 771.354 4
-2 1 11 30927.9 766.694 6
-2 -1 11 31341.1 802.165 4
2 1 -10 16920.2 450.633 1
-2 1 10 16088.8 462.041 6
-2 -1 10 16130.0 485.768 4
-2 1 10 15686.7 453.841 4
-2 1 9 7380.49 265.736 4
-2 -1 9 7736.66 289.440 4
-2 1 9 7452.90 272.035 6
-2 1 8 8165.30 262.307 4
2 1 -8 7838.64 261.328 1
-2 1 8 7704.04 262.352 6
-2 -1 8 8138.28 278.216 4
-2 1 7 10026.3 287.722 4
-2 -1 7 9987.00 301.641 4
2 1 -7 10255.8 298.490 1
2 -1 -7 9894.64 258.405 1
-2 1 7 9947.44 294.270 6
-2 -1 7 10370.5 267.338 2
2 1 -6 39393.2 745.833 7
-2 -1 6 39641.3 815.199 4
-2 -1 6 39892.1 789.386 2
2 1 -6 39317.1 814.848 1
-2 1 6 39555.1 800.577 4
2 -1 -6 38965.2 774.084 1
-2 1 6 39222.0 811.705 6
-2 -1 6 40270.7 742.891 6
2 -1 -5 26136.9 540.672 1
-2 -1 5 26520.6 556.857 2
2 1 -5 25913.6 523.972 7
-2 1 5 26749.0 557.388 4
-2 -1 5 26814.0 493.279 6
-2 -1 5 26160.3 560.732 4
2 1 -5 26232.3 571.126 1
-2 1 4 370754. 5586.58 5
-2 -1 4 369915. 5590.87 2
2 1 -4 368991. 5594.92 1
2 1 -4 363155. 5555.39 7
-2 -1 4 364559. 5572.99 4
2 -1 -4 368722. 5566.24 1
-2 1 4 367547. 5572.40 4
-2 1 3 262412. 4548.88 5
2 1 -3 263631. 4578.67 8
-2 -1 3 254765. 4522.23 4
-2 1 3 257573. 4532.65 4
2 1 -3 257424. 4534.16 7
2 -1 -3 263531. 4535.60 1
2 1 -3 255879. 4548.61 1
-2 1 2 101555. 1825.34 5
2 1 -2 101123. 1845.09 8
2 1 -2 100702. 1814.48 1
2 1 -2 102251. 1820.75 7
2 1 -2 98042.2 1800.94 3
2 -1 -2 100334. 1811.85 1
2 1 -1 22338.2 488.931 8
2 1 -1 22834.1 419.335 6
2 1 -1 23281.6 483.054 7
2 1 -1 21652.2 465.627 3
2 1 -1 22411.2 458.913 1
-2 1 1 22868.9 482.271 5
2 1 0 31792.8 654.025 3
2 1 0 33554.8 616.183 6
2 1 0 32541.5 625.711 1
-2 1 0 32537.7 662.099 5
2 1 0 32653.1 663.331 8
2 1 0 32873.8 656.560 9
2 1 1 7269.60 208.327 9
2 -1 1 6819.42 193.727 9
-2 1 -1 6666.57 205.943 5
2 1 1 7366.13 148.031 4
2 -1 1 7117.44 187.590 7
2 1 1 6920.50 182.813 6
2 1 1 7006.91 169.797 1
2 1 1 6900.38 202.979 8
-2 1 -2 4748.49 170.138 5
2 1 2 4644.78 161.097 8
2 1 2 4962.50 115.535 4
2 1 2 4726.80 169.664 7
2 -1 2 4803.23 142.124 7
-2 -1 -2 4685.03 153.689 2
2 1 2 4966.63 154.028 6
2 1 2 4712.15 165.937 3
2 -1 2 4876.06 157.267 9
2 1 2 4779.18 120.648 1
2 -1 2 4652.78 150.583 3
2 1 2 4657.32 167.717 9
2 -1 3 38041.1 745.413 3
2 -1 3 38182.0 725.145 7
-2 -1 -3 38454.9 745.814 2
2 -1 3 36241.2 781.242 6
2 1 3 38791.7 763.407 6
-2 1 -3 36326.6 780.318 5
2 -1 3 37680.8 763.245 9
2 1 3 37037.2 766.083 8
2 1 3 37721.0 785.817 9
2 1 3 38172.6 701.209 4
2 1 3 37467.1 775.684 3
2 -1 4 51372.9 1062.98 6
2 1 4 54022.1 977.450 4
-2 -1 -4 51425.1 998.989 2
2 1 4 52663.9 1039.93 8
2 -1 4 53657.7 985.730 7
2 -1 4 52370.9 1040.88 9
2 -1 4 53246.5 1012.99 3
2 1 4 51269.4 1045.44 3
2 1 4 53214.1 1043.25 6
2 1 4 51824.1 1064.82 9
-2 1 -4 53147.9 1062.37 5
2 -1 5 67063.1 1376.36 6
2 -1 5 69930.0 1356.09 9
2 1 5 69114.6 1357.63 6
2 1 5 67305.0 1379.97 9
2 -1 5 70975.4 1315.68 3
2 1 5 70327.6 1353.47 8
2 1 5 70638.1 1290.07 4
2 -1 6 11174.6 357.661 6
2 1 6 10948.8 340.991 6
2 1 6 10814.1 356.453 9
2 -1 6 11451.5 302.842 3
2 1 6 11725.5 295.076 4
2 -1 6 11342.4 341.319 9
2 -1 7 2030.38 145.081 6
2 1 7 2387.22 147.440 6
2 1 7 2049.61 146.652 9
2 -1 7 2240.12 141.061 9
2 1 8 135.285 47.1702 9
2 -1 8 218.758 61.8091 6
2 1 8 237.185 58.0857 6
2 -1 8 238.467 55.3651 9
2 1 9 206.793 62.9506 9
2 -1 9 167.617 60.8337 6
2 1 9 169.145 56.3809 6
2 -1 9 154.436 49.9043 9
2 1 10 4859.59 261.210 6
2 -1 10 4537.09 258.930 6
2 1 10 4668.34 267.524 9
2 -1 10 4673.76 251.710 9
2 1 11 6828.73 176.912 25
2 1 11 6521.02 165.726 29
2 -1 11 6697.72 178.472 13
2 -1 11 6432.19 183.479 18
2 1 11 6601.04 162.059 20
2 1 11 6688.24 163.153 37
2 -1 11 6961.58 183.168 10
2 1 12 46955.2 869.798 25
2 -1 12 45871.1 881.515 18
2 1 12 47123.6 881.177 10
2 -1 12 45959.3 870.905 13
2 1 12 46202.3 849.178 20
2 1 12 44648.0 853.736 29
2 -1 12 47056.2 876.896 10
2 1 12 45437.1 850.009 37
2 1 13 3251.64 105.295 29
2 1 13 3092.22 100.024 20
2 1 13 3373.55 112.147 25
2 -1 13 3202.61 111.589 13
2 -1 13 3348.22 117.224 10
2 1 13 3434.02 118.931 13
2 1 13 3155.66 117.109 10
2 -1 13 3123.44 117.245 18
2 -1 14 257.408 32.5007 13
2 1 14 177.038 27.4143 25
2 -1 14 195.018 30.3853 10
2 -1 14 208.438 32.6170 18
2 1 14 201.747 32.2565 13
2 1 14 189.884 26.1235 20
2 1 14 187.547 33.2588 10
2 -1 15 1220.21 59.7163 13
2 1 15 1282.86 60.1816 25
2 1 15 1254.76 63.6103 13
2 -1 15 1140.26 62.6533 18
2 -1 15 1246.54 62.6105 10
2 1 15 1057.56 48.7881 20
2 1 15 1209.66 64.4551 10
2 -1 16 451.367 35.8440 33
2 -1 16 489.729 36.2187 10
2 -1 16 433.990 33.3542 13
2 -1 16 422.323 36.1129 18
2 1 16 429.620 31.5662 25
2 1 16 455.909 37.9899 10
2 1 16 488.320 37.0482 13
2 -1 17 565.947 33.3982 10
2 1 17 621.713 35.7591 13
2 -1 17 638.567 33.0176 13
2 -1 17 636.579 36.8874 18
2 -1 17 641.951 35.9121 33
2 1 17 646.405 38.0910 10
2 1 18 86.7374 13.2338 13
2 1 18 70.6336 13.4187 10
-2 2 19 4023.71 100.228 10
2 2 -19 4326.23 103.947 16
-2 -2 19 4250.11 100.093 19
-2 -2 19 4413.81 107.341 18
-2 2 19 4056.72 95.8579 27
2 -2 -19 4572.36 107.873 16
-2 -2 18 943.346 48.5707 18
-2 2 18 992.263 43.1615 25
2 -2 -18 1086.28 49.9217 16
-2 -2 18 983.589 46.9457 19
-2 2 18 895.747 41.8831 27
2 2 -18 941.178 47.5289 16
-2 -2 18 949.453 44.4098 14
-2 -2 17 508.392 37.9518 14
-2 2 17 547.387 36.5360 27
-2 -2 17 495.079 40.9519 18
-2 -2 17 502.669 39.6071 19
2 2 -17 506.861 39.8659 16
2 -2 -17 612.606 43.4797 16
-2 2 16 1851.99 71.7078 27
-2 -2 16 1704.64 76.3794 14
-2 -2 16 1834.86 80.2621 19
-2 -2 16 1847.60 81.6086 18
-2 2 16 1717.41 68.3691 17
2 2 -16 1825.66 80.2045 16
-2 -2 15 256.279 35.7855 14
-2 2 15 347.641 33.7593 27
-2 2 15 301.791 33.5131 20
-2 -2 15 303.672 36.8473 19
-2 -2 15 351.390 39.3218 18
-2 2 15 344.530 32.2509 17
2 2 -15 304.984 37.9909 16
-2 2 14 55.7738 19.5450 27
-2 2 14 70.4812 22.5886 20
-2 2 14 64.4799 20.0826 17
2 2 -14 24.9063 20.8296 16
-2 -2 14 69.4138 26.2425 19
-2 -2 14 69.9690 24.8621 14
-2 -2 14 53.2790 24.5664 18
-2 2 13 1359.42 62.9172 27
-2 -2 13 1268.08 69.7686 18
-2 -2 13 1409.80 74.6497 19
-2 2 13 1272.65 61.1307 20
-2 2 13 1363.59 62.1918 17
-2 -2 13 1266.00 67.0942 27
2 2 -13 1330.26 71.2303 16
-2 -2 13 1308.95 71.0994 14
-2 2 12 3295.55 103.683 27
-2 2 12 3370.64 104.039 20
-2 -2 12 3227.80 111.158 27
-2 -2 12 3475.01 120.932 19
-2 -2 12 3456.50 117.748 18
-2 2 12 3585.87 106.215 17
-2 2 12 3389.34 101.565 30
2 2 -12 3238.31 116.611 16
-2 -2 12 3402.13 118.953 14
-2 2 11 2335.72 172.042 6
2 2 -11 2311.85 162.586 1
-2 2 11 2388.27 163.436 4
-2 2 10 5174.93 237.345 4
-2 2 10 4794.36 243.134 6
2 2 -10 4989.83 239.116 1
-2 2 9 5855.31 258.102 6
2 2 -9 5720.00 251.814 1
-2 2 9 6261.62 250.169 4
-2 2 8 3138.19 174.954 6
-2 2 8 3403.95 169.290 4
2 2 -8 3176.24 173.719 1
-2 2 7 14174.3 393.513 4
-2 -2 7 14298.9 388.028 2
2 2 -7 14591.6 415.053 1
-2 2 7 14437.2 413.782 6
2 2 -6 7296.75 254.528 1
-2 -2 6 6728.84 237.244 2
2 2 -6 6810.65 281.950 8
-2 2 6 6741.35 234.785 4
2 2 -5 29102.4 651.438 1
2 2 -5 28831.5 699.461 8
-2 -2 5 28394.3 646.940 2
-2 2 5 28499.3 633.743 4
2 2 -4 109199. 2075.27 8
2 2 -4 108148. 2016.78 1
-2 2 4 110669. 2029.02 5
-2 2 4 106105. 2002.91 4
-2 -2 4 108038. 2028.25 2
2 2 -3 60641.7 1223.10 8
-2 2 3 60257.2 1183.14 5
-2 -2 3 58948.9 1186.65 2
2 2 -3 59396.9 1163.21 1
-2 2 2 10955.6 312.984 5
-2 -2 2 10884.0 315.132 2
2 2 -2 10480.0 327.268 8
2 2 -2 10293.9 285.938 1
2 -2 -2 11587.8 305.026 2
-2 2 1 5243.30 141.237 8
2 -2 -1 5693.18 194.252 2
2 2 -1 5214.82 172.054 1
-2 2 1 5337.68 201.565 5
2 2 -1 5303.94 209.080 8
-2 -2 1 5205.55 199.578 2
2 2 0 7196.70 250.118 8
2 2 0 7869.15 183.326 6
-2 -2 0 7730.49 249.697 2
2 -2 0 7877.44 240.682 2
2 2 0 7271.96 213.657 9
-2 2 0 7644.93 200.242 8
2 2 0 7364.03 206.576 1
-2 2 0 7379.14 249.045 5
2 -2 1 5676.51 196.816 2
2 2 1 5188.79 204.447 8
2 2 1 5502.76 158.209 1
-2 2 -1 5346.95 172.285 8
-2 -2 -1 5668.41 205.729 2
2 2 1 5524.24 183.468 9
-2 2 -1 5684.76 214.010 5
2 2 1 5749.15 161.877 6
2 2 2 21953.2 537.150 8
2 2 2 22631.3 468.091 4
-2 2 -2 21228.6 541.818 5
-2 -2 -2 22838.6 530.288 2
2 2 2 23237.0 489.465 6
2 2 2 21902.0 512.832 9
2 -2 2 23672.6 522.691 2
2 2 3 4722.55 194.248 8
2 2 3 4958.76 151.220 4
2 2 3 4549.16 170.003 6
2 -2 3 4779.17 154.915 7
-2 -2 -3 4854.83 187.002 2
-2 2 -3 4398.37 198.285 5
2 2 3 4605.93 184.543 9
2 -2 4 76052.9 1454.58 3
-2 -2 -4 76077.3 1474.99 2
2 2 4 77803.3 1479.94 6
2 2 4 75260.5 1500.09 8
2 2 4 73392.7 1501.91 9
-2 2 -4 75708.4 1531.37 5
2 2 5 18814.7 487.568 8
-2 2 -5 17620.1 506.755 5
2 2 5 18825.0 476.257 6
2 -2 5 19035.5 442.699 3
2 2 5 17415.0 488.570 9
2 2 6 2258.42 143.646 8
-2 2 -6 2275.30 157.505 5
2 2 6 2460.71 157.347 9
2 2 6 2419.40 145.673 6
2 2 7 680.895 87.7292 6
-2 2 -7 686.867 92.2675 5
2 2 7 541.500 82.9495 9
2 2 8 6939.90 315.610 9
-2 2 -8 7251.83 322.545 5
2 2 8 7525.00 307.565 6
2 2 9 310.460 64.8947 6
-2 2 -9 556.410 95.0549 5
2 2 9 592.515 95.1206 9
2 2 10 1430.80 61.3358 29
2 2 10 1421.72 60.8956 20
2 2 10 1444.52 60.5350 37
2 -2 10 1407.59 68.7222 13
2 -2 10 1424.05 71.2476 19
2 2 10 1441.74 68.5509 25
2 -2 10 1306.44 70.8762 18
2 2 10 1370.27 68.4481 10
2 -2 10 1340.00 68.4522 14
2 2 11 1850.62 71.1179 37
2 -2 11 1737.12 78.7107 13
2 -2 11 1741.92 81.1237 19
2 2 11 1815.16 72.0519 29
2 -2 11 1708.69 84.6625 18
2 -2 11 1720.89 79.0933 14
2 2 11 1752.90 71.0235 20
2 2 11 1724.59 78.1921 25
2 2 11 1802.00 81.3623 10
2 2 12 2446.36 96.6811 25
2 2 12 2570.95 87.4876 20
2 -2 12 2477.49 97.6339 19
2 2 12 2356.76 96.5051 10
2 -2 12 2659.17 107.161 18
2 -2 12 2447.12 94.6296 13
2 2 12 2396.84 87.1653 29
2 2 12 2500.38 86.9363 37
2 -2 12 2635.27 98.9525 14
2 2 13 6454.67 162.333 29
2 2 13 6627.64 177.219 25
2 -2 13 6388.26 171.759 13
2 2 13 6275.99 161.552 20
2 -2 13 6325.19 173.357 14
2 -2 13 6761.26 186.301 18
2 2 13 6331.89 177.940 10
2 2 13 6811.94 164.053 37
2 -2 13 6572.15 175.871 19
2 -2 14 339.503 34.6379 14
2 2 14 457.422 40.7716 25
2 -2 14 396.706 35.1675 13
2 -2 14 386.775 35.8585 19
2 2 14 350.002 31.5141 20
2 -2 14 448.539 43.5181 18
2 2 14 430.119 40.7364 13
2 2 14 416.057 38.3489 10
2 -2 15 595.225 37.6890 14
2 2 15 523.700 34.0943 20
2 -2 15 530.911 42.7007 18
2 2 15 616.068 42.1265 10
2 2 15 609.757 40.9236 25
2 2 15 579.339 41.5720 13
2 2 16 147.832 22.6624 13
2 2 16 109.699 18.9375 10
2 -2 16 151.985 23.7643 18
2 -2 16 148.701 21.5272 22
2 2 16 126.310 20.2288 25
2 -2 16 143.291 21.7346 33
2 2 17 237.723 21.2793 13
2 -2 17 247.536 20.7575 22
2 -2 17 241.664 21.4670 33
2 2 17 262.337 20.6622 10
-2 3 18 646.265 31.1378 25
2 -3 -18 676.281 33.5101 16
-2 -3 18 610.815 32.1222 19
-2 -3 18 634.243 31.7498 14
-2 -3 18 638.373 30.7867 18
2 3 -18 657.199 31.0664 16
-2 3 18 619.895 27.3228 27
-2 -3 17 361.519 28.0762 18
-2 -3 17 302.820 27.7774 14
-2 -3 17 340.755 30.8668 19
2 -3 -17 406.211 32.5289 16
-2 3 17 316.775 24.6789 27
2 3 -17 336.833 28.6694 16
-2 -3 16 1813.47 72.1454 18
-2 -3 16 1974.66 78.9401 19
-2 3 16 1835.34 66.7137 27
-2 -3 16 1947.83 77.0191 14
2 3 -16 1905.74 76.0558 16
-2 -3 15 613.540 48.5665 19
-2 3 15 688.040 42.0983 20
-2 3 15 659.543 40.8118 27
2 3 -15 675.930 48.3685 16
-2 -3 15 736.368 47.9399 18
-2 3 15 583.204 38.1233 17
-2 -3 15 672.317 48.4163 14
-2 3 14 1976.30 75.6102 20
2 3 -14 2046.55 89.5236 16
-2 -3 14 2005.63 90.5163 19
-2 -3 14 1982.21 84.4688 18
-2 -3 14 1997.37 88.4119 14
-2 3 14 2066.33 76.0331 17
-2 3 14 2165.30 78.6087 27
-2 -3 13 1151.34 68.1615 14
-2 -3 13 1213.08 70.7599 19
-2 3 13 1225.92 57.8266 30
-2 3 13 1225.93 59.0465 20
-2 -3 13 1223.22 65.5694 18
-2 3 13 1223.92 57.0663 17
2 3 -13 1244.80 70.4801 16
-2 3 13 1302.80 60.2334 27
-2 3 12 6035.65 154.541 17
-2 3 12 5978.02 154.508 20
-2 -3 12 6043.73 177.644 19
-2 -3 12 5766.79 173.012 14
2 3 -12 6183.09 161.457 11
-2 3 12 5969.50 153.861 30
2 3 -12 5768.03 174.302 16
-2 -3 11 12424.6 291.979 14
-2 3 11 12323.8 267.632 17
-2 3 11 12460.6 266.598 20
-2 -3 11 12186.0 292.273 19
2 3 -11 12577.7 277.677 11
2 3 -11 11905.4 290.528 16
-2 3 11 12512.7 267.637 30
-2 -3 10 6824.78 184.628 19
-2 -3 10 6448.54 180.631 14
-2 3 10 6542.52 161.736 17
2 3 -10 6408.29 181.726 16
-2 3 10 6568.73 161.511 30
2 3 -9 5811.27 279.745 1
-2 3 9 6034.34 269.445 4
-2 3 9 5622.66 277.745 6
2 3 -9 5694.48 325.763 8
2 3 -8 9534.88 362.042 1
2 3 -8 9304.75 414.397 8
-2 3 8 9343.83 341.027 4
-2 3 8 9959.69 367.951 6
2 3 -7 2059.94 178.793 8
-2 -3 7 2003.55 142.107 2
-2 3 7 1841.43 135.095 4
-2 3 7 1792.33 141.413 6
2 3 -7 1751.87 140.627 1
2 3 -6 1377.99 119.032 1
-2 3 6 977.811 97.0174 4
-2 -3 6 1130.80 106.465 2
-2 3 6 937.828 98.9940 6
2 3 -6 1120.16 127.552 8
-2 3 5 20223.1 528.256 4
-2 -3 5 19366.4 541.918 2
2 3 -5 19559.1 531.960 1
2 3 -5 20317.6 601.511 8
-2 -3 4 6880.66 276.234 2
2 3 -4 6508.68 254.611 1
-2 3 4 6651.10 255.599 4
-2 3 4 6688.92 269.551 5
2 3 -4 6959.46 304.363 8
2 -3 -4 7110.06 262.108 2
2 3 -3 41621.7 979.663 8
2 3 -3 41250.7 904.538 1
-2 3 3 41500.2 937.191 5
-2 -3 3 40820.7 942.160 2
2 -3 -2 15512.5 430.488 2
-2 -3 2 15068.3 449.295 2
-2 3 2 14838.3 440.627 5
2 3 -2 14964.8 466.325 8
2 3 -2 14564.2 402.069 1
-2 -3 1 24232.9 630.785 2
-2 3 1 24527.1 631.274 5
2 3 -1 24441.4 572.464 1
2 3 -1 25101.2 649.722 8
2 -3 -1 26438.4 621.598 2
2 3 0 1388.02 89.7624 1
-2 3 0 1269.33 111.747 5
-2 -3 0 1511.61 121.810 2
2 -3 0 1365.18 108.440 2
2 3 0 1175.74 109.283 8
2 -3 1 5319.62 222.828 2
-2 -3 -1 5131.19 229.536 2
2 3 1 4661.04 223.652 8
-2 3 -1 4912.23 232.595 5
2 3 2 10302.5 354.315 8
2 -3 2 10497.4 340.905 2
-2 -3 -2 10023.7 343.952 2
2 3 2 10469.1 296.586 4
-2 3 -2 10699.2 370.639 5
-2 3 -3 4991.47 243.190 5
-2 -3 -3 4703.29 217.805 2
2 3 3 4466.94 217.942 8
2 -3 3 4880.39 216.145 2
-2 -3 -4 19933.8 534.393 2
2 3 4 19868.7 550.883 8
-2 3 -4 20342.6 587.462 5
-2 3 -5 11338.7 416.737 5
2 3 5 11501.5 358.135 6
2 3 5 10664.8 376.584 8
2 3 6 11957.4 410.351 8
2 3 6 12254.7 394.204 6
-2 3 -6 11135.9 430.327 5
2 3 7 802.917 104.334 9
-2 3 -7 752.810 107.128 5
2 3 7 621.237 90.3801 8
2 3 7 781.677 96.7407 6
2 -3 8 3168.99 113.333 14
2 -3 8 3167.45 115.072 19
2 3 8 3334.51 208.696 6
2 3 8 3294.05 219.524 9
2 3 9 2457.82 91.2503 25
2 3 9 2284.39 82.6197 20
2 -3 9 2144.53 93.5268 18
2 -3 9 2172.50 95.2593 19
2 -3 9 2285.84 95.1019 14
2 3 9 2337.93 81.6998 29
2 3 10 229.181 26.4362 29
2 3 10 229.476 32.1376 25
2 -3 10 228.168 34.0367 14
2 3 10 235.505 27.9363 20
2 -3 10 235.508 35.2885 19
2 -3 10 234.465 34.6661 18
2 3 10 239.913 27.7319 37
2 3 11 4571.98 128.630 20
2 3 11 4311.08 135.602 25
2 -3 11 4588.88 145.954 19
2 -3 11 4554.48 142.996 14
2 -3 11 4527.77 145.854 18
2 3 11 4318.23 124.133 29
2 3 11 4482.67 126.163 37
2 -3 11 4354.79 142.895 22
2 -3 12 6995.21 190.859 14
2 3 12 7562.08 178.810 20
2 3 12 7353.31 176.273 37
2 3 12 7228.03 187.277 25
2 -3 12 7091.23 193.785 19
2 -3 12 7290.27 197.721 18
2 3 12 7187.96 174.937 29
2 -3 12 7221.58 194.421 22
2 3 13 2339.59 78.7339 29
2 3 13 2566.12 83.4911 37
2 -3 13 2430.74 96.5233 18
2 3 13 2520.79 91.4579 25
2 -3 13 2462.54 92.6140 14
2 3 13 2478.16 83.4641 20
2 -3 13 2363.79 91.7107 19
2 -3 13 2494.95 94.2507 22
2 -3 14 922.158 51.0762 14
2 3 14 937.197 51.1390 25
2 3 14 999.468 52.6951 13
2 3 14 959.943 46.7241 20
2 -3 14 931.300 51.2527 19
2 -3 14 936.312 54.2596 18
2 -3 14 935.725 45.9535 15
2 -3 14 953.805 51.9294 22
2 3 14 957.831 46.8103 37
2 -3 15 689.107 39.3967 33
2 -3 15 690.526 38.1811 14
2 -3 15 720.115 39.6741 22
2 3 15 674.404 37.9648 13
2 3 15 628.560 34.1921 20
2 3 15 625.737 37.5167 25
2 -3 15 726.822 38.5719 19
2 -3 15 657.502 32.7412 15
2 3 16 152.583 16.3514 20
2 3 16 134.301 17.0636 25
2 -3 16 152.202 16.4196 22
2 -3 16 123.085 16.8090 33
2 -3 16 138.654 15.2971 14
2 3 16 128.218 16.4015 13
-2 4 17 185.235 16.2623 25
-2 -4 17 159.182 16.4177 14
2 -4 -17 183.242 16.5628 16
-2 -4 17 163.152 16.4180 19
-2 -4 17 142.706 15.0205 32
-2 4 16 776.712 33.8032 27
-2 -4 16 745.384 38.8248 32
-2 -4 16 815.295 41.0067 19
2 4 -16 753.994 36.8809 16
-2 -4 16 841.963 40.7985 14
-2 -4 15 187.223 25.7039 19
-2 4 15 170.545 19.2032 20
-2 -4 15 198.412 26.0055 32
2 4 -15 194.374 24.4328 16
-2 4 15 185.464 20.9538 27
-2 -4 15 192.955 25.0023 14
-2 4 14 2114.19 70.8470 27
-2 4 14 1850.19 65.6493 20
-2 4 14 2010.94 66.9023 17
-2 -4 14 2165.96 82.4938 14
-2 -4 14 2030.61 81.8210 19
2 4 -14 1991.91 78.8541 16
-2 4 13 633.615 41.0897 27
-2 4 13 658.447 39.1519 20
2 4 -13 742.549 51.0611 16
-2 -4 13 617.869 47.4376 19
2 4 -13 628.986 40.0326 11
-2 4 13 599.800 37.4986 17
-2 4 13 620.403 40.9089 30
-2 -4 13 652.032 48.3477 14
2 4 -12 864.627 58.2230 16
-2 -4 12 865.292 56.7591 14
-2 4 12 860.803 45.4334 20
-2 -4 12 855.764 56.9771 19
2 4 -12 856.694 49.3877 11
-2 4 12 837.722 46.8233 17
-2 4 12 960.431 51.0576 30
-2 -4 11 12452.7 295.629 14
2 4 -11 12386.9 299.490 16
2 4 -11 12703.3 284.018 11
-2 4 11 13042.0 274.880 17
-2 4 11 13176.6 277.028 30
-2 -4 11 12476.7 297.123 19
2 4 -10 7761.93 212.605 16
-2 -4 10 7909.77 208.778 19
2 4 -10 7942.89 199.522 11
-2 4 10 7789.66 187.599 17
-2 -4 10 7732.22 205.972 14
-2 4 10 7967.36 189.565 30
2 4 -9 2609.31 108.424 16
-2 -4 9 2819.94 106.601 19
2 4 -9 2765.85 100.729 11
-2 4 9 2765.13 92.6380 17
-2 -4 9 2898.18 106.786 14
-2 4 9 2682.47 91.2817 30
-2 4 8 6912.08 169.774 30
-2 -4 8 6870.84 185.962 19
2 4 -8 6883.77 182.098 11
-2 4 8 6995.67 171.862 17
2 4 -8 7090.17 195.644 16
-2 -4 8 6789.43 184.466 14
-2 4 7 24519.2 466.189 17
2 4 -7 23011.7 490.514 16
2 4 -7 24177.7 483.228 12
-2 4 7 23333.3 460.724 30
2 4 -7 23000.7 476.766 11
-2 -4 6 2541.53 186.153 2
-2 4 6 2631.03 185.751 6
2 4 -6 2943.74 232.703 8
-2 4 5 6732.61 303.598 6
2 4 -5 6555.64 344.392 8
2 4 -5 6685.69 299.474 1
-2 -4 5 6881.04 318.042 2
-2 4 5 7271.06 309.061 4
2 4 -4 6656.73 336.504 8
2 4 -4 6483.44 287.280 1
-2 -4 4 6663.53 313.509 2
-2 4 4 6969.86 299.687 4
2 -4 -3 4439.83 236.408 2
2 4 -3 4139.79 215.311 1
2 4 -3 4546.63 265.689 8
-2 -4 3 4168.10 242.738 2
-2 4 3 4179.79 235.934 5
2 4 -2 749.247 86.4450 1
2 4 -2 694.920 107.117 8
2 -4 -2 777.042 102.328 2
-2 4 2 842.024 103.619 5
-2 -4 2 706.475 101.578 2
2 4 -1 1116.84 128.080 8
2 -4 -1 1137.68 120.346 2
-2 4 1 1080.66 118.705 5
-2 -4 1 965.416 114.997 2
2 4 0 2284.62 175.597 8
-2 -4 0 2241.88 175.161 2
-2 4 0 2357.71 175.786 5
2 -4 0 2746.23 185.998 2
2 4 1 2915.13 199.684 8
-2 -4 -1 3567.11 220.178 2
2 -4 1 3365.25 206.781 2
-2 4 -1 3155.69 209.119 5
2 -4 2 1758.04 148.844 2
-2 -4 -2 1533.00 140.707 2
-2 4 -2 1621.48 150.983 5
2 4 2 1575.71 145.015 8
2 4 3 3562.39 217.692 8
2 -4 3 4289.40 232.806 2
-2 -4 -3 3837.96 224.899 2
-2 4 -3 3734.89 237.040 5
-2 4 -4 972.329 123.430 5
2 4 4 948.920 111.769 8
2 -4 5 1922.64 82.8750 14
2 -4 5 1982.77 86.2125 22
2 4 5 2134.18 82.3915 24
2 -4 5 2011.09 87.5005 19
2 -4 5 2169.38 85.9615 32
-2 4 -5 1926.35 80.7298 17
2 -4 6 8394.63 214.730 14
2 4 6 8730.10 208.577 24
2 -4 6 8426.84 217.320 22
2 4 6 8550.25 194.961 29
-2 4 -6 7993.56 206.400 17
2 -4 6 8302.81 218.506 19
2 -4 6 8420.19 212.309 32
2 -4 7 1560.18 76.5499 14
2 4 7 1526.67 63.8781 29
2 -4 7 1593.00 78.9297 22
2 -4 7 1510.58 78.4808 19
-2 4 -7 1452.28 69.3869 17
2 -4 7 1532.24 72.9811 32
2 4 7 1574.06 71.7531 24
2 4 8 12817.9 275.156 25
2 -4 8 12234.5 290.781 22
2 -4 8 12374.9 294.102 19
-2 4 -8 11801.3 275.629 17
2 4 8 12153.6 261.612 30
2 -4 8 12584.1 291.552 14
2 4 8 12437.5 264.896 29
2 -4 8 12207.3 282.695 32
2 -4 9 3322.07 118.448 14
2 4 9 3259.52 103.699 20
2 4 9 3398.61 108.235 25
2 -4 9 3124.85 114.995 22
2 -4 9 3312.67 121.265 19
-2 4 -9 3071.16 104.719 17
2 4 9 3255.27 98.5188 29
2 -4 9 3217.85 110.209 32
2 4 9 3200.03 96.5815 30
2 -4 10 475.422 38.2372 32
2 -4 10 469.817 42.3839 22
2 4 10 451.366 35.9218 37
2 -4 10 461.862 43.0339 14
2 4 10 509.397 40.0734 25
2 4 10 484.832 33.0009 30
-2 4 -10 414.412 34.7173 17
2 4 10 519.544 38.5543 20
2 -4 10 516.324 45.9720 19
2 4 10 429.471 32.3869 29
2 4 11 6380.50 152.538 29
2 4 11 6082.37 162.283 25
2 -4 11 6543.47 174.363 22
2 4 11 6534.86 161.282 20
2 -4 11 6496.40 177.174 19
2 4 11 6586.68 158.751 37
2 -4 11 6375.46 174.252 14
2 -4 11 6576.22 164.261 32
2 -4 12 198.650 29.7983 14
2 4 12 196.217 25.1426 37
2 4 12 154.871 24.5143 20
2 -4 12 162.731 22.3489 33
2 -4 12 215.275 30.8319 19
2 4 12 180.928 25.3629 25
2 -4 12 158.713 25.3171 22
2 -4 13 1688.22 66.9208 19
2 -4 13 1497.24 60.3533 22
2 4 13 1520.02 57.2367 20
2 4 13 1557.00 59.6960 25
2 -4 13 1465.11 55.6799 33
2 4 13 1478.05 56.7640 13
2 -4 13 1584.35 64.1210 14
2 4 13 1496.38 55.1263 37
2 -4 14 144.836 19.6958 14
2 4 14 130.362 17.3709 25
2 -4 14 150.529 18.2095 15
2 -4 14 137.341 17.2670 22
2 4 14 171.652 18.8821 20
2 -4 14 132.685 16.5789 33
2 4 14 98.2219 14.8667 13
2 -4 15 6.17635 8.79826 14
2 4 15 8.46265 9.15042 20
2 -4 15 22.0135 10.3136 40
-2 5 14 115.519 15.5538 25
-2 -5 14 134.431 16.8071 14
-2 5 14 146.527 15.2848 27
-2 -5 14 148.047 17.6777 19
2 5 -14 115.870 16.7720 17
2 5 -14 159.583 17.3435 16
-2 -5 14 171.157 19.3949 32
-2 5 13 853.207 37.9813 27
-2 -5 13 794.277 41.0675 19
2 5 -13 906.286 43.9800 16
2 5 -13 868.200 43.1900 17
-2 -5 13 890.321 42.5015 14
-2 -5 13 865.307 45.0476 32
-2 5 13 892.526 39.4123 30
-2 -5 12 2197.80 76.4051 14
-2 5 12 2293.93 71.4663 27
-2 -5 12 2060.08 75.7453 19
-2 5 12 2217.44 67.5177 17
-2 -5 12 2185.99 80.6162 32
2 5 -12 2145.64 78.7567 16
-2 5 12 2353.04 72.8128 30
-2 -5 11 772.559 45.1003 14
2 5 -11 747.719 48.0802 16
-2 -5 11 761.695 48.5535 32
-2 -5 11 779.754 45.7643 19
2 5 -11 804.014 45.0404 11
-2 5 11 724.978 38.8700 17
-2 5 11 807.066 42.5160 30
2 5 -10 538.431 44.1368 16
-2 -5 10 495.969 38.4332 14
2 5 -10 617.720 41.8899 11
-2 5 10 563.392 36.4458 17
-2 5 10 607.832 39.6182 30
-2 -5 10 543.984 43.2421 32
2 5 -9 4410.19 138.232 16
-2 5 9 4297.88 119.971 30
2 5 -9 4419.13 129.182 11
-2 5 9 4273.65 118.396 17
-2 -5 9 4096.88 132.301 32
2 5 -8 1295.08 71.4638 16
-2 5 8 1334.63 59.6649 30
2 5 -8 1270.67 64.3297 11
-2 5 8 1367.51 60.3889 17
2 5 -8 1198.48 60.8346 38
-2 -5 8 1276.35 67.8308 32
-2 5 7 1738.30 68.5959 30
2 5 -7 1592.89 74.2387 38
2 5 -7 1671.21 76.7810 11
-2 5 7 1785.33 70.6646 17
2 5 -7 1790.36 84.4973 16
-2 -5 7 1720.82 79.1006 32
-2 5 6 860.526 47.3242 30
-2 -5 6 879.022 55.0046 32
2 5 -6 726.182 51.2044 38
2 5 -6 831.537 58.9778 16
2 5 -6 779.904 51.8145 11
-2 5 6 808.338 47.5191 17
2 5 -6 739.655 49.9481 17
2 5 -5 1542.20 75.4536 38
2 5 -5 1647.54 80.6425 16
-2 5 5 1505.39 63.6326 30
2 5 -5 1627.06 74.2111 11
-2 5 5 1653.80 70.2154 17
2 5 -5 1552.73 72.4543 17
-2 -5 5 1518.10 73.0529 32
2 5 -4 6828.27 187.809 38
2 5 -4 7042.34 184.129 11
-2 -5 4 6799.58 183.492 32
2 5 -4 7062.40 195.115 16
-2 5 4 7172.47 178.470 17
2 5 -4 6687.17 179.242 17
-2 5 4 7230.75 180.509 39
-2 5 3 4499.18 130.654 39
2 5 -3 4599.31 145.211 16
2 5 -3 4530.28 134.974 11
-2 -5 3 4312.06 132.824 32
-2 5 3 4365.89 129.540 17
2 5 -3 4467.28 129.836 17
2 5 -3 4209.66 137.149 38
2 5 -3 4100.56 132.456 36
2 5 -2 2745.99 105.122 38
2 5 -2 2585.21 99.2656 31
-2 5 2 2753.64 97.9519 17
-2 5 2 2851.65 96.8009 39
2 5 -2 2664.79 99.9472 36
2 5 -1 3157.73 112.639 38
-2 5 1 3209.45 102.512 39
2 5 -1 2870.65 105.232 31
-2 5 1 3228.59 107.595 17
2 5 -1 3172.53 109.062 36
-2 5 0 1567.30 67.2628 39
2 5 0 1569.59 71.4473 24
-2 5 0 1596.40 73.6381 17
2 5 0 1574.01 73.3495 36
2 5 0 1610.54 74.7466 31
2 5 0 1773.27 80.8215 38
2 5 1 12796.4 290.605 24
-2 5 -1 12983.8 293.753 17
-2 5 -1 13140.3 280.697 39
2 5 1 13002.7 293.441 31
2 5 1 13118.4 293.733 36
2 5 1 13783.6 303.385 38
2 5 2 1581.97 71.8935 36
2 -5 2 1546.55 69.7878 40
-2 5 -2 1570.98 73.7253 17
2 5 2 1523.40 70.6630 24
-2 5 -2 1548.63 68.3247 36
2 5 2 1518.91 71.6900 31
2 5 3 5500.26 153.066 24
2 -5 3 5476.00 153.611 40
-2 5 -3 5694.35 157.363 17
2 5 3 5789.18 157.386 31
2 -5 4 5573.24 158.999 40
2 5 4 5567.59 150.932 39
-2 5 -4 5926.61 162.150 17
2 5 4 6000.03 159.669 24
2 5 5 11394.7 254.341 24
-2 5 -5 10451.4 251.603 17
2 -5 5 10653.3 255.769 40
2 5 5 11019.6 242.794 39
2 -5 5 10925.8 260.198 32
2 -5 6 1470.08 69.4602 14
-2 5 -6 1479.39 69.7588 17
2 -5 6 1587.27 74.8739 32
2 -5 6 1453.35 71.8304 40
2 5 6 1613.46 63.7595 39
2 5 6 1544.81 70.2391 24
2 -5 6 1653.48 76.8994 19
2 -5 7 3361.12 112.960 14
2 -5 7 3695.04 118.207 32
2 -5 7 3543.22 117.995 40
-2 5 -7 3511.52 112.113 17
2 5 7 3555.08 103.329 30
2 -5 7 3755.73 122.384 19
2 -5 8 881.484 52.7994 14
2 -5 8 959.316 57.7064 19
2 5 8 947.902 49.2212 20
2 -5 8 870.694 53.5989 40
-2 5 -8 982.381 51.5029 17
2 -5 8 926.222 52.7586 32
2 5 8 949.336 45.7353 30
2 -5 9 2537.22 89.9408 14
2 -5 9 2590.11 94.3251 19
2 5 9 2568.22 82.6453 20
2 -5 9 2481.61 90.1717 40
2 -5 9 2618.39 87.9787 32
-2 5 -9 2328.47 80.8366 17
2 5 9 2576.21 77.4856 30
2 5 10 554.452 34.7746 20
2 -5 10 564.410 39.2703 40
-2 5 -10 591.414 34.6851 17
2 5 10 582.231 34.3428 37
2 5 10 575.487 30.7508 30
2 -5 10 553.581 39.5957 14
2 5 11 5221.20 122.261 20
2 -5 11 4973.63 129.506 40
2 -5 11 4899.84 128.591 14
2 5 11 5211.82 119.835 37
2 -5 12 55.5313 15.0429 14
2 5 12 75.8750 14.6134 20
2 5 12 86.2798 13.7625 37
2 -5 12 62.8476 15.4283 40
2 -5 13 228.910 16.6240 15
2 5 13 232.451 16.0248 20
2 -5 13 200.171 16.7618 14
2 6 -11 3590.28 88.9900 17
-2 6 11 3593.61 84.8529 30
2 6 -11 3644.73 90.5829 36
-2 6 11 3693.52 84.7420 27
2 6 -10 1573.76 57.6233 36
-2 6 10 1772.52 53.8044 30
2 6 -10 1712.63 57.4152 17
-2 6 10 1709.65 50.3781 17
2 -6 -10 1764.56 52.4482 34
-2 6 9 1021.93 41.0812 30
-2 6 9 1008.72 39.3160 17
2 6 -9 980.912 44.2846 17
2 6 -9 938.775 39.5676 31
2 6 -9 972.040 46.2727 36
2 6 -8 693.657 36.9549 31
-2 6 8 752.393 36.7539 17
2 6 -8 706.972 39.3782 17
2 6 -8 645.204 39.8558 36
-2 6 8 782.102 36.7525 30
-2 6 7 532.579 32.5038 17
2 6 -7 529.022 36.3046 17
2 6 -7 531.047 37.6840 36
2 6 -7 583.927 35.7866 31
-2 6 7 538.140 32.5487 30
-2 6 6 262.244 24.3626 30
2 6 -6 243.792 25.9042 31
2 6 -6 274.254 28.4016 17
2 6 -6 239.433 28.4185 36
-2 6 6 269.551 25.5484 17
-2 6 5 106.506 18.7465 30
-2 6 5 107.496 20.9843 17
2 6 -5 120.152 20.5612 17
2 6 -5 100.176 23.3836 36
2 6 -5 100.671 22.8715 38
2 6 -5 103.312 20.6284 31
-2 6 4 768.659 39.6311 30
2 6 -4 766.201 46.8939 31
2 6 -4 789.159 48.3283 36
-2 6 4 794.410 44.5701 17
2 6 -4 749.017 42.7934 17
2 6 -4 743.488 48.6598 38
-2 6 3 3312.27 92.5872 30
2 6 -3 3161.02 97.7606 24
-2 6 3 3624.26 104.581 17
2 6 -3 3307.49 98.2246 17
2 6 -3 3462.81 109.293 36
2 6 -3 3389.29 106.797 31
2 6 -2 3160.44 98.2496 24
2 6 -2 3310.00 106.996 36
-2 6 2 3277.23 101.881 17
2 6 -2 3316.28 106.425 31
2 6 -1 3465.60 108.509 31
2 6 -1 3214.92 103.719 39
-2 6 1 3459.05 105.156 17
2 6 -1 3136.16 99.3486 24
2 6 -1 3449.56 109.022 36
2 6 0 1461.20 62.0511 24
2 6 0 1568.72 68.5324 36
2 6 0 1415.95 64.9150 39
-2 6 0 1495.77 65.3595 17
2 6 0 1465.98 66.5365 31
2 6 1 5494.48 146.927 39
-2 6 -1 5805.81 150.638 17
2 6 1 5726.44 145.864 24
2 -6 1 5360.38 135.807 34
2 6 1 5984.59 154.439 31
2 6 2 1381.13 60.0526 24
2 6 2 1384.61 61.5084 39
-2 6 -2 1395.81 62.8546 17
2 6 3 10319.6 224.001 24
-2 6 -3 9909.93 225.915 17
2 6 3 9896.94 221.817 39
-2 6 -4 3975.57 112.906 17
2 6 4 3840.94 107.385 39
-2 6 -5 542.642 36.0631 17
2 6 5 554.369 33.1719 39
2 -6 6 604.715 33.7515 40
2 6 6 586.642 32.6834 20
-2 6 -6 597.767 35.5018 17
2 6 6 633.471 34.2518 30
2 6 7 250.832 21.1936 30
2 6 7 271.976 22.0909 20
-2 6 -7 298.323 24.8431 17
2 -6 7 313.665 24.1745 40
2 6 8 311.065 21.4646 20
2 6 8 285.457 20.8649 37
2 -6 8 296.584 21.5569 40
-2 6 -8 296.421 21.7253 17
2 6 8 280.090 19.9179 30
2 6 9 711.903 28.8722 20
2 6 9 743.461 29.2626 37
-2 6 -9 638.490 27.2809 17
2 6 9 692.469 26.9133 30
2 7 -6 355.339 19.7602 36
2 -7 -6 298.280 17.9068 34
2 7 -5 43.9186 10.7270 36
2 -7 -5 35.2827 10.9190 34
2 -7 -4 266.388 19.0423 34
2 7 -4 254.401 17.6477 39
-2 7 4 228.887 16.6553 17
2 -7 -3 638.553 28.8064 34
2 7 -3 601.880 28.8908 39
-2 7 3 637.026 28.4615 17
2 -7 -2 1134.71 38.9760 34
2 7 -2 1109.33 41.7014 39
-2 7 2 1179.13 41.0136 17
2 -7 -1 184.768 15.5689 34
-2 7 1 155.084 15.7554 17
2 7 -1 137.809 16.9483 39
-2 7 0 116.098 15.1841 17
2 7 0 134.203 16.3082 39
-2 7 -1 578.036 28.0732 17
2 7 1 584.065 28.7480 39
2 7 2 345.511 20.5627 30
-2 7 -2 360.691 21.7443 17
2 7 3 169.792 14.7091 30
-2 7 -3 162.066 15.1639 17
2 7 4 2464.48 60.0933 30
-2 7 -4 2496.69 61.2591 17
3 0 -20 19.0555 12.2788 16
-3 0 20 4.41930 10.4656 18
-3 0 19 28.2669 15.0313 27
3 0 -19 35.8786 16.9213 16
-3 0 19 37.2862 17.1760 18
-3 0 18 874.043 47.5934 17
-3 0 18 988.193 50.4855 27
-3 0 18 1003.55 54.5073 18
3 0 -18 1080.82 56.1703 16
-3 0 17 1065.90 60.6373 18
-3 0 17 1063.07 56.0158 27
-3 0 17 1040.27 56.1259 17
3 0 -17 1096.62 60.7838 16
-3 0 16 11.8088 20.6879 27
-3 0 16 0.02796 17.4999 19
-3 0 16 4.54699 20.2967 17
3 0 -16 14.6142 23.4775 16
-3 0 16 25.3875 26.2540 18
-3 0 15 4690.78 138.287 27
3 0 -15 4961.39 147.678 16
-3 0 15 4517.49 145.729 18
-3 0 15 4850.62 142.156 17
-3 0 15 4458.97 140.715 19
-3 0 14 16925.1 362.968 27
-3 0 14 17424.5 378.143 18
-3 0 14 17073.3 365.677 17
3 0 -14 17412.6 373.094 16
-3 0 14 17513.6 373.905 19
-3 0 13 22006.7 452.798 27
3 0 -13 23300.5 464.768 16
-3 0 13 22462.7 455.992 17
-3 0 13 22289.7 466.642 18
-3 0 13 23382.7 467.082 19
-3 0 12 3597.36 213.304 4
-3 0 11 10607.9 371.837 4
3 0 -10 397.455 56.7048 1
-3 0 10 331.559 58.9992 4
3 0 -9 4213.57 182.605 1
-3 0 9 4050.74 187.288 4
3 0 -8 1687.62 107.323 1
-3 0 8 1639.38 106.148 4
-3 0 8 1483.40 89.8628 6
3 0 -7 193.594 35.1111 7
-3 0 7 219.934 40.2321 4
-3 0 7 160.162 32.9580 6
3 0 -7 212.481 42.2316 1
3 0 -6 3048.38 137.002 1
-3 0 6 3095.08 128.099 4
3 0 -6 2987.92 124.272 7
-3 0 6 2882.47 116.599 6
-3 0 5 392.313 42.0659 4
3 0 -5 349.590 46.1320 1
3 0 -5 367.246 34.7477 3
3 0 -5 352.538 44.1009 7
-3 0 4 6075.04 165.508 4
3 0 -4 6091.05 172.575 8
3 0 -4 5875.34 186.611 7
3 0 -4 5757.00 166.890 3
3 0 -4 5918.45 191.810 1
3 0 -3 222.781 39.2317 7
3 0 -3 188.336 25.1220 8
3 0 -3 203.011 35.5498 1
-3 0 3 228.514 24.8341 4
3 0 -3 162.530 27.7809 3
-3 0 3 172.032 21.2397 5
3 0 -2 7831.64 185.108 8
-3 0 2 7884.78 168.959 4
3 0 -2 7889.15 220.551 1
3 0 -2 7863.47 223.243 7
3 0 -2 7797.60 213.471 3
-3 0 2 7707.77 183.545 5
3 0 -1 365.869 29.9195 8
-3 0 1 282.287 14.8389 4
3 0 -1 320.103 39.7814 1
3 0 -1 259.022 38.0908 7
-3 0 1 328.817 32.3338 5
3 0 -1 308.100 40.7881 3
3 0 0 2052.89 111.464 9
3 0 0 2111.94 102.962 7
3 0 0 2049.46 99.2587 3
3 0 0 1935.00 91.4238 1
-3 0 0 2107.60 87.8809 5
3 0 0 2008.22 77.7227 8
3 0 1 21633.7 438.100 8
3 0 1 21142.3 471.762 7
3 0 1 20003.8 446.500 1
3 0 1 20690.6 492.391 9
3 0 1 21267.8 475.047 3
-3 0 -1 21063.3 453.041 5
3 0 2 51326.9 1002.61 7
3 0 2 49766.2 1015.91 6
3 0 2 52616.3 1010.05 3
3 0 2 50017.8 1029.77 9
3 0 3 37535.1 763.866 7
3 0 3 35972.8 785.097 6
3 0 3 36065.2 764.261 3
3 0 3 36340.9 794.588 9
3 0 4 4381.82 194.970 6
3 0 4 4507.55 180.635 3
3 0 4 4718.92 203.932 9
3 0 4 4718.78 178.843 7
3 0 5 15255.9 392.354 7
3 0 5 14834.0 432.441 6
3 0 5 15227.8 404.562 3
3 0 5 14627.9 435.562 9
3 0 6 15219.9 413.062 3
3 0 6 14357.3 441.993 6
3 0 6 14038.1 441.986 9
3 0 7 6549.28 287.215 6
3 0 7 7072.02 261.790 3
3 0 7 6158.20 281.967 9
3 0 8 616.718 91.8533 9
3 0 8 792.154 104.270 6
3 0 9 5373.02 287.129 9
3 0 9 5297.51 284.627 6
3 0 10 107548. 1980.59 29
3 0 10 112608. 2008.75 10
3 0 10 114045. 2002.99 13
3 0 10 113167. 2001.34 18
3 0 10 113982. 1993.96 25
3 0 10 111519. 1976.60 28
3 0 11 -5.49823 18.5963 28
3 0 11 -10.4025 21.7558 13
3 0 11 10.7633 21.0829 33
3 0 11 33.4121 24.2399 10
3 0 11 -4.18179 23.0641 18
3 0 11 72.3787 25.5796 29
3 0 11 2.47489 18.8321 25
3 0 12 78.9252 23.6580 25
3 0 12 72.1404 25.3065 13
3 0 12 52.5384 24.7486 18
3 0 12 113.172 29.9824 10
3 0 13 791.435 55.1066 13
3 0 13 901.286 54.5676 18
3 0 13 832.195 53.2582 33
3 0 13 756.422 54.6617 10
3 0 14 5876.31 163.155 13
3 0 14 6073.68 169.432 10
3 0 14 6156.73 160.203 18
3 0 14 5960.25 160.294 33
3 0 15 173.550 27.7462 13
3 0 15 189.555 28.0731 10
3 0 15 182.228 24.9776 33
3 0 16 337.942 28.7872 13
3 0 16 398.600 27.8297 33
3 0 16 407.340 31.8301 10
3 0 17 144.234 17.3788 13
3 0 17 151.505 17.6363 10
3 -1 -20 671.500 31.9825 16
-3 -1 20 633.315 31.4109 18
3 1 -20 666.235 31.6809 16
3 1 -19 597.671 36.7534 16
-3 -1 19 590.811 31.4903 19
-3 -1 19 566.763 36.6221 18
-3 1 19 555.929 32.8210 18
-3 1 19 473.387 28.9456 17
3 -1 -19 552.796 35.6301 16
-3 1 19 582.424 32.8572 27
-3 1 18 1598.14 62.6528 27
-3 -1 18 1597.20 64.7338 19
-3 -1 18 1597.82 69.0062 18
-3 1 18 1512.61 60.9676 17
3 1 -18 1590.16 68.7018 16
-3 1 18 1523.14 64.4451 18
3 -1 -18 1679.31 68.8740 16
-3 -1 17 977.621 54.6425 27
-3 1 17 972.017 53.0918 27
-3 -1 17 838.709 51.5920 19
-3 -1 17 907.078 50.4720 14
-3 -1 17 957.668 57.6032 18
-3 1 17 923.979 53.7601 18
-3 1 17 934.234 51.0704 17
3 -1 -17 1061.74 58.1695 16
3 1 -17 1002.27 58.1059 16
-3 -1 16 450.940 41.5945 17
-3 -1 16 381.280 37.1428 14
-3 1 16 456.608 38.0695 27
3 -1 -16 479.990 43.5653 16
-3 -1 16 421.790 39.2323 27
-3 -1 16 417.381 39.5528 19
3 1 -16 454.154 43.6114 16
-3 -1 16 441.274 42.5160 18
-3 1 16 457.322 38.9152 17
-3 1 16 418.782 40.8283 18
-3 -1 15 1724.20 82.1146 19
-3 1 15 1813.54 83.0782 18
-3 -1 15 1770.81 80.3687 17
-3 1 15 1920.04 79.2002 17
3 1 -15 1867.27 86.3743 16
-3 -1 15 1952.94 82.4639 27
3 -1 -15 2048.80 87.0770 16
-3 -1 15 1959.36 87.8979 18
-3 -1 15 1921.48 83.6333 14
-3 1 15 1845.79 78.4064 27
-3 -1 14 4758.83 144.916 14
-3 -1 14 4527.25 143.933 19
-3 -1 14 4648.16 144.986 18
-3 1 14 4636.51 134.298 17
-3 1 14 4498.31 141.731 18
-3 -1 14 4403.41 138.475 17
-3 -1 14 4426.26 136.149 27
3 1 -14 4385.91 141.719 16
-3 1 14 4651.85 133.657 27
-3 -1 13 3517.61 120.527 14
-3 -1 13 3499.08 115.013 27
-3 1 13 3585.22 111.101 27
-3 -1 13 3596.23 122.716 18
-3 -1 13 3599.32 118.562 17
-3 1 13 3619.25 112.926 17
-3 1 13 3533.39 119.827 18
3 1 -13 3619.91 121.311 16
-3 -1 13 3454.72 121.917 19
-3 -1 12 1674.47 152.672 4
-3 1 12 1807.64 148.121 4
-3 1 12 1744.84 141.728 6
-3 -1 11 626.334 93.2314 4
-3 1 11 758.336 92.3754 4
-3 1 11 729.638 89.2423 6
3 1 -11 647.036 85.3913 1
-3 -1 10 1433.90 124.885 4
-3 1 10 1424.26 116.110 6
3 1 -10 1570.50 120.982 1
-3 1 10 1432.86 116.321 4
-3 -1 9 13465.5 413.973 4
-3 1 9 13658.4 396.704 4
-3 1 9 13706.0 399.001 6
3 1 -9 14551.3 413.100 1
-3 -1 8 96138.2 1891.68 4
-3 1 8 99117.7 1877.74 4
-3 1 8 98306.3 1883.82 6
3 -1 -8 100343. 1856.23 1
3 1 -8 100986. 1900.70 1
-3 -1 7 29216.9 674.131 4
-3 1 7 31061.5 671.125 4
3 1 -7 31621.6 696.486 1
3 -1 -7 30868.7 663.401 1
-3 1 7 30482.8 680.600 6
-3 -1 7 30875.4 671.399 2
-3 -1 6 172178. 3046.49 4
3 1 -6 169348. 3021.98 7
3 1 -6 171574. 3072.62 1
3 -1 -6 169541. 3043.73 1
3 1 -6 165539. 3097.46 8
-3 -1 6 168391. 3057.99 2
-3 1 6 165832. 3036.29 4
3 1 -5 59781.6 1197.06 8
3 1 -5 58580.3 1143.61 7
-3 1 5 60501.8 1143.69 4
3 1 -5 60809.5 1174.85 1
3 -1 -5 59303.5 1156.36 1
-3 -1 5 59837.5 1141.58 4
3 1 -4 14318.7 382.614 8
3 -1 -4 14932.5 362.880 1
3 1 -4 14668.9 358.687 7
-3 1 4 14354.7 354.010 5
-3 1 4 14689.7 342.095 4
3 1 -4 15110.5 370.449 1
3 1 -4 14106.9 331.448 3
-3 -1 4 14418.3 330.658 4
3 -1 -3 10888.3 290.945 1
3 1 -3 11260.0 299.021 7
-3 1 3 11074.8 269.255 4
3 1 -3 10777.3 277.808 3
3 1 -3 11540.4 295.394 1
-3 1 3 10847.0 286.712 5
3 1 -3 10763.0 304.478 8
3 -1 -2 17854.9 414.623 7
-3 1 2 17135.1 377.946 4
3 1 -2 17286.4 403.539 3
3 1 -2 17733.2 404.651 1
3 -1 -2 17844.8 413.400 1
3 1 -2 17429.8 421.233 8
-3 1 2 17985.0 413.593 5
3 1 -2 18160.0 425.003 7
-3 1 1 2017.49 104.356 5
3 1 -1 1932.49 102.282 8
3 -1 -1 1939.34 99.6426 7
3 1 -1 1852.98 99.2537 3
3 1 -1 2109.79 112.654 7
3 1 -1 1875.65 91.8870 1
3 1 0 7208.28 221.021 8
3 1 0 7101.05 198.849 1
3 1 0 7526.19 236.401 7
-3 1 0 6916.32 224.410 5
3 -1 0 7133.20 213.479 7
3 1 0 7210.98 234.068 9
3 1 0 7251.87 195.271 6
3 1 0 7057.93 224.408 3
3 -1 0 7352.66 218.615 3
3 1 1 11943.3 315.564 8
3 1 1 12429.5 338.037 7
3 -1 1 12107.1 307.755 7
3 1 1 11922.1 283.883 1
3 1 1 11895.0 301.819 6
3 1 1 12560.1 331.558 3
3 -1 1 12278.6 314.238 3
3 1 1 12358.4 338.145 9
3 -1 1 12020.2 326.036 9
-3 1 -1 12042.6 329.036 5
3 1 2 16223.2 355.004 1
3 1 2 16664.0 404.350 8
-3 1 -2 15811.8 418.725 5
3 1 2 16454.4 427.162 7
3 -1 2 16697.7 402.043 3
3 -1 2 16984.8 391.838 7
3 1 2 16972.0 400.096 6
3 1 2 16385.3 419.954 3
3 -1 2 16664.7 417.546 9
3 1 2 16428.5 429.302 9
3 -1 3 73677.0 1361.85 7
3 1 3 71527.3 1415.52 7
3 1 3 70909.3 1386.06 8
3 1 3 71370.4 1387.89 6
3 1 3 71594.4 1411.43 3
3 -1 3 70959.0 1404.23 9
-3 1 -3 69367.1 1411.94 5
-3 -1 -3 74757.2 1377.92 2
3 -1 3 73208.9 1383.12 3
3 1 3 71600.8 1427.38 9
-3 -1 -4 2359.75 115.885 2
3 -1 4 2163.95 118.854 3
-3 1 -4 2097.34 133.617 5
3 -1 4 2275.39 110.507 7
3 1 4 2350.45 132.708 6
3 1 4 2232.28 133.320 3
3 -1 4 2096.87 129.340 9
3 1 4 2142.59 122.526 8
3 1 4 2126.91 138.355 9
3 -1 5 3029.73 176.583 6
3 1 5 3178.73 167.669 6
-3 1 -5 3171.88 174.850 5
3 1 5 3278.07 169.780 3
3 -1 5 3120.35 149.653 3
3 -1 5 3187.58 169.624 9
3 1 5 3146.88 179.001 9
3 -1 6 15339.1 478.854 6
3 1 6 16541.9 470.767 6
3 -1 6 16223.6 425.778 3
-3 1 -6 15966.5 474.093 5
3 -1 6 15678.4 462.371 9
3 1 6 14898.7 475.604 9
3 -1 7 14823.5 462.638 9
3 -1 7 15098.0 488.168 6
3 1 7 14767.9 465.522 6
-3 1 -7 14863.6 473.797 5
3 1 7 15094.5 489.738 9
3 -1 8 9319.02 359.233 9
3 -1 8 8870.92 369.124 6
3 1 8 9026.32 359.678 6
-3 1 -8 8495.58 354.777 5
3 1 8 8697.88 370.374 9
3 1 9 1284.83 135.138 6
3 -1 9 1166.76 133.504 6
3 -1 9 1386.44 139.537 9
3 1 9 1352.08 148.030 9
-3 1 -9 1106.40 127.936 5
3 1 10 978.803 52.8139 29
3 1 10 981.654 48.5911 28
3 1 10 996.168 58.6760 25
3 -1 10 895.009 58.7148 13
3 1 10 917.949 58.6052 13
3 1 10 984.164 61.7125 10
3 -1 10 987.790 62.4390 18
3 -1 10 1014.27 61.1542 10
3 1 10 993.761 50.4232 37
3 1 10 1004.11 57.3068 33
3 -1 10 946.709 53.8946 15
3 1 11 24815.8 491.127 29
3 1 11 23751.5 481.819 37
3 1 11 25802.6 483.864 28
3 1 11 24663.9 503.403 25
3 -1 11 24535.1 509.593 13
3 1 11 25609.0 500.675 33
3 1 11 24935.4 514.482 10
3 -1 11 24457.1 513.011 18
3 1 11 25636.4 509.333 13
3 -1 11 25336.1 493.814 15
3 -1 11 24990.6 511.336 10
3 1 12 6785.02 173.523 29
3 1 12 6752.26 182.093 25
3 1 12 7047.12 188.154 13
3 -1 12 6683.86 189.590 18
3 -1 12 7033.95 188.941 13
3 -1 12 6988.13 189.210 10
3 1 12 6756.02 190.561 10
3 -1 13 831.213 54.0877 13
3 1 13 724.041 51.8122 13
3 -1 13 722.359 52.2476 18
3 -1 13 664.511 50.7593 33
3 -1 13 701.514 51.7911 10
3 1 13 726.616 52.9654 10
3 1 13 708.103 48.7615 25
3 1 14 2512.94 95.2437 13
3 -1 14 2544.26 95.9963 33
3 -1 14 2519.31 96.5837 18
3 1 14 2413.72 89.9594 25
3 1 14 2417.55 96.9997 10
3 -1 14 2335.40 92.9277 10
3 -1 14 2525.71 94.7759 13
3 -1 15 198.684 25.3854 10
3 -1 15 260.998 29.3551 13
3 1 15 209.687 27.8172 13
3 -1 15 190.738 26.4337 33
3 1 15 239.235 29.6631 10
3 -1 16 327.208 26.4802 13
3 1 16 365.504 29.5929 13
3 -1 16 358.136 27.1234 10
3 1 16 363.209 29.1980 10
3 -1 16 398.172 29.8295 33
3 -1 17 174.574 18.1376 22
3 1 17 149.409 17.0140 13
3 -1 17 153.016 15.6090 33
3 1 17 176.940 17.7785 10
-3 -2 19 250.377 20.4942 19
-3 -2 19 191.172 19.2825 18
-3 -2 19 227.939 18.3283 14
3 2 -19 192.899 20.3175 16
3 -2 -19 240.529 21.9918 16
-3 2 19 232.268 19.3657 27
-3 -2 18 191.863 22.5860 14
-3 2 18 161.238 21.2056 27
3 2 -18 201.700 25.0702 16
-3 2 18 140.613 18.7491 17
-3 -2 18 193.769 24.4271 19
3 -2 -18 149.890 22.9339 16
-3 -2 18 152.164 22.5543 18
-3 -2 17 232.338 27.9048 14
-3 2 17 196.589 23.8163 17
3 -2 -17 192.194 27.3583 16
-3 -2 17 214.927 28.8782 19
-3 2 17 242.743 28.3201 27
-3 -2 17 221.865 28.1985 18
3 2 -17 216.762 29.7139 16
-3 2 16 136.129 23.8182 17
-3 -2 16 70.6114 22.8888 14
-3 2 16 98.8346 22.7666 27
-3 -2 16 50.1601 22.2168 19
-3 -2 16 163.602 29.2493 18
-3 2 16 96.4906 21.6944 18
3 2 -16 146.476 30.1620 16
-3 -2 15 36.4308 23.5672 14
-3 2 15 27.1190 20.6579 27
-3 2 15 82.3720 22.2187 17
3 2 -15 11.3015 22.9081 16
-3 -2 15 18.6069 22.6331 19
-3 -2 15 2.23721 21.1759 18
-3 2 15 33.7701 20.1749 18
-3 -2 14 4079.35 135.106 14
-3 -2 14 4069.51 129.879 27
-3 2 14 4195.01 123.998 27
3 2 -14 4173.56 138.536 16
-3 -2 14 3974.52 136.524 19
-3 -2 14 4094.57 133.403 18
-3 2 14 4157.75 128.934 18
-3 2 14 4201.25 123.833 17
-3 2 14 3930.70 118.339 20
-3 -2 13 7967.78 210.983 14
-3 2 13 8129.69 193.750 27
-3 2 13 7522.61 187.603 20
3 2 -13 7868.95 210.800 16
-3 -2 13 8010.59 213.193 19
-3 -2 13 7730.60 204.942 18
-3 2 13 8099.48 202.033 18
-3 -2 13 7708.40 201.446 27
-3 2 13 8134.32 194.368 17
-3 -2 12 7426.99 197.844 19
-3 -2 12 7193.95 195.084 14
-3 -2 12 6920.42 185.260 27
-3 2 12 6853.62 172.020 20
-3 2 12 7420.97 178.633 27
3 2 -12 7206.80 194.871 16
-3 -2 12 7337.30 191.227 18
-3 2 12 7124.57 186.726 18
3 2 -12 7260.62 182.172 11
-3 2 12 7322.15 178.524 17
-3 2 12 6866.04 172.272 30
-3 -2 12 6883.36 189.092 17
3 -2 -12 7644.29 179.897 35
3 2 -11 1914.98 152.154 1
-3 2 11 2153.77 158.558 4
3 2 -11 1961.22 189.863 8
-3 2 11 2045.37 163.928 6
3 2 -10 459.207 93.8518 8
3 2 -10 538.953 83.3371 1
-3 2 10 480.770 76.7384 4
-3 2 10 497.505 80.5825 6
-3 2 9 10628.3 354.847 4
3 2 -9 11185.8 377.602 1
3 2 -9 9887.63 411.934 8
-3 2 9 10710.7 371.863 6
3 2 -8 15785.0 529.181 8
-3 2 8 16567.5 458.830 4
-3 2 8 16855.8 483.752 6
3 2 -8 17155.7 487.866 1
-3 2 7 13219.2 381.497 4
3 2 -7 13780.2 407.698 1
-3 -2 7 13612.0 397.298 2
3 2 -7 12440.4 439.938 8
3 2 -6 95446.9 1933.61 8
3 2 -6 98873.9 1876.94 1
-3 2 6 96615.4 1840.04 4
-3 -2 6 96459.0 1872.07 2
3 2 -5 134622. 2593.65 8
-3 2 5 135412. 2531.56 5
3 2 -5 138781. 2535.94 1
-3 2 5 135948. 2504.90 4
-3 -2 5 135713. 2546.29 2
3 2 -4 25873.0 652.008 8
-3 2 4 24857.7 608.279 5
-3 -2 4 25514.0 623.253 2
3 2 -4 27011.2 607.881 1
-3 2 4 26392.1 589.098 4
3 2 -3 13727.4 382.241 7
3 2 -3 14619.1 423.780 8
3 2 -3 14844.2 382.048 1
-3 2 3 13871.3 367.065 4
-3 -2 3 14609.8 410.136 2
-3 2 3 14426.9 398.986 5
3 2 -2 1134.70 100.129 8
3 2 -2 1203.78 84.9502 1
-3 2 2 1113.76 93.7158 5
3 2 -1 17161.2 470.445 8
-3 2 1 18087.2 472.339 5
3 2 -1 18314.1 421.178 1
-3 -2 1 17240.4 464.417 2
3 2 0 19471.8 507.490 8
-3 -2 0 20627.8 510.811 2
3 2 0 19599.6 444.541 1
3 2 0 20031.5 483.563 9
-3 2 0 19946.5 516.773 5
3 2 1 237.689 45.1878 9
-3 -2 -1 302.657 53.6359 2
3 -2 1 289.696 45.5680 7
-3 2 -1 251.468 54.2781 5
3 2 1 255.953 51.6485 8
3 2 1 325.345 36.7927 1
3 -2 2 15184.8 394.877 3
3 -2 2 14828.5 374.812 7
3 2 2 15241.5 369.248 6
-3 -2 -2 14892.3 412.291 2
3 2 2 14780.1 417.724 8
-3 2 -2 14305.7 431.934 5
3 2 2 14307.5 406.215 9
3 2 3 5054.37 213.325 8
3 -2 3 4736.99 190.838 3
3 -2 3 4845.59 175.742 7
3 2 3 4641.15 207.954 9
3 2 3 4883.67 186.844 6
-3 -2 -3 4666.13 199.913 2
-3 2 -3 4571.98 222.154 5
-3 2 -4 2214.73 155.813 5
3 -2 4 2560.52 137.000 3
3 2 4 2536.92 137.902 6
-3 -2 -4 2258.05 132.223 2
3 2 4 2141.43 144.624 9
3 2 4 2333.20 146.440 8
3 2 5 301.782 60.4662 9
3 -2 5 288.655 51.6586 3
-3 2 -5 193.897 54.1851 5
3 2 5 247.769 54.6288 8
3 2 5 203.900 47.7408 6
-3 2 -6 1368.87 134.090 5
3 2 6 1352.15 128.147 9
3 2 6 1551.90 126.311 6
3 2 6 1758.21 136.297 8
3 2 7 840.779 106.431 9
3 2 7 957.322 105.856 6
-3 2 -7 902.609 114.575 5
3 2 8 790.604 110.245 9
-3 2 -8 845.311 115.485 5
3 2 8 799.075 102.480 6
3 -2 9 1826.52 81.1893 14
3 2 9 1676.82 76.2529 25
3 2 9 1820.69 72.2808 29
3 2 9 1854.51 69.4155 20
3 -2 9 1817.87 81.6117 13
3 -2 9 1875.13 82.7337 19
3 -2 9 1836.48 85.5147 18
3 2 9 1789.43 79.2456 10
3 2 9 1842.26 68.5464 37
3 -2 10 8622.94 215.644 14
3 2 10 8341.46 212.779 25
3 2 10 8376.60 201.461 29
3 2 10 8617.42 197.556 20
3 -2 10 8789.90 218.376 19
3 -2 10 8437.24 223.885 18
3 2 10 8076.58 212.806 10
3 2 10 8241.20 195.584 37
3 -2 10 8591.06 217.418 13
3 -2 11 5126.43 149.781 14
3 2 11 5326.26 142.335 29
3 2 11 5217.51 151.526 25
3 -2 11 5046.31 152.205 13
3 2 11 5007.65 135.276 20
3 -2 11 4910.79 148.007 19
3 -2 11 5044.08 157.988 18
3 2 11 4797.77 149.502 10
3 2 11 5115.11 149.956 13
3 2 11 5022.77 136.295 37
3 -2 12 1080.07 59.5859 14
3 2 12 1129.35 55.3077 29
3 2 12 1152.65 62.2937 25
3 -2 12 1062.87 60.7405 13
3 2 12 1133.31 52.5599 20
3 -2 12 1042.28 58.1986 19
3 -2 12 1046.20 65.0670 18
3 2 12 1058.12 61.4397 10
3 2 12 951.292 51.4932 37
3 -2 12 1093.23 58.4127 15
3 2 12 1030.03 60.8217 13
3 -2 13 152.963 25.1634 14
3 2 13 203.489 29.6753 25
3 -2 13 234.664 30.7211 13
3 2 13 187.357 27.6849 13
3 2 13 268.736 26.4472 20
3 2 13 186.153 28.8013 10
3 -2 13 213.856 32.9674 18
3 2 13 234.600 28.6736 29
3 -2 13 199.789 26.0617 15
3 -2 13 254.481 35.2748 33
3 -2 14 828.798 47.5504 13
3 2 14 961.337 52.4477 13
3 2 14 902.964 42.6374 20
3 2 14 842.356 48.7900 25
3 -2 14 841.394 51.0471 33
3 -2 14 826.531 42.2147 15
3 2 14 870.402 49.7295 10
3 -2 14 893.176 45.6288 14
3 -2 15 373.759 27.8386 13
3 2 15 340.350 29.0998 13
3 -2 15 393.026 32.1357 22
3 -2 15 388.474 32.1415 33
3 2 15 323.011 22.9131 20
3 2 15 362.933 29.1940 10
3 -2 16 499.494 30.3099 33
3 2 16 538.609 30.5198 13
3 2 16 453.885 27.0681 10
3 -2 16 519.276 30.6655 22
-3 -3 18 521.254 29.4148 14
-3 3 18 551.924 28.0820 27
-3 3 18 574.852 28.9607 25
-3 -3 18 567.055 31.5566 19
3 3 -18 572.743 31.5820 16
3 -3 -18 601.446 31.5504 16
-3 3 17 240.210 23.2367 27
-3 -3 17 212.809 24.1306 14
-3 3 17 202.977 19.5753 17
-3 -3 17 187.588 23.9556 19
-3 -3 17 201.820 20.9617 18
3 3 -17 221.197 25.8918 16
-3 -3 16 2117.19 80.1610 14
-3 -3 16 1939.79 79.3168 19
-3 -3 16 2071.89 73.5270 18
-3 3 16 2041.10 69.3094 17
3 3 -16 1921.31 78.7892 16
-3 3 16 1993.54 71.3870 27
-3 3 15 2367.84 82.3953 27
-3 -3 15 2293.35 93.4336 19
-3 -3 15 2320.53 85.6174 18
-3 3 15 2437.11 81.9694 17
3 3 -15 2307.90 93.5427 16
-3 -3 15 2359.57 92.2959 14
-3 -3 14 3793.43 129.350 14
-3 3 14 3709.78 109.884 20
-3 -3 14 4077.92 134.465 19
3 3 -14 4297.12 120.278 11
-3 3 14 4035.68 117.582 17
-3 3 14 4241.77 119.831 27
3 3 -14 4061.04 135.656 16
-3 3 13 4481.55 127.686 27
-3 3 13 4192.80 119.501 20
-3 -3 13 4611.73 146.027 19
3 3 -13 4500.20 131.607 11
-3 3 13 4542.95 127.105 17
-3 -3 13 4245.50 140.601 14
3 3 -13 4370.35 145.191 16
-3 3 13 4115.59 122.341 30
-3 -3 12 16819.4 376.639 14
-3 -3 12 16976.2 378.162 19
3 3 -12 17081.0 363.265 11
-3 3 12 17341.2 355.611 17
3 3 -12 16908.2 381.272 16
-3 3 12 17327.5 352.467 30
3 3 -11 10930.4 248.180 12
-3 -3 11 10472.3 257.185 19
3 3 -11 10223.1 244.137 11
-3 3 11 10541.3 236.358 17
-3 -3 11 10267.7 255.504 14
3 3 -11 10015.1 257.487 16
-3 3 11 10234.7 232.743 30
-3 -3 10 5903.34 169.338 14
3 3 -10 5612.18 160.491 12
-3 -3 10 6017.72 170.403 19
3 3 -10 5758.70 160.587 11
-3 3 10 6015.96 153.179 17
3 -3 -10 6213.30 154.723 35
3 3 -10 5722.17 171.513 16
-3 3 10 5887.07 149.998 30
3 3 -9 2733.43 226.153 8
-3 3 9 2798.83 182.307 4
-3 3 9 2761.36 192.683 6
-3 3 8 959.769 103.373 4
3 3 -8 974.486 111.477 1
3 3 -8 991.906 134.298 8
-3 3 8 1052.66 116.191 6
3 3 -7 3421.61 236.136 8
3 3 -7 3362.72 199.163 1
-3 3 7 3735.17 199.348 4
-3 -3 7 3620.17 207.334 2
-3 3 7 3366.81 204.673 6
3 3 -6 19014.9 615.320 8
3 3 -6 19873.8 555.745 1
-3 3 6 19886.8 538.878 4
-3 -3 6 19310.1 563.454 2
3 3 -5 10248.0 351.924 1
-3 3 5 10210.7 362.559 5
3 3 -5 9830.98 397.877 8
-3 3 5 9822.42 338.000 4
-3 -3 5 9646.92 363.629 2
3 3 -4 9806.31 386.175 8
3 3 -4 10279.2 339.622 1
-3 3 4 9696.23 331.632 4
-3 -3 4 10071.6 369.238 2
-3 3 4 9969.95 357.885 5
3 3 -3 7962.50 281.492 1
-3 -3 3 7404.62 309.092 2
-3 3 3 8155.85 314.110 5
3 3 -3 7703.38 328.680 8
-3 3 2 11570.7 394.534 5
3 3 -2 11587.0 409.348 8
3 3 -2 12403.2 355.632 1
-3 -3 2 10864.6 391.637 2
-3 3 1 2418.40 163.508 5
3 3 -1 2343.24 127.434 1
3 3 -1 2189.96 159.338 8
-3 -3 1 2374.35 162.594 2
-3 -3 0 9558.72 349.480 2
3 3 0 8699.99 339.652 8
-3 3 0 9293.84 353.692 5
3 3 1 3141.98 187.568 8
-3 -3 -1 3138.69 186.755 2
-3 3 -1 2734.58 184.575 5
3 3 2 22001.1 602.506 8
-3 -3 -2 21581.0 593.207 2
-3 3 -2 21320.6 621.101 5
-3 -3 -3 448.962 77.5158 2
-3 3 -3 447.409 82.7011 5
3 3 3 608.125 88.0226 8
3 -3 4 16466.2 458.229 3
-3 3 -4 15314.7 524.330 5
3 3 4 15654.0 492.029 8
3 3 5 4228.52 231.154 8
-3 3 -5 3992.66 248.529 5
3 3 6 3177.93 202.718 8
-3 3 -6 2598.85 205.014 5
3 -3 7 586.688 46.5435 14
3 3 7 537.238 40.6821 25
3 3 7 547.146 40.9482 24
3 -3 7 573.277 44.2976 13
3 3 7 619.817 40.2747 29
3 -3 7 635.398 48.5730 19
3 -3 7 545.634 45.0821 22
3 3 8 2250.39 81.6050 29
3 -3 8 2232.03 91.8172 13
3 3 8 2211.36 87.1577 25
3 -3 8 2277.79 97.8145 22
3 -3 8 2382.78 97.7968 19
3 -3 8 2195.48 95.6262 18
3 -3 8 2264.58 94.8744 14
3 -3 9 1717.91 81.5740 14
3 3 9 1777.92 71.7368 29
3 -3 9 1596.81 76.8784 13
3 3 9 1671.05 75.9747 25
3 -3 9 1721.46 84.9610 22
3 3 9 1710.68 69.8300 20
3 -3 9 1774.72 84.2753 19
3 -3 9 1645.84 82.7835 18
3 3 10 157.952 25.1543 29
3 -3 10 162.250 31.6930 14
3 3 10 218.435 33.1543 25
3 -3 10 149.131 31.6825 22
3 -3 10 180.942 28.4048 13
3 3 10 197.998 27.0264 20
3 -3 10 155.958 30.7828 19
3 3 10 128.728 24.9718 37
3 -3 11 3982.28 130.345 14
3 3 11 4257.48 119.452 29
3 3 11 4191.65 127.827 25
3 -3 11 4058.38 126.682 13
3 3 11 4258.52 126.090 13
3 -3 11 4061.30 135.432 22
3 3 11 4165.43 118.135 20
3 -3 11 3935.97 130.126 19
3 3 11 4147.20 116.860 37
3 3 12 3006.07 93.9703 29
3 -3 12 3079.41 99.4078 15
3 3 12 2924.79 98.4076 13
3 3 12 3119.97 102.766 25
3 -3 12 2929.08 98.4608 13
3 -3 12 3220.99 110.512 22
3 3 12 2993.70 92.6037 20
3 -3 12 3016.31 104.629 19
3 -3 12 2820.95 100.977 14
3 3 12 3147.70 93.6375 37
3 -3 12 3225.19 104.931 33
3 3 13 3758.42 104.514 29
3 3 13 3755.64 110.259 13
3 -3 13 3897.27 119.416 22
3 -3 13 4022.10 115.964 33
3 3 13 3928.51 105.215 20
3 -3 13 3982.49 115.534 19
3 -3 13 3987.20 110.385 15
3 3 13 4015.56 114.977 25
3 3 13 4051.14 106.550 37
3 -3 13 3932.66 115.136 14
3 -3 14 76.0454 16.3243 14
3 3 14 58.4123 16.4773 25
3 -3 14 82.0866 18.5813 22
3 3 14 66.8785 15.9948 13
3 3 14 96.2923 17.1527 20
3 -3 14 85.9340 19.2966 33
3 -3 14 73.4056 14.9386 15
3 -3 15 72.5424 12.9632 14
3 -3 15 68.4804 14.2687 22
3 3 15 61.1289 13.1630 13
3 -3 15 73.2263 14.5939 33
3 3 15 81.0224 12.3515 20
3 -3 15 67.0789 12.4588 40
-3 -4 17 25.2570 10.0492 14
-3 4 17 32.3906 9.91073 25
-3 -4 17 19.3592 9.42443 32
-3 -4 16 71.2677 16.1166 14
-3 4 16 86.3138 15.0646 27
-3 4 16 92.9567 13.2915 17
-3 -4 16 77.7570 16.2859 19
3 4 -16 89.5953 16.9371 16
-3 -4 16 104.628 16.6332 32
-3 -4 15 555.142 38.2057 32
-3 4 15 518.581 32.2154 27
3 4 -15 518.867 37.4318 16
-3 -4 15 586.109 38.4678 19
-3 4 15 523.026 30.7672 17
-3 -4 15 546.083 37.9215 14
-3 -4 14 1896.61 76.9866 19
3 4 -14 1947.07 79.7695 16
3 4 -14 1932.38 67.3529 11
-3 4 14 1831.24 66.1121 17
-3 4 14 1979.38 69.3879 27
-3 -4 14 1799.03 75.0186 14
-3 -4 13 3945.98 124.501 14
-3 4 13 4227.61 115.032 27
3 4 -13 3963.02 128.921 16
-3 -4 13 3862.75 124.070 19
-3 4 13 3903.80 110.918 17
3 4 -13 3930.44 114.976 11
-3 4 13 3890.66 110.402 30
-3 4 12 935.274 50.0207 30
-3 -4 12 879.639 56.9090 14
3 4 -12 892.837 60.5733 16
-3 -4 12 817.280 54.3187 19
3 4 -12 844.290 51.1029 11
-3 4 12 847.245 47.7646 17
-3 -4 11 8762.16 222.999 14
-3 -4 11 8641.92 221.853 19
3 4 -11 8759.67 230.447 16
3 4 -11 8712.12 215.158 11
-3 4 11 8957.04 207.186 17
-3 4 11 9085.11 205.980 30
-3 -4 10 3228.20 113.426 14
3 4 -10 2940.84 116.562 16
3 4 -10 3194.35 111.121 12
3 4 -10 3072.41 108.103 11
-3 -4 10 3082.76 111.485 19
-3 4 10 3133.75 101.324 17
-3 4 10 3059.89 98.1813 30
3 4 -9 4635.69 150.774 16
3 4 -9 4543.68 140.325 12
3 4 -9 4416.82 138.196 11
-3 4 9 4444.70 128.631 17
-3 -4 9 4443.90 139.371 14
-3 4 9 4631.78 126.373 30
3 4 -8 1499.96 75.0264 12
3 4 -8 1738.20 84.5370 16
3 4 -8 1489.68 73.8373 11
-3 4 8 1607.58 68.7446 17
3 -4 -8 1756.29 68.6718 35
-3 4 8 1557.42 65.3504 30
-3 4 7 7888.45 183.577 30
3 4 -7 7895.42 204.051 12
3 4 -7 7925.48 212.474 16
3 4 -7 7766.55 200.586 11
-3 4 7 7966.90 190.296 17
-3 -4 7 7536.87 197.438 32
-3 4 6 9956.23 220.684 30
3 4 -6 10223.9 252.060 16
3 4 -6 9938.15 242.350 12
3 4 -6 9833.72 239.167 11
-3 4 6 10371.9 230.661 17
-3 -4 6 10068.5 236.598 32
-3 4 5 221.275 28.2581 17
3 4 -5 197.845 28.9165 12
3 4 -5 251.784 30.3598 11
3 4 -5 213.356 30.4135 16
3 4 -4 2635.64 208.321 8
-3 4 4 2687.59 195.352 5
3 4 -4 2968.44 185.642 1
-3 -4 4 2686.47 203.091 2
-3 4 4 2784.38 184.872 4
3 4 -3 587.490 97.6078 8
-3 4 3 559.510 84.5776 4
-3 -4 3 596.787 100.399 2
-3 4 3 545.987 90.4393 5
3 4 -2 1265.20 144.029 8
-3 -4 2 1553.23 153.213 2
-3 4 2 1429.78 142.283 5
-3 4 1 523.164 90.1451 5
3 4 -1 483.544 86.2958 8
-3 -4 1 618.840 99.3293 2
-3 4 0 110.491 52.1891 5
3 4 0 133.083 53.8580 8
-3 -4 0 159.112 53.1049 2
-3 4 -1 934.156 121.149 5
3 4 1 947.801 116.451 8
-3 -4 -1 906.694 116.357 2
3 4 2 4293.27 128.734 24
3 -4 2 4471.72 137.847 22
3 -4 2 4184.52 131.653 40
-3 -4 -2 4251.88 251.151 2
3 -4 3 13208.7 302.041 13
3 4 3 13154.0 297.552 24
3 -4 3 13168.8 308.260 22
3 4 3 13871.1 295.155 31
-3 4 -3 12940.2 294.510 17
3 4 3 14581.3 301.225 38
3 -4 3 14647.2 304.322 32
3 -4 3 13210.5 305.358 40
3 -4 3 13427.3 301.981 14
3 -4 4 12310.2 283.439 14
3 -4 4 11816.3 280.766 13
3 4 4 12445.0 277.663 24
3 -4 4 12038.7 289.019 22
3 -4 4 12268.8 289.246 19
3 -4 4 13087.8 281.940 32
-3 4 -4 12080.6 274.700 17
3 -4 4 11883.7 285.321 40
3 4 4 12834.9 274.102 31
3 -4 5 7637.49 200.834 14
3 4 5 7755.14 184.891 29
3 -4 5 7639.72 198.871 13
3 -4 5 7726.71 208.035 22
3 -4 5 7812.87 207.617 19
-3 4 -5 7665.31 191.912 17
3 -4 5 7220.92 201.328 40
3 4 5 7912.45 196.173 24
3 -4 6 8533.09 227.025 19
3 4 6 8940.99 204.627 29
3 4 6 9128.95 217.204 24
3 -4 6 8345.09 225.320 22
3 -4 6 8545.65 221.103 14
3 -4 7 9222.05 236.299 14
3 4 7 9515.26 217.898 29
3 4 7 10033.7 231.703 24
3 -4 7 9004.57 238.523 22
3 -4 7 9725.31 243.882 19
3 -4 8 2004.27 88.0909 14
3 4 8 1973.40 74.2699 29
3 -4 8 1952.55 89.4292 22
3 -4 8 2083.15 91.9463 19
3 -4 9 2661.74 100.763 14
3 4 9 2569.89 85.9531 29
3 4 9 2550.05 89.7903 25
3 -4 9 2548.88 102.141 22
3 4 9 2760.75 90.2616 20
3 -4 9 2739.07 104.910 19
3 -4 10 5037.01 146.997 14
3 4 10 4733.19 132.583 25
3 -4 10 4736.35 145.411 22
3 4 10 5061.38 132.316 20
3 -4 10 5292.61 150.948 19
3 4 10 5122.49 131.164 37
3 4 10 4957.65 128.791 29
3 -4 11 143.634 25.0795 14
3 4 11 161.409 22.8838 25
3 -4 11 125.330 25.5753 22
3 4 11 116.152 21.4488 20
3 4 11 163.310 23.0605 37
3 4 11 137.286 19.3208 29
3 -4 11 105.670 21.9148 40
3 4 12 829.068 36.8662 29
3 4 12 778.880 40.4554 25
3 -4 12 857.997 47.2399 22
3 4 12 913.125 41.5588 20
3 -4 12 837.326 45.5337 40
3 4 12 836.973 40.0598 37
3 -4 12 841.873 43.1031 15
3 -4 12 842.919 46.4566 14
3 -4 13 494.135 31.3546 22
3 -4 13 420.890 27.8013 15
3 4 13 481.300 27.7415 20
3 -4 13 426.638 29.6404 40
3 4 13 490.651 28.0482 37
3 -4 13 449.431 30.1214 14
3 4 14 13.7974 8.58969 20
3 -4 14 12.7322 8.73064 40
-3 -5 14 586.501 29.0611 14
3 5 -14 592.712 31.7999 16
-3 5 14 582.761 25.8533 17
3 5 -14 552.103 29.9217 17
-3 5 14 651.878 29.2916 27
-3 -5 14 612.732 31.4366 32
-3 5 13 1329.41 47.9553 27
-3 -5 13 1224.40 47.6964 19
3 5 -13 1231.69 53.3213 16
-3 5 13 1169.96 43.9475 17
3 5 -13 1136.44 48.4408 17
-3 -5 13 1280.86 49.3839 14
-3 -5 13 1214.18 51.3644 32
-3 -5 12 3555.38 99.2589 14
3 5 -12 3629.42 99.2417 11
-3 5 12 3417.47 93.2752 17
3 5 -12 3482.82 106.992 16
-3 5 12 3622.47 96.9680 27
-3 5 12 3359.83 92.8819 30
-3 -5 12 3392.72 102.397 32
3 5 -11 581.209 38.0670 11
-3 5 11 564.644 35.1728 17
3 5 -11 543.667 42.4660 16
-3 -5 11 503.085 38.1134 32
-3 5 11 591.751 35.3938 30
-3 5 10 693.633 39.5321 30
3 5 -10 748.888 51.2520 16
3 5 -10 570.110 38.6885 38
3 5 -10 730.109 45.4693 11
-3 5 10 700.974 40.6009 17
-3 -5 10 606.888 43.8559 32
-3 5 9 284.876 27.9680 30
-3 5 9 262.899 29.5857 17
3 5 -9 241.321 28.1521 38
3 5 -9 261.047 31.2800 11
3 5 -9 234.227 34.2633 16
-3 -5 9 230.251 29.3505 32
3 5 -8 2049.23 84.3533 38
-3 5 8 2255.65 77.1817 30
3 5 -8 2356.46 89.7638 11
-3 5 8 2336.07 82.4871 17
-3 -5 8 2127.56 86.4807 32
3 5 -8 2271.74 95.5282 16
3 5 -7 2390.70 98.8960 16
3 5 -7 2330.08 89.6262 11
-3 5 7 2362.86 84.2834 17
3 5 -7 2159.34 84.7306 17
-3 -5 7 2261.24 87.5766 32
3 5 -7 2016.26 87.2947 38
-3 5 7 2256.15 78.0897 30
-3 5 6 2455.92 81.4860 30
3 5 -6 2302.66 95.0281 38
3 5 -6 2446.34 93.9087 11
-3 5 6 2699.36 91.1590 17
3 5 -6 2370.95 88.5084 17
3 5 -6 2652.42 104.759 16
-3 -5 6 2384.28 90.2063 32
3 5 -5 1039.11 63.7416 16
3 5 -5 965.532 61.1139 38
3 5 -5 1053.09 58.4781 11
-3 5 5 1050.39 56.3941 17
-3 -5 5 1019.81 55.2434 32
3 5 -4 3896.30 131.212 16
3 5 -4 3755.17 118.730 11
-3 5 4 3691.91 114.340 17
3 5 -4 3431.98 122.968 38
3 5 -4 3490.39 117.023 36
3 5 -3 4146.36 124.536 11
-3 5 3 4071.31 123.552 17
3 5 -3 3941.59 131.614 38
3 5 -3 3842.45 123.424 36
3 5 -2 733.279 50.1858 31
3 5 -2 909.197 51.9129 11
-3 5 2 894.600 52.9097 17
3 5 -2 755.620 54.5088 38
3 5 -2 760.231 48.7891 36
3 -5 -2 799.819 49.0655 40
3 5 -1 5630.21 163.597 38
3 5 -1 5550.40 154.814 36
-3 5 1 5756.56 155.671 17
3 -5 -1 5646.37 154.282 40
3 5 -1 5443.46 157.050 31
3 5 0 3730.17 122.618 24
3 5 0 3969.10 125.893 31
3 5 0 4028.65 123.829 36
3 -5 0 4058.09 124.709 40
-3 5 0 4138.13 124.710 17
3 5 0 4066.89 130.729 38
3 5 1 4506.71 138.509 38
3 5 1 4334.00 133.839 24
3 5 1 4354.63 132.841 31
3 -5 1 4411.56 134.115 40
3 -5 1 4534.69 124.963 34
-3 5 -1 4588.24 134.275 17
3 5 1 4549.80 133.720 36
3 5 2 8134.57 201.400 31
3 -5 2 8251.95 188.710 34
3 -5 2 8021.10 204.162 40
3 5 2 7971.17 202.292 24
-3 5 -2 8007.48 199.697 17
3 5 3 4082.06 125.336 24
3 -5 3 3866.13 125.967 40
-3 5 -3 4000.56 122.413 17
3 5 3 3773.63 114.261 39
3 5 3 4172.37 123.897 31
3 5 4 8914.88 206.240 29
3 -5 4 9099.94 226.107 40
-3 5 -4 9236.09 217.961 17
3 5 4 9200.21 208.846 39
3 5 4 9190.79 221.514 24
3 -5 4 9396.07 219.963 14
3 5 5 1065.92 50.3950 29
3 5 5 1176.74 60.5434 24
3 -5 5 1063.92 61.3259 40
-3 5 -5 1065.37 55.3042 17
3 -5 5 1053.32 58.1205 14
3 5 6 1936.67 68.6340 29
3 -5 6 1905.45 81.9720 40
-3 5 -6 1902.24 72.9938 17
3 -5 6 2008.81 80.4113 14
3 5 7 1540.83 56.2785 30
3 -5 7 1409.75 68.3326 40
-3 5 -7 1413.86 59.9088 17
3 5 7 1535.62 57.1772 29
3 -5 7 1505.85 67.0616 14
3 5 8 1013.76 41.7655 30
3 5 8 1062.34 44.0990 29
3 5 8 1051.07 48.9686 20
3 -5 8 981.660 54.7405 40
3 -5 8 1038.86 54.2106 14
3 5 9 4240.33 109.299 20
3 5 9 4231.23 107.419 37
3 -5 9 4084.24 117.768 40
3 -5 9 4093.90 116.511 14
3 -5 10 294.266 26.3240 14
3 5 10 314.729 24.5749 20
3 5 10 317.604 24.1629 37
3 -5 10 341.230 28.3659 40
3 -5 10 313.234 26.0374 15
3 -5 11 308.616 22.6841 15
3 5 11 301.603 21.2501 20
3 -5 11 290.704 23.3112 40
3 5 11 307.278 20.8469 37
3 -5 11 304.599 23.6509 14
-3 6 11 1625.10 47.0681 27
3 6 -11 1528.29 47.0971 36
-3 6 10 100.477 13.2569 30
3 -6 -10 149.503 15.5304 34
3 6 -10 127.326 15.5883 17
-3 6 10 141.363 14.8778 17
3 6 -10 132.692 16.3888 36
3 6 -10 120.858 14.7819 31
3 6 -9 420.597 27.1406 31
-3 6 9 529.296 29.1327 17
3 6 -9 478.210 28.2715 17
3 6 -9 462.267 29.7158 36
3 -6 -9 521.240 28.7349 34
-3 6 9 503.719 26.1970 30
3 6 -8 847.171 41.1368 38
3 6 -8 762.081 39.6973 31
-3 6 8 862.785 39.3353 17
3 6 -8 846.363 38.3670 17
3 6 -8 807.342 41.6998 36
3 -6 -8 860.899 39.9748 34
-3 6 8 842.368 35.5979 30
3 6 -7 350.845 29.0708 31
3 -6 -7 365.349 30.0362 34
-3 6 7 395.248 28.6356 17
3 6 -7 390.767 27.9078 17
3 6 -7 367.661 29.7415 36
3 6 -7 404.442 31.6713 38
-3 6 7 390.959 24.7036 30
-3 6 6 27.6146 16.5690 17
3 6 -6 55.0913 19.0753 38
3 6 -6 59.9382 18.2005 36
3 6 -6 82.1041 20.3495 31
3 6 -5 3423.45 104.578 38
-3 6 5 3371.84 96.2403 17
3 6 -5 3339.40 99.5908 36
3 6 -5 3135.50 98.9579 31
3 6 -4 1360.48 63.8813 38
3 6 -4 1324.44 57.7663 24
-3 6 4 1398.43 58.7879 17
3 6 -4 1376.70 60.2162 36
3 6 -4 1400.43 62.4163 31
3 6 -3 3377.34 109.268 38
-3 6 3 3541.14 101.798 17
3 6 -3 3331.42 102.371 36
3 -6 -3 3293.43 98.8218 34
3 6 -3 3359.63 105.021 31
3 6 -2 816.205 45.7501 24
-3 6 2 888.252 47.3379 17
3 6 -2 896.501 48.9408 36
3 -6 -2 825.216 44.7774 34
3 6 -2 865.923 50.3188 31
3 6 -1 5950.42 154.749 24
-3 6 1 6367.15 156.261 17
3 6 -1 6606.69 159.926 36
3 -6 -1 5969.09 149.063 34
3 6 -1 6319.08 160.893 31
3 6 0 1024.61 51.3445 24
3 -6 0 987.824 46.3136 34
-3 6 0 1017.65 51.0980 17
3 6 0 892.445 48.3862 39
3 6 0 1054.74 53.6105 31
3 -6 1 2469.92 76.9278 34
3 6 1 2662.93 87.1402 24
3 6 1 2515.99 83.3226 39
3 -6 2 3864.55 105.374 40
3 6 2 3768.34 108.261 24
3 6 2 3683.48 104.806 39
-3 6 -2 3885.19 108.087 17
3 6 3 3677.40 104.169 24
3 6 3 3568.30 97.6005 39
-3 6 -3 3508.64 100.222 17
3 -6 3 3588.67 100.593 40
-3 6 -4 227.201 23.3911 17
3 -6 4 208.020 22.1762 40
3 6 4 243.877 21.4849 39
3 6 5 783.234 35.5027 30
3 -6 5 827.167 40.2016 40
-3 6 -5 770.774 37.0717 17
3 6 6 125.617 14.7319 30
3 6 6 136.235 16.7561 20
-3 6 -6 157.913 17.2103 17
3 -6 6 141.760 18.1533 40
3 6 7 158.961 14.0414 30
-3 6 -7 177.656 15.1586 17
3 -6 7 163.861 17.1143 40
3 6 7 156.500 16.3591 20
3 -6 7 198.771 17.3773 15
3 6 7 151.422 16.1775 37
3 6 8 -3.67513 8.80588 37
3 6 8 21.7612 10.0757 20
3 7 -4 2953.37 71.5320 39
-3 7 4 3129.00 71.9221 17
-3 7 3 788.018 29.7022 17
3 7 -3 795.335 30.8445 39
-3 7 2 62.4947 11.1049 17
3 7 -2 60.6751 11.6214 39
-3 7 1 1229.50 39.7340 17
3 7 -1 1276.25 41.0657 39
-3 7 0 414.759 21.2458 17
3 7 0 433.776 21.9334 39
3 7 1 732.967 27.2593 30
-3 7 -1 769.762 28.1922 17
4 0 -20 114.156 15.5191 16
-4 0 20 140.720 16.2403 18
-4 0 19 1572.31 60.0948 18
-4 0 19 1423.71 53.8943 27
4 0 -19 1482.97 59.2113 16
-4 0 18 836.088 46.3496 27
-4 0 18 851.596 43.7743 19
-4 0 18 887.276 50.6888 18
-4 0 18 765.129 44.9354 17
4 0 -18 875.087 49.9337 16
-4 0 17 4296.31 125.455 27
-4 0 17 4248.27 126.424 19
-4 0 17 4450.70 135.045 18
-4 0 17 4379.13 128.630 17
4 0 -17 4529.31 133.406 16
-4 0 16 3492.77 114.865 27
-4 0 16 3676.38 123.488 18
-4 0 16 3596.97 117.598 17
-4 0 16 3734.26 120.493 19
4 0 -16 3783.38 122.711 16
-4 0 15 1731.08 75.8642 27
4 0 -15 1676.08 78.5510 16
-4 0 15 1697.23 80.1196 19
-4 0 15 1817.38 84.4770 18
-4 0 15 1719.71 77.6361 17
-4 0 15 1784.20 77.5300 14
-4 0 14 3368.47 112.208 27
-4 0 14 3609.45 122.376 19
-4 0 14 3430.04 121.250 18
-4 0 14 3487.43 116.048 17
-4 0 14 3462.00 117.975 14
4 0 -14 3547.86 119.442 16
-4 0 13 1685.99 72.9398 27
-4 0 13 1636.39 74.4815 17
-4 0 13 1695.76 80.4576 18
4 0 -13 1903.03 81.3003 16
-4 0 12 10577.0 393.668 4
-4 0 12 10314.4 247.976 18
-4 0 12 10583.9 241.739 17
-4 0 11 596.076 85.2524 4
-4 0 10 3250.77 181.099 4
4 0 -10 3161.74 176.083 1
4 0 -9 1726.79 125.197 1
-4 0 9 1903.17 127.001 4
4 0 -8 10664.9 339.933 1
4 0 -8 10722.0 315.147 7
-4 0 8 10653.7 323.519 4
-4 0 7 840.767 72.2515 4
4 0 -7 855.126 75.7660 7
4 0 -7 841.977 82.6602 1
-4 0 6 7441.03 221.259 4
4 0 -6 7299.84 255.114 1
4 0 -6 7079.91 240.351 7
-4 0 5 913.070 61.8023 4
4 0 -5 998.828 69.9898 3
4 0 -5 974.171 83.8968 1
4 0 -5 1121.11 85.8487 7
4 0 -4 614.987 64.6858 1
4 0 -4 685.914 69.3483 7
4 0 -4 629.478 59.6469 3
4 0 -3 1015.69 74.4837 3
4 0 -3 1053.18 84.3695 7
4 0 -3 1199.34 87.7422 1
4 0 -2 20.2338 22.6251 1
4 0 -2 9.27236 28.9642 7
4 0 -2 17.1942 25.9423 3
4 0 -1 9114.78 267.991 1
4 0 -1 8915.28 279.684 7
4 0 -1 9360.28 276.752 3
4 0 0 9666.89 296.789 7
4 0 0 9479.35 276.190 1
4 0 0 10242.5 297.490 3
-4 0 0 9591.88 258.909 5
-4 0 -1 209678. 3736.66 5
4 0 1 212568. 3784.86 7
4 0 1 206561. 3811.97 9
4 0 1 209183. 3780.77 3
4 0 2 10658.3 326.056 7
4 0 2 10909.9 329.868 3
4 0 2 10177.1 343.691 9
-4 0 -2 10911.3 309.531 5
4 0 3 14966.8 415.562 7
4 0 3 14207.9 437.246 9
4 0 3 14622.4 415.844 3
-4 0 -3 15358.2 407.318 5
4 0 4 10884.6 374.271 9
4 0 4 10949.3 341.567 7
4 0 4 10236.4 358.545 6
4 0 4 10543.9 345.395 3
-4 0 -4 10570.7 338.152 5
4 0 5 380.805 71.6993 9
4 0 5 391.040 63.8788 3
4 0 5 417.429 61.3370 7
-4 0 -5 343.759 59.5560 5
4 0 5 201.325 56.6975 6
4 0 6 6126.71 291.843 6
4 0 6 6466.45 272.937 3
4 0 6 6547.19 302.309 9
-4 0 -6 6428.28 276.692 5
4 0 7 4693.93 264.463 6
4 0 7 5048.78 244.106 3
4 0 7 4837.47 268.482 9
-4 0 -7 4936.50 252.500 5
4 0 8 1356.51 144.420 6
4 0 8 1296.14 145.718 9
-4 0 -8 1421.72 138.223 5
4 0 9 52177.6 986.585 29
4 0 9 55754.4 996.242 15
4 0 9 54146.4 1011.09 13
4 0 9 54316.6 1016.89 10
4 0 9 54096.1 987.731 28
4 0 9 54214.9 1010.19 33
4 0 10 3841.84 117.175 29
4 0 10 4202.39 134.644 33
4 0 10 4259.13 136.509 13
4 0 10 4242.54 139.121 10
4 0 10 4155.92 118.109 28
4 0 11 125.531 27.4956 13
4 0 11 180.868 30.3189 33
4 0 11 136.019 23.9379 28
4 0 11 127.649 28.8567 10
4 0 12 2808.17 114.168 13
4 0 12 2862.41 116.416 10
4 0 12 2868.11 112.472 33
4 0 13 6429.31 165.906 26
4 0 13 6323.83 167.079 33
4 0 13 6333.40 171.327 13
4 0 13 6442.88 174.711 10
4 0 14 85.5216 22.3365 10
4 0 14 42.8782 16.1226 26
4 0 14 86.4703 19.6095 33
4 0 14 88.5541 22.0793 13
4 0 15 707.506 40.5386 10
4 0 15 738.628 41.3298 13
4 0 16 280.927 21.8780 13
4 0 16 276.226 21.4734 10
-4 1 19 340.172 25.6191 27
-4 -1 19 351.122 25.2934 19
-4 -1 19 312.294 26.6373 18
-4 1 19 345.053 26.3787 18
-4 1 19 319.395 24.4022 17
4 1 -19 391.237 30.5000 16
4 -1 -19 350.093 27.4160 16
-4 1 18 879.313 45.2452 27
-4 -1 18 885.781 46.6339 19
-4 -1 18 890.225 49.8826 18
-4 1 18 921.006 48.4046 18
-4 -1 18 891.264 43.9295 14
-4 1 18 815.980 43.9190 17
4 1 -18 992.855 52.2585 16
4 -1 -18 815.336 46.3786 16
-4 -1 17 685.364 44.1547 27
-4 1 17 771.338 46.6454 27
-4 -1 17 704.381 47.7789 19
-4 -1 17 772.820 49.8530 18
-4 1 17 733.578 47.9841 18
-4 1 17 695.476 44.6647 17
-4 -1 17 716.541 44.6075 14
4 1 -17 729.644 49.7005 16
4 -1 -17 730.762 47.8000 16
-4 -1 16 287.629 35.7988 14
-4 -1 16 299.984 33.6385 27
-4 1 16 369.101 36.8552 27
-4 1 16 319.659 34.6671 17
-4 -1 16 323.506 36.2815 19
-4 -1 16 294.042 38.9193 18
-4 1 16 356.357 38.0979 18
-4 -1 16 300.048 34.7335 17
4 -1 -16 346.558 38.0833 16
4 1 -16 314.452 37.2559 16
-4 -1 15 18663.2 402.473 14
-4 -1 15 18721.1 395.037 27
-4 1 15 19089.0 391.193 27
-4 -1 15 19281.2 408.119 19
-4 -1 15 18924.8 405.179 18
-4 1 15 19138.0 404.937 18
-4 -1 15 18159.8 398.598 17
-4 1 15 19171.9 395.478 17
4 1 -15 19075.3 405.494 16
4 -1 -15 19190.4 399.632 16
-4 -1 14 6919.41 184.113 27
-4 1 14 7236.12 181.897 27
-4 -1 14 7287.93 196.720 19
-4 -1 14 7115.11 193.567 18
-4 1 14 7100.79 192.413 18
-4 -1 14 6814.35 188.585 17
-4 1 14 7098.36 183.383 17
-4 -1 14 7198.12 194.374 14
4 1 -14 6852.69 191.143 16
4 -1 -14 7509.53 190.619 16
-4 -1 13 2384.89 90.9252 27
-4 -1 13 2449.37 98.1465 14
-4 1 13 2391.75 87.9375 27
-4 -1 13 2360.62 98.0071 19
-4 -1 13 2377.54 96.5178 18
-4 1 13 2368.68 95.9127 18
-4 -1 13 2308.76 93.2410 17
4 1 -13 2558.01 91.0713 11
-4 1 13 2333.77 89.0676 17
4 1 -13 2263.51 94.9235 16
4 -1 -13 2514.96 90.0230 35
-4 1 12 2758.30 91.9116 27
-4 -1 12 2728.89 104.012 19
-4 -1 12 2726.37 100.496 18
-4 1 12 2861.32 102.778 18
-4 -1 12 2633.84 94.4058 27
-4 -1 12 2612.28 96.5702 17
4 1 -12 2655.46 94.1545 11
-4 1 12 2729.81 93.0744 17
4 -1 -12 2686.53 92.9514 35
4 1 -12 2781.71 99.2209 21
4 1 -12 2513.25 97.9338 16
-4 -1 11 2092.47 159.588 4
-4 1 11 2013.11 150.817 4
4 1 -11 2145.40 157.238 1
-4 -1 10 3023.91 183.380 4
-4 1 10 2983.45 173.449 4
4 1 -10 3439.25 193.589 1
-4 -1 9 2058.65 139.531 4
-4 1 9 2058.06 134.635 4
4 -1 -9 2104.58 132.274 7
-4 1 9 1950.33 130.880 6
4 1 -9 2178.84 148.545 1
4 -1 -9 2019.47 130.954 1
-4 -1 8 35632.0 819.128 4
4 1 -8 35504.8 865.491 8
4 -1 -8 35450.7 813.689 7
4 1 -8 36894.1 850.784 1
4 -1 -8 36630.0 824.962 1
-4 1 8 35612.6 819.925 6
-4 -1 8 37112.3 833.156 2
4 1 -7 34551.2 836.836 8
-4 1 7 34813.2 784.351 4
4 1 -7 36841.5 794.465 7
4 1 -7 37008.0 833.832 1
-4 -1 7 36497.7 826.319 2
4 -1 -7 36221.6 811.685 1
4 1 -6 58187.9 1217.23 8
4 -1 -6 60039.5 1200.44 1
-4 1 6 59508.7 1160.27 4
4 1 -6 57698.8 1185.72 7
4 -1 -6 56509.9 1189.69 7
4 1 -6 59746.0 1212.73 1
4 -1 -6 62629.1 1158.47 3
4 1 -5 9887.53 317.428 8
4 -1 -5 10738.7 319.316 1
-4 1 5 10536.4 283.642 4
4 1 -5 10776.3 325.550 1
4 1 -5 10569.3 314.623 7
4 -1 -5 9930.61 290.174 3
4 -1 -5 10824.8 320.001 7
4 1 -4 3276.70 156.436 8
4 1 -4 3422.78 162.191 7
-4 1 4 3687.96 134.511 4
4 -1 -4 3608.05 164.561 7
-4 1 4 3437.59 145.617 5
4 -1 -4 3334.41 158.781 1
4 1 -4 3625.91 149.221 3
4 -1 -4 3715.52 154.069 3
4 1 -4 3555.41 162.574 1
4 1 -3 9156.86 280.093 8
4 1 -3 9450.40 283.650 1
4 1 -3 9124.28 293.826 7
4 -1 -3 9406.47 276.551 3
-4 1 3 9470.42 240.252 4
4 -1 -3 8959.09 284.559 7
-4 1 3 9069.77 269.360 5
4 1 -3 8868.13 270.727 3
4 -1 -3 9285.58 287.753 1
4 1 -2 8408.53 261.090 8
4 1 -2 8903.10 265.751 1
4 -1 -2 8573.11 273.113 1
4 -1 -2 8727.95 267.141 3
4 1 -2 8698.45 286.060 7
4 -1 -2 8924.48 276.020 7
4 1 -2 8361.06 266.579 3
-4 1 2 8530.70 262.779 5
4 1 -1 3875.12 159.671 8
4 1 -1 3992.07 182.381 7
4 1 -1 3785.76 154.765 1
4 -1 -1 3777.71 166.917 7
4 -1 -1 4111.72 169.183 3
4 1 -1 3662.59 167.587 3
-4 1 1 3839.04 166.768 5
4 1 0 4999.10 185.178 8
4 1 0 5164.94 215.764 7
-4 1 0 4839.20 197.832 5
4 -1 0 5241.02 198.965 7
4 1 0 5036.70 178.361 1
4 1 0 4922.27 204.776 3
4 -1 0 5167.16 199.098 3
4 1 0 5151.45 218.550 9
4 1 1 18811.0 467.610 8
4 -1 1 19792.0 484.168 7
4 1 1 19440.5 520.120 9
4 1 1 19471.1 507.013 3
-4 1 -1 19186.4 497.019 5
4 1 1 19552.8 516.740 7
4 -1 1 20379.7 494.824 3
4 1 1 20229.2 452.389 1
-4 1 -2 3432.68 175.442 5
4 -1 2 3840.39 175.234 3
4 -1 2 3668.97 165.910 7
4 1 2 3754.16 170.055 6
4 1 2 3554.18 181.084 3
4 1 2 3866.81 166.679 8
4 1 2 3539.65 184.091 7
4 1 2 3646.67 190.895 9
4 1 3 6119.06 264.489 9
4 1 3 6321.00 259.095 7
4 -1 3 6465.08 233.582 7
4 1 3 6292.51 244.281 6
4 1 3 6225.71 255.605 3
4 1 3 6410.41 234.541 8
4 -1 3 6266.75 259.390 9
-4 1 -3 6287.02 256.437 5
4 -1 3 6355.21 242.270 3
4 1 4 5999.41 256.697 7
4 1 4 5933.39 249.968 6
4 1 4 6073.93 259.837 3
4 -1 4 6010.27 241.389 3
4 1 4 5892.48 268.258 9
-4 1 -4 5596.29 252.988 5
4 -1 4 5860.95 256.936 9
4 1 5 2599.72 168.573 6
4 1 5 2620.67 170.766 3
4 -1 5 2583.46 171.704 9
4 -1 5 2625.62 157.458 3
4 1 5 2543.63 177.467 9
-4 1 -5 2721.75 177.272 5
4 1 6 2298.41 171.160 6
4 -1 6 2788.10 166.553 3
4 -1 6 2572.96 181.057 9
4 1 6 2731.02 193.355 9
-4 1 -6 2585.81 182.107 5
4 1 7 3033.02 214.480 9
4 1 7 3383.84 217.985 6
4 -1 7 3288.22 213.703 9
-4 1 -7 3066.15 209.532 5
4 1 8 37235.4 699.921 29
4 1 8 38005.8 714.027 33
4 1 8 36282.5 712.229 25
4 -1 8 37617.9 723.139 13
4 1 8 38105.0 716.243 13
4 -1 8 36862.2 722.772 18
4 -1 8 38273.3 710.683 15
4 -1 8 35565.2 698.322 28
4 -1 8 38246.9 723.053 10
4 1 8 36967.7 721.622 10
4 -1 8 37812.6 720.148 33
4 1 9 10207.9 234.546 29
4 -1 9 10508.6 238.046 28
4 1 9 10159.7 245.080 33
4 -1 9 10534.5 247.811 26
4 1 9 9825.43 244.526 25
4 -1 9 9812.87 251.418 13
4 1 9 10188.4 246.596 13
4 -1 9 10271.9 254.163 18
4 1 9 10714.0 233.590 28
4 -1 9 10370.0 252.993 10
4 1 9 10138.6 253.004 10
4 1 9 10301.6 225.675 37
4 -1 9 9993.30 249.693 33
4 -1 9 10511.4 242.016 15
4 1 10 16406.8 350.754 29
4 1 10 17025.4 346.644 28
4 -1 10 16561.9 361.241 26
4 1 10 15996.8 361.673 25
4 1 10 16328.2 364.787 13
4 -1 10 16003.1 369.273 18
4 -1 10 16757.5 370.810 10
4 1 10 16314.7 360.880 33
4 1 10 16641.3 372.549 10
4 -1 10 16496.0 371.727 13
4 1 10 16230.9 339.860 37
4 -1 10 16408.8 355.596 15
4 -1 10 16760.4 370.583 33
4 1 11 554.152 41.6211 29
4 1 11 487.407 42.9534 25
4 -1 11 596.500 49.6637 13
4 1 11 592.688 46.9111 13
4 -1 11 556.774 46.1643 10
4 -1 11 621.660 49.0012 33
4 1 11 539.484 37.1911 28
4 1 11 504.019 45.7217 10
4 -1 11 534.158 40.5371 15
4 1 11 527.318 42.3772 33
4 1 12 340.368 33.7859 29
4 -1 12 362.646 40.9635 13
4 1 12 306.576 36.0324 13
4 -1 12 361.401 37.0470 10
4 1 12 356.339 29.5957 28
4 1 12 333.751 33.2363 33
4 1 12 362.793 39.8430 10
4 -1 12 361.714 38.9022 33
4 -1 12 350.537 31.1221 15
4 1 13 84.0548 21.6166 28
4 -1 13 40.8281 22.4270 13
4 1 13 32.5109 19.4699 13
4 1 13 23.8969 21.8932 10
4 -1 13 4.29269 18.3382 10
4 -1 13 8.09114 20.3814 33
4 -1 14 108.983 22.8489 13
4 1 14 104.742 23.3045 13
4 1 14 102.580 22.7602 10
4 -1 14 100.731 21.0735 10
4 -1 14 121.937 23.1217 33
4 1 15 86.0388 18.0264 13
4 1 15 32.8811 13.7320 26
4 -1 15 76.4965 16.6442 13
4 -1 15 92.6999 16.1264 10
4 1 15 85.1468 17.1865 10
4 -1 15 94.3127 17.3159 33
4 -1 16 138.790 16.2222 22
4 1 16 123.851 15.0439 13
4 1 16 144.060 15.8639 10
-4 2 19 169.562 16.7542 27
4 2 -19 184.974 19.4373 16
-4 -2 19 146.037 16.7676 19
-4 -2 19 163.925 16.5128 18
-4 2 19 134.314 14.6970 17
4 -2 -19 145.783 17.2591 16
-4 2 18 1663.74 59.1587 27
-4 -2 18 1751.12 62.2117 14
-4 -2 18 1734.31 64.1259 19
-4 -2 18 1625.27 60.9094 18
-4 2 18 1598.30 55.6712 18
-4 2 18 1579.28 57.6779 17
4 2 -18 1685.36 64.8733 16
4 -2 -18 1583.07 59.7804 16
-4 -2 17 2231.88 81.1745 14
4 -2 -17 2263.94 79.3918 16
-4 -2 17 2223.47 83.4549 19
-4 -2 17 2224.12 80.8218 18
-4 2 17 2169.44 75.6987 18
-4 2 17 2241.57 76.5037 17
-4 2 17 2278.09 77.5258 27
4 2 -17 2283.08 85.7839 16
4 2 -16 5900.20 164.649 16
-4 -2 16 5721.54 159.036 14
-4 2 16 5772.04 149.540 27
4 -2 -16 6069.43 156.318 16
-4 -2 16 5819.95 162.540 19
-4 -2 16 5549.75 154.811 18
-4 2 16 5556.90 151.055 18
-4 2 16 5819.60 150.608 17
-4 -2 15 73.6323 25.3898 14
-4 2 15 28.3933 22.2798 27
4 2 -15 26.8535 22.3497 16
-4 2 15 46.3828 24.6644 17
-4 -2 15 68.6438 27.1481 19
-4 -2 15 -3.12472 19.0729 18
-4 2 15 64.0000 23.8343 18
-4 -2 14 10468.8 253.049 14
-4 -2 14 10154.1 252.975 19
-4 -2 14 10042.7 245.015 18
-4 2 14 10195.0 244.168 18
4 2 -14 10212.3 238.062 11
-4 2 14 10333.0 237.730 17
-4 2 14 10280.3 235.038 27
4 2 -14 9950.11 251.465 16
-4 -2 13 7067.81 193.500 27
-4 -2 13 7807.57 208.225 14
-4 2 13 7896.29 190.039 27
-4 -2 13 7634.36 207.705 19
-4 -2 13 7807.70 200.726 18
-4 2 13 7796.21 199.995 18
4 2 -13 7614.06 194.126 11
-4 2 13 7689.35 191.079 17
4 2 -13 7590.30 206.839 16
4 -2 -13 7946.00 192.192 35
-4 2 12 10820.7 238.679 27
-4 -2 12 9937.43 243.980 27
4 -2 -12 10644.7 241.749 35
-4 -2 12 10408.5 257.979 19
-4 -2 12 10502.2 248.447 18
-4 2 12 11062.9 252.458 18
-4 -2 12 9899.57 249.253 17
4 2 -12 10430.1 245.596 11
-4 2 12 10644.6 240.226 17
4 2 -12 10225.1 256.477 16
-4 -2 12 10402.7 257.246 14
-4 -2 11 15068.5 338.538 27
-4 -2 11 16418.1 356.957 14
4 2 -11 16681.2 351.923 21
-4 2 11 16501.9 334.232 27
-4 -2 11 16317.0 356.099 19
4 -2 -11 17006.7 339.469 35
-4 -2 11 15036.1 344.756 17
4 2 -11 15922.2 343.026 11
-4 2 11 16255.5 335.363 17
4 2 -11 15637.7 352.857 16
-4 2 10 8930.72 336.474 4
4 2 -10 8756.11 397.356 8
-4 2 10 9103.42 354.108 6
4 2 -10 8730.50 353.474 1
4 2 -9 20666.8 650.365 8
-4 2 9 21186.9 569.361 4
-4 2 9 20411.6 588.636 6
4 2 -9 22009.8 605.833 1
4 2 -8 33554.1 880.986 8
-4 2 8 33285.9 784.366 4
4 2 -8 35241.0 832.725 1
-4 -2 8 34226.2 818.757 2
-4 2 8 33669.4 821.017 6
4 2 -7 7000.30 312.139 8
-4 2 7 6879.79 257.847 4
4 2 -7 7238.89 288.188 1
-4 -2 7 6637.70 280.402 2
4 2 -6 6553.11 291.887 8
-4 2 6 6589.83 242.809 4
4 2 -6 7168.28 274.427 1
-4 -2 6 6353.55 271.714 2
4 2 -5 5630.52 260.721 8
4 2 -5 5529.23 230.796 7
-4 2 5 5857.55 238.716 5
-4 2 5 6128.23 222.662 4
4 2 -5 6019.05 242.406 1
-4 -2 5 5880.17 256.574 2
-4 2 4 339.616 57.1520 5
-4 -2 4 471.393 71.7019 2
4 2 -4 418.184 69.3939 8
4 2 -4 365.314 60.0653 7
-4 2 4 443.423 57.6211 4
4 2 -4 456.562 62.7520 1
-4 2 3 644.213 76.7765 5
-4 -2 3 784.515 90.0869 2
4 2 -3 746.693 76.3221 1
4 2 -3 745.844 87.7413 8
4 -2 -3 918.769 87.9147 7
4 2 -3 747.916 83.4306 7
-4 2 3 829.346 73.4386 4
4 2 -2 10790.1 355.815 8
4 2 -2 10266.2 351.386 7
4 -2 -2 10705.1 336.288 7
-4 2 2 10465.9 303.885 4
-4 -2 2 10637.0 360.337 2
-4 2 2 10668.8 350.590 5
4 2 -2 11250.3 323.182 1
4 2 -1 6074.28 209.873 1
4 2 -1 5440.00 234.412 8
4 2 -1 5778.90 249.642 7
4 -2 -1 5523.82 221.577 7
-4 2 1 4888.30 228.507 5
-4 -2 1 5434.97 240.156 2
4 2 0 3980.52 196.478 8
4 -2 0 3955.83 181.233 7
-4 -2 0 4003.72 201.766 2
-4 2 0 4079.36 208.309 5
4 -2 0 4360.33 192.940 3
4 2 1 11108.3 358.414 8
-4 -2 -1 11010.5 365.826 2
4 -2 1 11487.5 341.100 7
-4 2 -1 10963.6 380.395 5
4 -2 1 11253.9 350.171 3
4 2 1 11433.2 368.747 9
4 2 2 5858.59 247.698 8
-4 2 -2 6355.31 279.706 5
4 2 2 5843.02 257.446 9
4 -2 2 6645.73 238.774 7
-4 -2 -2 6191.39 257.752 2
4 -2 2 6433.26 250.292 3
4 2 3 566.354 81.8308 9
-4 -2 -3 626.053 79.0759 2
-4 2 -3 577.815 88.4859 5
4 2 3 529.969 74.0799 8
4 -2 3 755.443 83.8809 3
4 2 4 1975.09 154.561 9
-4 2 -4 1978.68 161.437 5
4 2 4 2185.80 151.409 8
4 -2 4 2374.53 149.335 3
4 2 5 943.656 113.262 9
-4 2 -5 837.842 111.197 5
4 -2 5 943.340 98.1196 3
4 2 5 896.208 101.580 8
4 2 6 243.355 69.3469 9
-4 2 -6 301.219 78.6748 5
4 -2 7 3020.05 107.682 14
4 2 7 3154.02 99.3321 29
4 2 7 2981.53 103.585 25
4 -2 7 3240.05 110.436 19
4 2 7 3065.82 106.745 10
4 -2 7 2984.15 105.990 33
4 -2 7 2971.64 110.797 13
4 2 7 2971.70 111.268 23
4 -2 8 12475.3 285.145 14
4 2 8 12845.7 272.990 29
4 2 8 11873.0 279.631 25
4 -2 8 11655.4 287.587 13
4 2 8 12328.9 291.694 23
4 2 8 12505.7 278.473 13
4 2 8 12547.3 262.705 20
4 -2 8 12456.6 285.807 19
4 2 8 11956.5 283.427 10
4 2 8 12600.0 262.851 37
4 -2 8 12330.6 285.029 33
4 -2 9 20561.7 427.082 14
4 2 9 20156.7 413.877 29
4 2 9 20396.5 425.900 25
4 -2 9 20084.7 434.278 13
4 2 9 20625.1 423.333 13
4 2 9 20571.0 403.569 20
4 -2 9 20642.0 427.864 19
4 2 9 20353.4 404.117 37
4 2 9 19663.1 426.569 10
4 -2 9 20609.1 430.949 33
4 -2 9 20995.6 423.737 15
4 2 10 1769.71 72.4652 29
4 2 10 1571.92 75.9301 25
4 2 10 1636.61 75.1966 13
4 -2 10 1637.05 75.4213 19
4 2 10 1629.88 77.4137 10
4 2 10 1656.20 65.9282 37
4 -2 10 1707.75 81.0773 13
4 -2 10 1571.28 78.2659 33
4 -2 10 1829.07 76.9263 15
4 -2 10 1702.37 76.0332 14
4 2 11 218.859 30.8218 10
4 2 11 167.740 24.8679 29
4 2 11 196.207 24.5377 28
4 -2 11 177.637 27.7461 14
4 2 11 185.533 31.6505 25
4 -2 11 170.073 30.0921 13
4 2 11 149.204 26.1532 13
4 2 11 280.884 28.5085 37
4 -2 11 220.482 32.1002 33
4 -2 11 139.918 24.6833 15
4 2 12 784.388 45.7289 29
4 2 12 787.998 39.5998 28
4 2 12 679.930 47.1170 25
4 -2 12 691.246 47.6251 13
4 2 12 702.574 45.8622 13
4 2 12 727.920 48.2103 10
4 -2 12 760.249 50.1749 33
4 -2 12 734.843 44.2547 15
4 -2 12 678.915 42.9088 14
4 2 13 1024.14 47.8407 29
4 2 13 904.184 38.7087 28
4 -2 13 809.278 47.7255 13
4 2 13 876.398 47.6885 13
4 -2 13 952.867 53.5457 22
4 -2 13 792.668 41.5992 15
4 2 13 809.190 46.7914 10
4 -2 13 820.959 49.0285 33
4 -2 14 686.254 39.2857 13
4 2 14 692.504 39.4520 13
4 2 14 728.587 40.3071 10
4 -2 14 769.829 44.7093 22
4 -2 14 677.003 41.0764 33
4 -2 15 255.546 19.8243 13
4 -2 15 266.702 22.5254 22
4 2 15 211.984 19.6055 13
4 2 15 247.763 19.0454 10
4 2 15 216.257 20.7248 26
4 -2 15 248.888 21.0453 33
-4 -3 18 59.3796 11.9932 14
-4 3 18 82.1667 12.9588 27
4 -3 -18 74.9734 12.2400 16
-4 -3 18 83.8622 14.2715 19
4 3 -18 68.4588 14.0443 16
-4 -3 17 196.838 23.5266 14
-4 3 17 221.799 22.1141 27
-4 -3 17 213.255 24.6457 19
-4 3 17 156.956 19.0441 17
4 -3 -17 194.136 21.3200 16
4 3 -17 207.327 25.2445 16
-4 -3 16 2661.43 90.2564 14
-4 3 16 2610.82 82.0395 27
-4 -3 16 2515.76 89.3049 19
-4 3 16 2531.39 81.3014 17
4 3 -16 2629.41 92.1728 16
4 -3 -16 2636.83 84.7059 16
-4 -3 15 2090.61 85.2427 14
-4 3 15 2238.81 78.8991 27
-4 -3 15 2238.08 87.8276 19
4 3 -15 2244.36 77.0021 11
-4 3 15 2137.53 77.7250 17
4 3 -15 2078.63 86.9468 16
-4 -3 14 5025.77 150.812 14
-4 3 14 5020.25 136.422 27
-4 -3 14 4762.35 147.759 19
4 3 -14 5202.46 140.594 11
-4 3 14 5091.66 137.373 17
4 3 -14 4909.38 152.010 16
-4 -3 13 3109.16 115.430 14
-4 3 13 3284.17 104.031 27
-4 -3 13 3333.00 118.229 19
4 3 -13 3110.15 106.846 11
-4 3 13 3227.03 104.377 17
4 3 -13 3088.81 117.796 16
4 -3 -13 3318.88 101.442 35
-4 -3 12 3467.79 124.149 14
-4 3 12 3643.78 110.979 27
4 -3 -12 3634.86 111.251 35
4 3 -12 3635.73 117.417 12
-4 -3 12 3520.03 124.559 19
4 3 -12 3400.42 115.671 11
-4 3 12 3520.02 110.694 17
4 3 -12 3489.95 127.783 16
4 3 -11 3155.30 110.315 12
4 -3 -11 3296.88 104.516 35
-4 -3 11 3184.91 116.074 19
4 3 -11 2987.92 107.419 11
-4 3 11 3250.95 103.962 17
4 3 -11 2938.27 115.975 16
-4 -3 11 3018.38 114.393 14
-4 3 11 3055.12 97.6664 30
-4 -3 10 5051.55 154.225 14
4 3 -10 5152.20 151.081 12
-4 -3 10 5041.00 153.176 19
4 3 -10 4791.77 146.514 11
-4 3 10 5031.51 138.738 17
4 3 -10 5130.96 159.369 16
4 -3 -10 5452.87 143.609 35
-4 3 10 4934.63 133.986 30
-4 -3 9 9629.62 235.856 14
4 -3 -9 10036.3 222.214 35
4 3 -9 9091.36 229.774 12
-4 -3 9 9712.05 234.370 19
4 3 -9 8995.26 226.871 11
-4 3 9 9384.50 216.999 17
4 3 -9 9645.04 240.941 16
-4 3 9 9292.02 210.896 30
4 3 -8 3461.01 249.410 8
-4 3 8 3546.99 202.132 4
4 3 -8 3472.97 114.419 11
-4 3 8 3606.82 107.123 17
4 3 -7 19371.1 644.305 8
-4 3 7 20598.4 562.893 4
-4 -3 7 19232.6 595.022 2
4 3 -7 19352.1 575.623 1
4 3 -6 12962.8 490.817 8
-4 3 6 13544.9 422.077 4
4 3 -6 13498.4 440.799 1
-4 -3 6 12955.3 462.503 2
4 3 -5 7979.59 363.702 8
-4 3 5 8766.54 345.264 5
-4 3 5 8502.72 314.039 4
4 3 -5 8936.36 331.285 1
-4 -3 5 8581.00 359.183 2
4 3 -4 1902.26 166.201 8
-4 3 4 2031.12 156.444 5
-4 3 4 2063.50 141.800 4
-4 -3 4 1896.97 160.119 2
4 3 -4 2079.47 146.039 1
-4 3 3 570.654 86.2134 5
-4 -3 3 643.267 95.9850 2
4 3 -3 557.756 90.4845 8
4 3 -3 580.652 73.7113 1
-4 3 3 547.990 75.2090 4
4 3 -2 10378.9 395.616 8
-4 -3 2 10425.8 398.307 2
-4 3 2 10573.9 393.198 5
4 3 -1 1342.52 131.033 8
4 -3 -1 1644.90 127.264 7
-4 -3 1 1201.70 128.146 2
-4 3 1 1225.99 127.466 5
4 3 0 3740.29 218.619 8
-4 3 0 3931.46 233.727 5
4 -3 0 4081.35 201.661 7
-4 -3 0 3938.66 228.193 2
4 3 1 11285.3 410.713 8
-4 3 -1 11035.3 427.740 5
4 -3 1 12200.2 376.231 7
-4 -3 -1 10673.1 404.421 2
4 -3 1 11414.9 384.270 3
4 3 2 30101.8 774.136 8
-4 -3 -2 28482.5 764.255 2
-4 3 -2 28941.9 805.386 5
4 -3 2 29808.1 736.817 3
-4 3 -3 729.184 107.705 5
4 3 3 599.403 88.4827 8
4 -3 3 781.755 97.6284 3
4 3 4 14423.5 487.708 8
4 -3 4 14912.3 463.326 3
-4 3 -4 14200.3 526.938 5
4 -3 5 1035.89 60.5270 14
4 3 5 951.188 51.3975 29
4 -3 5 1067.83 62.6696 13
4 3 5 1025.07 54.7380 24
4 3 5 1071.90 64.5208 23
4 -3 5 1089.77 64.0572 22
4 -3 5 1038.35 63.1351 19
4 -3 6 2602.38 103.266 14
4 3 6 2820.11 94.3832 29
4 -3 6 2656.80 104.423 13
4 3 6 2925.23 98.0944 24
4 3 6 2745.45 108.858 23
4 -3 6 2619.63 106.750 22
4 -3 6 2735.52 106.533 19
4 3 6 2738.94 95.5853 25
4 -3 7 3424.01 120.689 14
4 3 7 3442.26 107.777 29
4 3 7 3298.19 110.361 25
4 -3 7 3442.28 121.465 13
4 3 7 3578.90 127.632 23
4 -3 7 3287.98 122.611 22
4 -3 7 3483.07 122.923 19
4 3 8 3999.87 118.562 29
4 3 8 3856.86 122.790 25
4 -3 8 3940.88 131.528 13
4 -3 8 3960.95 124.367 33
4 -3 8 3714.75 132.928 22
4 -3 8 3953.33 132.911 19
4 -3 8 4035.91 131.474 14
4 3 9 274.221 29.9846 29
4 -3 9 274.463 34.5478 14
4 -3 9 311.012 40.2048 22
4 3 9 280.478 32.0574 25
4 -3 9 309.915 36.9808 13
4 3 9 265.777 28.1585 20
4 3 9 315.232 28.9691 37
4 -3 9 301.146 33.3812 33
4 3 10 177.475 25.4642 29
4 -3 10 165.101 28.1192 14
4 3 10 119.126 25.1072 25
4 -3 10 184.769 32.0319 22
4 -3 10 162.292 27.9959 13
4 3 10 138.139 21.8018 20
4 3 10 134.577 23.0140 37
4 -3 10 169.302 27.3664 33
4 -3 10 177.552 28.0639 15
4 3 11 280.882 29.4360 29
4 3 11 220.227 22.8132 28
4 -3 11 210.276 28.2176 14
4 3 11 237.160 29.6137 25
4 -3 11 288.364 35.6322 22
4 -3 11 254.811 29.3186 13
4 3 11 209.349 24.7896 13
4 3 11 225.361 23.8293 20
4 -3 11 205.262 27.9830 40
4 3 11 221.516 24.9071 37
4 -3 11 230.693 28.8760 33
4 -3 11 245.869 29.1731 15
4 3 12 176.501 23.3561 29
4 3 12 133.949 17.0063 28
4 -3 12 181.415 27.4132 22
4 -3 12 152.798 22.3813 13
4 3 12 186.781 21.8564 13
4 3 12 167.794 20.0871 20
4 -3 12 138.996 22.1011 14
4 -3 12 169.929 22.5124 40
4 3 12 173.355 21.1035 37
4 -3 12 186.209 24.1415 33
4 -3 12 193.368 24.4175 15
4 -3 13 718.880 36.4591 13
4 -3 13 812.271 43.4609 22
4 3 13 703.830 34.7993 13
4 -3 13 726.483 36.3969 15
4 3 13 783.904 32.9166 20
4 -3 13 770.720 37.3433 40
4 -3 13 724.292 38.8269 33
4 3 14 635.252 31.4251 26
4 -3 14 617.367 32.1076 22
4 -3 14 560.272 28.2977 33
4 -3 14 549.176 25.8604 15
-4 -4 16 609.398 32.3957 14
-4 4 16 685.978 31.2023 27
4 -4 -16 617.445 28.8659 16
4 4 -16 725.538 36.1536 16
-4 -4 16 591.413 31.7784 19
-4 4 16 594.053 29.0819 17
-4 -4 16 599.334 30.9730 32
-4 -4 15 629.738 37.6434 14
-4 4 15 681.942 35.6593 27
4 4 -15 693.757 41.6609 16
-4 -4 15 626.520 37.2719 19
4 4 -15 708.127 33.9653 11
-4 4 15 709.387 35.8355 17
-4 -4 15 632.328 36.5757 32
-4 -4 14 2237.45 80.9922 14
-4 4 14 2476.69 76.7722 27
-4 -4 14 2140.82 79.6026 19
4 4 -14 2284.11 75.3640 11
4 4 -14 2275.90 85.3361 16
-4 4 14 2344.27 75.3099 17
-4 -4 14 2250.76 79.5763 32
-4 -4 13 2339.14 88.4066 14
-4 4 13 2512.20 82.0521 27
4 4 -13 2353.76 93.0230 16
-4 -4 13 2298.11 86.5694 19
4 4 -13 2510.16 85.0373 11
-4 4 13 2428.97 81.3274 17
-4 -4 13 2412.22 87.0254 32
-4 -4 12 1482.65 70.7022 14
-4 -4 12 1389.95 67.8865 19
4 4 -12 1503.42 67.6532 11
4 4 -12 1484.84 75.3214 16
-4 4 12 1452.82 62.9917 17
-4 -4 11 1664.15 76.0582 14
4 4 -11 1726.54 75.8903 12
-4 -4 11 1755.68 76.8608 19
4 4 -11 1655.83 75.1118 11
-4 4 11 1670.41 69.6123 17
4 -4 -11 1726.07 66.8169 35
4 4 -11 1587.67 80.9927 16
-4 4 11 1751.10 66.6903 30
-4 -4 10 2441.97 94.6663 14
4 -4 -10 2446.02 84.1256 35
4 4 -10 2367.35 93.4991 12
4 4 -10 2394.30 93.4605 11
-4 4 10 2382.75 85.5382 17
4 4 -10 2409.24 101.091 16
4 -4 -10 2308.32 79.5043 34
-4 -4 10 2316.79 90.6097 32
-4 4 10 2323.79 80.4301 30
4 4 -9 2158.08 90.3130 12
4 -4 -9 2305.63 82.7509 35
4 4 -9 2100.91 88.9204 11
-4 4 9 2219.67 82.7216 17
4 4 -9 2186.84 96.5792 16
-4 -4 9 2137.95 85.9549 32
-4 4 9 2134.03 76.2207 30
4 4 -8 4310.91 144.128 16
4 4 -8 4319.91 137.243 12
4 4 -8 4205.25 133.975 11
-4 4 8 4299.60 126.362 17
4 -4 -8 4473.89 127.097 35
-4 4 8 4329.46 118.276 30
4 4 -7 4636.93 145.758 12
4 4 -7 5029.89 154.155 16
4 4 -7 4470.38 141.213 11
-4 4 7 4857.90 134.750 17
4 4 -6 9582.01 242.683 12
4 4 -6 9993.57 239.828 11
-4 4 6 10136.2 229.941 17
4 4 -6 10133.1 250.308 16
4 4 -5 4761.69 145.966 12
4 4 -5 4711.41 140.296 11
4 -4 -5 4947.77 142.822 40
-4 4 5 4792.48 134.054 17
4 4 -5 4813.88 149.834 16
4 -4 -4 1867.82 78.8432 40
4 4 -4 1704.73 78.4802 12
4 4 -4 1687.72 80.1446 16
4 4 -4 1702.38 75.0685 11
-4 4 4 1737.98 71.2538 17
4 -4 -3 3916.97 127.361 13
4 4 -3 3878.27 125.939 16
4 -4 -3 3817.35 121.157 40
4 4 -3 3629.05 120.508 12
4 4 -3 3626.74 114.912 11
-4 4 3 3568.03 111.285 17
4 -4 -2 2177.39 92.3307 13
4 4 -2 2353.24 90.3096 12
4 4 -2 2279.30 91.5934 16
4 -4 -2 2284.21 89.7936 40
-4 4 2 2326.46 84.4467 17
4 -4 -1 732.899 51.3173 13
-4 4 1 840.649 49.3670 17
4 -4 -1 693.716 48.6379 40
4 4 -1 799.606 51.3742 38
4 -4 -1 858.708 48.5921 34
4 -4 0 13994.1 316.321 13
-4 4 0 13939.8 299.973 17
4 -4 0 13982.7 312.909 40
4 4 0 14185.9 310.373 38
4 -4 0 13934.5 295.964 34
4 4 0 13746.2 301.513 31
4 -4 1 11319.9 272.141 13
4 -4 1 11755.1 253.581 34
-4 4 -1 11532.7 256.637 17
4 -4 1 11504.1 271.172 40
4 4 1 11889.4 265.628 38
4 4 1 11295.1 257.785 31
4 -4 2 17552.8 389.423 13
4 4 2 17666.1 379.901 24
4 4 2 18173.8 389.091 23
4 -4 2 18403.0 366.366 34
-4 4 -2 17858.7 370.816 17
4 -4 2 17981.1 389.065 40
4 4 2 18638.9 374.043 31
4 -4 2 18342.4 384.560 14
4 4 3 1829.50 80.3714 24
4 4 3 1926.99 86.5806 23
4 -4 3 1877.72 87.4852 22
4 -4 3 1889.23 84.9347 13
4 -4 3 1873.23 85.6432 40
4 -4 3 1980.38 84.6933 14
4 -4 4 7112.66 195.841 13
4 4 4 7538.36 190.004 24
4 -4 4 7582.01 203.410 22
4 -4 4 7365.01 199.068 40
4 -4 4 7238.74 195.402 14
4 -4 5 611.720 48.0274 13
4 4 5 524.382 42.8698 24
4 -4 5 618.988 51.5254 22
4 -4 5 558.221 47.8827 40
4 4 5 609.570 41.8411 29
4 -4 5 550.815 47.0942 14
4 4 6 1191.10 57.7052 29
4 -4 6 1191.44 65.1634 13
4 4 6 1264.68 62.8166 24
4 -4 6 1185.71 70.4066 22
4 -4 6 1162.56 66.4792 40
4 -4 6 1318.58 68.4241 14
4 4 7 11624.0 250.230 29
4 -4 7 10739.1 262.302 13
4 -4 7 11313.3 273.401 22
4 -4 7 11262.5 268.635 40
4 -4 7 11670.1 268.318 14
4 4 8 733.726 42.8108 29
4 -4 8 639.674 46.3643 13
4 -4 8 668.809 51.7687 22
4 4 8 654.018 40.4882 20
4 -4 8 737.623 51.2361 40
4 -4 8 675.057 49.9449 14
4 4 9 143.230 22.1016 29
4 -4 9 135.620 27.3105 14
4 -4 9 175.817 25.6332 13
4 -4 9 150.296 30.4387 22
4 4 9 151.756 21.9526 20
4 -4 9 162.973 27.5500 40
4 4 9 167.889 22.2888 37
4 -4 9 169.651 26.9676 15
4 4 10 314.874 26.3326 29
4 -4 10 354.140 34.1282 14
4 -4 10 319.169 33.9850 22
4 4 10 342.048 27.2743 20
4 -4 10 299.562 30.2817 40
4 4 10 322.958 25.9298 37
4 -4 10 355.689 31.9096 15
4 4 11 1586.85 54.0333 29
4 4 11 1620.04 51.5803 28
4 -4 11 1551.96 63.6704 22
4 4 11 1621.76 54.4041 20
4 -4 11 1548.46 60.7763 40
4 4 11 1667.03 54.3501 37
4 -4 11 1601.38 59.7394 15
4 -4 11 1666.23 63.1540 14
4 4 12 22.5210 11.5049 29
4 4 12 -10.0715 11.9537 26
4 -4 12 10.7392 13.7171 22
4 4 12 3.09940 10.3198 20
4 -4 12 10.7702 10.7874 40
4 4 12 25.5763 10.9012 37
4 -4 12 1.61640 10.9723 15
-4 5 14 211.748 17.3637 27
4 5 -14 195.001 16.3050 17
-4 5 14 199.183 15.7415 17
4 5 -14 178.715 18.0763 16
-4 5 13 457.975 27.2137 27
4 5 -13 486.669 31.6330 16
4 5 -13 530.585 29.3666 11
-4 5 13 459.834 26.7144 17
4 5 -13 472.789 27.8320 17
4 5 -13 432.562 24.5418 36
-4 -5 13 426.677 25.9080 32
-4 5 12 372.240 27.3580 27
4 5 -12 328.916 26.9869 11
-4 5 12 338.555 25.8477 17
4 5 -12 344.596 25.8318 17
4 5 -12 346.813 31.0919 16
-4 -5 12 296.726 24.8052 32
4 5 -11 2819.98 87.8247 11
4 5 -11 2588.45 82.9138 38
-4 5 11 2829.20 83.1039 17
4 5 -11 2518.82 81.3018 17
4 5 -11 2632.94 92.7745 16
-4 -5 11 2755.83 84.1858 32
4 5 -10 1137.25 55.8819 11
4 5 -10 1129.04 60.5303 16
-4 5 10 1135.49 51.6353 17
4 5 -10 1055.34 50.1975 17
4 5 -10 1055.14 52.5428 38
4 -5 -10 1143.42 48.1176 34
-4 -5 10 1134.61 51.5933 32
-4 5 10 1107.29 46.6098 30
4 -5 -9 2439.71 79.3709 34
4 5 -9 2385.87 86.4707 11
4 5 -9 2229.48 85.5575 38
4 5 -9 2538.60 95.5018 16
4 -5 -9 2398.85 75.9901 35
-4 5 9 2521.46 83.0034 17
4 5 -9 2203.86 78.9497 17
-4 5 9 2374.60 74.3311 30
4 5 -8 1995.98 79.2608 11
4 -5 -8 2006.16 71.2071 35
4 5 -8 1984.24 86.1148 16
-4 5 8 1994.57 74.7184 17
4 5 -8 1769.52 78.6038 38
4 -5 -8 2071.30 74.7096 34
4 5 -7 3372.34 106.660 36
4 -5 -7 3535.17 107.074 34
4 5 -7 3276.11 109.861 11
-4 5 7 3679.46 108.119 17
4 5 -7 3229.48 113.691 38
4 -5 -7 3404.52 101.977 35
4 5 -7 3506.51 120.758 16
4 5 -6 770.099 48.7654 11
-4 5 6 788.824 46.6630 17
4 5 -6 769.632 53.7706 16
4 5 -6 691.770 50.5626 38
4 5 -6 721.113 45.7767 36
4 -5 -6 678.126 45.7252 34
4 5 -5 686.109 50.9180 16
4 5 -5 653.769 45.5624 11
-4 5 5 724.564 45.5684 17
4 5 -5 609.257 49.1205 38
4 5 -5 654.350 43.8549 36
4 -5 -5 714.277 46.6003 34
4 5 -4 2534.05 90.8464 11
4 -5 -4 2495.90 90.3449 34
4 -5 -4 2542.35 91.4511 40
-4 5 4 2609.40 90.1250 17
4 5 -4 2426.62 98.7913 38
4 5 -4 2587.01 90.6195 36
4 -5 -3 656.737 45.2906 40
4 5 -3 582.637 41.4137 11
-4 5 3 689.103 44.3641 17
4 5 -3 602.760 48.7741 38
4 5 -3 647.252 43.6918 36
4 -5 -3 619.249 44.4596 34
4 -5 -2 4603.71 129.932 34
-4 5 2 4717.20 131.864 17
4 -5 -2 4573.70 134.937 40
4 5 -2 4361.01 139.675 38
4 5 -2 4758.30 132.176 36
4 5 -2 4207.45 131.855 31
-4 5 1 1701.23 70.7955 17
4 -5 -1 1595.30 72.4832 40
4 5 -1 1585.51 75.3852 38
4 5 -1 1590.91 67.9922 36
4 5 -1 1501.71 69.5935 31
4 -5 -1 1484.38 66.3538 34
4 -5 0 2417.93 93.8529 13
4 5 0 2261.16 90.2292 24
4 -5 0 2417.60 92.9221 40
4 -5 0 2280.87 82.8064 34
4 5 0 2385.20 88.9524 31
-4 5 0 2499.98 87.5831 17
4 5 0 2605.09 96.4245 38
4 5 1 7107.28 180.694 38
4 -5 1 6766.18 180.904 13
4 5 1 6596.06 177.253 24
4 5 1 6697.58 172.563 31
-4 5 -1 6917.06 170.772 17
4 -5 1 6684.21 179.840 40
4 -5 1 6711.38 165.199 34
4 -5 2 4072.04 112.713 34
4 -5 2 4007.80 127.610 13
4 5 2 4028.23 125.157 24
-4 5 -2 4154.08 118.938 17
4 -5 2 4034.99 128.378 40
4 5 2 4312.93 122.661 31
4 5 3 43.3756 16.8885 29
4 5 3 120.360 26.1753 24
4 -5 3 60.5143 20.6887 13
-4 5 -3 76.0403 19.2123 17
4 -5 3 75.7480 22.8424 40
4 5 4 1566.63 62.6396 29
4 -5 4 1682.88 71.4441 13
4 5 4 1650.65 71.0710 24
-4 5 -4 1642.61 63.1314 17
4 -5 4 1551.62 72.6407 40
4 5 5 1702.88 63.0916 29
4 5 5 1685.78 69.7887 24
4 -5 5 1623.56 72.5125 40
4 -5 5 1621.52 64.9574 15
4 5 6 35.4834 14.1778 29
4 -5 6 41.3764 19.4586 40
4 -5 6 63.2446 19.2154 15
4 5 7 562.063 31.8417 29
4 5 7 518.332 33.1134 20
4 -5 7 481.140 37.4199 40
4 -5 7 525.439 35.6498 15
4 5 8 1196.86 44.4762 29
4 -5 8 1275.09 55.1168 40
4 5 8 1220.90 48.4343 20
4 5 8 1238.07 47.0924 37
4 -5 8 1217.41 50.4556 15
4 5 9 70.2170 12.7636 29
4 5 9 54.0793 13.4100 20
4 -5 9 62.5450 16.0619 40
4 5 9 39.1158 13.1656 37
4 -5 9 58.3958 14.1159 15
4 5 10 254.371 17.9089 20
4 -5 10 225.406 19.1530 40
4 5 10 235.114 16.8750 37
4 -5 10 215.941 18.2996 15
-4 6 10 79.7442 12.1425 27
-4 6 10 66.7931 11.2443 17
4 6 -10 67.3357 11.6761 31
-4 6 9 1023.58 39.2650 17
4 6 -9 1038.01 40.7661 38
4 6 -9 1052.54 37.7190 36
4 -6 -9 1053.69 38.3365 34
4 6 -9 901.771 38.9563 31
-4 6 8 724.907 34.4468 17
4 -6 -8 760.616 35.2199 34
4 6 -8 737.031 37.2902 38
4 6 -8 741.802 33.7886 36
4 6 -8 672.883 35.6985 31
4 -6 -7 6060.31 136.856 34
4 6 -7 5498.52 138.370 31
-4 6 7 5998.34 135.674 17
4 6 -7 5807.86 141.797 38
4 6 -7 5795.65 134.084 36
4 -6 -6 1455.19 56.1215 34
4 6 -6 1373.77 55.1814 24
-4 6 6 1603.02 56.9238 17
4 6 -6 1546.86 62.1188 38
4 6 -6 1570.32 55.5038 36
4 -6 -6 1491.92 50.2413 35
4 6 -6 1459.01 58.2661 31
4 6 -5 1599.31 62.0791 24
-4 6 5 1830.93 63.1131 17
4 6 -5 1741.71 68.2595 38
4 6 -5 1746.60 60.9848 36
4 -6 -5 1718.48 57.4477 35
4 -6 -5 1710.73 62.3012 34
4 6 -5 1653.46 64.0197 31
4 6 -4 1993.70 71.7925 24
-4 6 4 2194.60 71.2853 17
4 6 -4 2239.96 79.5637 38
4 -6 -4 2133.04 71.9144 34
4 6 -4 2129.64 69.7121 36
4 6 -4 1979.38 72.8987 31
4 6 -3 3322.89 99.6686 24
-4 6 3 3528.87 97.6283 17
4 6 -3 3584.84 106.854 38
4 6 -3 3558.69 97.4923 36
4 6 -3 3406.52 101.286 31
4 -6 -3 3367.16 96.8372 34
4 6 -2 37.2865 16.7031 24
-4 6 2 55.7350 18.5509 17
4 -6 -2 67.5133 18.8492 34
4 6 -2 48.6580 18.9487 31
4 -6 -1 4410.34 114.482 34
4 6 -1 4596.14 122.125 24
-4 6 1 4543.46 117.165 17
4 -6 -1 4651.99 117.304 40
4 6 -1 4631.62 121.719 31
4 -6 0 731.785 36.2677 34
4 6 0 753.771 42.2433 24
-4 6 0 736.088 38.8707 17
4 -6 0 772.028 39.7017 40
4 6 0 698.398 38.1506 39
4 6 0 802.224 42.2635 31
4 6 1 250.040 20.4705 29
4 -6 1 235.142 20.4279 34
4 6 1 229.676 25.2609 24
-4 6 -1 230.105 22.2200 17
4 -6 1 222.672 23.0254 40
4 6 1 169.287 19.6228 39
4 6 2 1323.91 46.0520 29
4 6 2 1397.50 55.3643 24
4 -6 2 1290.63 52.1810 40
-4 6 -2 1367.07 49.6264 17
4 6 2 1283.63 47.6615 39
4 6 3 1348.75 44.6708 29
4 6 3 1335.10 52.8917 24
-4 6 -3 1331.80 46.5695 17
4 -6 3 1244.17 50.5221 40
4 6 4 492.436 24.8831 30
-4 6 -4 571.914 27.1812 17
4 -6 4 571.312 31.9906 40
4 6 5 735.681 32.4937 20
4 -6 5 764.063 34.6721 40
4 6 6 165.157 15.5484 20
4 -6 6 156.145 15.9121 40
4 6 6 185.662 15.7467 37
-5 0 19 198.395 22.6854 18
5 0 -19 188.950 20.6757 16
-5 0 18 18.0971 15.1381 27
-5 0 18 8.56424 15.4871 19
-5 0 18 10.6518 16.8668 18
-5 0 18 -4.03765 16.4168 17
5 0 -18 14.2997 15.5501 16
-5 0 17 5468.21 142.533 27
-5 0 17 5399.66 147.446 19
-5 0 17 5707.36 153.466 18
-5 0 17 5658.78 148.949 17
5 0 -17 5562.74 148.402 16
-5 0 16 10945.8 250.504 14
-5 0 16 11229.8 248.416 27
-5 0 16 10998.8 256.594 19
-5 0 16 11530.4 262.915 18
-5 0 16 11069.2 253.547 17
5 0 -16 10758.2 253.488 16
-5 0 15 797.747 51.1726 14
-5 0 15 824.879 49.9095 27
-5 0 15 835.907 55.9547 19
-5 0 15 833.786 55.7468 18
-5 0 15 833.887 53.2814 17
5 0 -15 783.479 51.6236 16
-5 0 14 3318.19 107.792 27
-5 0 14 3331.06 117.336 18
-5 0 14 3365.62 112.659 17
5 0 -14 3172.75 106.265 11
5 0 -14 3179.25 111.211 16
-5 0 13 25.6613 17.1332 27
-5 0 13 4.46857 21.3848 18
5 0 -13 22.2953 18.5439 11
5 0 -13 1.79323 17.8633 16
-5 0 12 1900.12 75.0804 27
-5 0 12 1863.93 82.9473 18
-5 0 12 1834.44 77.3434 17
5 0 -12 1874.09 77.7237 11
5 0 -12 1835.94 78.4624 16
-5 0 11 131.220 25.0521 17
5 0 -11 111.827 21.1370 35
-5 0 11 137.870 27.1280 18
5 0 -11 185.347 25.9187 11
5 0 -10 21766.5 606.653 1
5 0 -9 16333.0 492.520 1
5 0 -8 23133.2 589.959 7
5 0 -8 22760.6 609.870 1
5 0 -7 -10.0428 29.9133 1
5 0 -7 -2.87852 28.0382 7
5 0 -6 1279.55 107.489 7
5 0 -6 1205.42 106.945 1
5 0 -5 6582.80 260.302 7
5 0 -5 7059.70 266.814 1
5 0 -5 7086.19 242.828 3
5 0 -4 398.203 62.8827 7
5 0 -4 369.075 62.7210 1
5 0 -4 372.291 58.8313 3
5 0 -3 70527.3 1428.89 7
5 0 -3 70875.9 1403.25 3
5 0 -3 70691.3 1411.36 1
5 0 -2 15867.7 439.449 1
5 0 -2 17175.2 469.519 7
5 0 -2 16508.3 451.206 3
5 0 -1 16049.4 459.056 7
5 0 -1 15832.4 433.221 1
5 0 -1 16364.1 453.694 3
5 0 0 1196.36 95.2315 1
5 0 0 1173.04 105.495 7
5 0 0 1179.47 105.059 3
5 0 1 193.587 49.7723 7
5 0 1 129.380 39.6458 3
5 0 2 2618.74 165.334 7
5 0 2 2503.17 161.983 3
5 0 3 5988.04 264.576 7
5 0 3 5961.00 265.906 3
5 0 3 5874.88 284.779 9
5 0 4 130.148 49.0392 9
5 0 4 187.449 49.9300 7
5 0 4 177.484 58.7431 3
5 0 5 3886.26 223.058 3
5 0 5 3630.86 234.647 9
5 0 6 17288.3 349.388 28
5 0 6 17148.8 369.329 26
5 0 6 16972.5 540.158 3
5 0 6 17041.0 369.528 10
5 0 6 16538.8 363.426 33
5 0 7 2042.42 73.7902 29
5 0 7 2024.04 77.0448 28
5 0 7 2124.51 89.7013 26
5 0 7 1921.61 84.9358 13
5 0 7 1987.98 89.1610 10
5 0 7 1948.16 80.7317 15
5 0 7 2003.00 86.3661 33
5 0 8 69.6280 21.7078 29
5 0 8 68.5997 21.5235 28
5 0 8 50.3297 21.7211 26
5 0 8 57.3601 23.7099 13
5 0 8 57.3233 22.8987 33
5 0 8 93.7779 26.4074 10
5 0 8 38.1835 19.5931 15
5 0 9 5589.01 148.644 29
5 0 9 5914.64 153.574 28
5 0 9 6019.08 170.653 33
5 0 9 5837.08 170.696 26
5 0 9 5877.05 170.080 13
5 0 9 6110.50 174.690 10
5 0 9 5931.15 159.632 15
5 0 10 455.426 40.2311 29
5 0 10 395.795 35.3274 28
5 0 10 324.042 36.7349 26
5 0 10 440.593 43.2773 13
5 0 10 352.223 39.9957 10
5 0 10 420.267 36.2093 15
5 0 10 344.668 39.3717 33
5 0 11 3089.00 91.6994 29
5 0 11 3649.17 90.6610 28
5 0 12 -9.08234 19.8956 26
5 0 12 1.00811 19.2456 13
5 0 12 38.1071 22.6552 10
5 0 12 1.84244 16.8508 33
5 0 13 1153.69 52.1156 26
5 0 13 1176.45 56.3330 13
5 0 13 1199.03 56.4871 10
5 0 14 25.1459 13.0863 26
5 0 14 4.01493 12.6244 13
5 0 14 7.47272 12.9911 10
5 0 15 677.386 30.4414 13
5 0 15 672.938 30.4626 41
-5 1 19 2238.38 64.9876 27
-5 -1 19 2181.33 66.3866 19
-5 -1 19 2384.48 70.2487 18
-5 1 19 2370.05 69.5047 18
-5 1 19 2245.30 67.0648 17
5 1 -19 2301.41 70.1064 16
5 -1 -19 2385.67 68.3138 16
-5 -1 18 1015.40 45.8862 14
-5 1 18 968.847 44.7225 27
-5 -1 18 1069.60 50.1008 19
-5 -1 18 1085.08 50.6822 18
-5 1 18 1023.20 49.2668 18
-5 1 18 1002.71 47.2177 17
5 1 -18 1085.61 51.0753 16
5 -1 -18 1016.26 47.2547 16
-5 -1 17 180.507 24.7836 14
-5 1 17 206.371 25.1265 27
-5 1 17 155.259 23.9403 17
-5 -1 17 161.575 26.7329 19
-5 -1 17 188.810 27.2584 18
-5 1 17 201.487 28.4668 18
5 1 -17 198.047 27.5685 16
5 -1 -17 203.032 26.2635 16
-5 -1 16 3650.77 117.782 14
-5 -1 16 3364.28 108.099 27
-5 1 16 3707.27 110.763 27
5 1 -16 3585.38 118.009 16
-5 -1 16 3861.55 122.702 19
-5 1 16 3602.06 112.046 19
-5 -1 16 3817.98 119.814 18
-5 1 16 3860.18 121.914 18
-5 -1 16 3646.63 116.431 17
-5 1 16 3854.43 116.144 17
5 -1 -16 3435.26 110.893 16
-5 -1 15 4725.66 144.794 14
-5 -1 15 4594.12 134.410 27
-5 1 15 4712.22 133.309 27
-5 -1 15 4765.73 147.823 19
-5 1 15 5082.99 143.409 19
-5 -1 15 4745.35 143.069 18
-5 1 15 4841.41 145.408 18
-5 -1 15 4429.65 138.997 17
5 1 -15 4943.08 136.351 11
-5 1 15 4735.52 137.157 17
5 1 -15 4673.01 142.988 16
5 -1 -15 4691.62 137.216 16
-5 -1 14 2495.91 92.5749 27
-5 -1 14 2661.38 102.848 14
-5 1 14 2635.48 92.0145 27
-5 -1 14 2518.72 102.243 19
-5 -1 14 2575.69 99.4851 18
-5 1 14 2603.14 101.107 18
-5 -1 14 2471.26 97.2932 17
5 1 -14 2567.26 93.8743 11
-5 1 14 2534.00 94.2799 17
5 1 -14 2446.22 97.7808 16
5 -1 -14 2515.37 93.9824 16
-5 -1 13 1088.81 58.0802 27
-5 1 13 1051.08 55.6811 27
5 1 -13 1220.82 64.7200 21
5 -1 -13 1178.83 60.6083 35
-5 -1 13 1168.20 68.2356 19
-5 -1 13 1105.00 63.7897 18
-5 1 13 1088.73 65.0110 18
-5 -1 13 1106.01 62.3911 17
5 1 -13 1088.62 59.4988 11
-5 1 13 1168.89 61.0607 17
5 -1 -13 1192.56 59.7932 11
5 1 -13 1105.34 64.5059 16
5 -1 -13 1153.79 60.5763 16
-5 -1 12 4544.59 132.903 27
-5 1 12 4649.82 130.848 27
5 1 -12 4945.97 144.132 21
-5 -1 12 4594.83 141.143 18
-5 1 12 4601.96 142.666 18
-5 -1 12 4403.38 136.439 17
5 1 -12 4465.02 135.967 11
-5 1 12 4497.17 132.024 17
5 -1 -12 4937.34 138.089 11
5 1 -12 4513.54 140.498 16
5 -1 -12 4550.75 133.049 35
-5 1 11 9635.51 220.628 27
5 1 -11 10336.3 240.385 21
-5 -1 11 9851.28 235.425 18
-5 -1 11 9560.63 230.992 17
5 1 -11 9788.80 232.228 11
-5 1 11 10047.2 227.438 17
5 1 -11 9608.67 235.122 16
5 -1 -11 9731.23 226.315 35
5 1 -10 9848.42 376.269 1
5 -1 -10 9627.08 352.701 1
5 1 -9 6265.69 282.892 1
5 -1 -9 5886.16 262.938 1
5 -1 -9 6302.27 265.494 7
5 1 -8 2759.39 177.394 1
5 -1 -8 2572.57 165.070 1
5 -1 -8 2624.70 163.093 7
-5 -1 8 2756.33 173.891 2
5 1 -7 12018.3 398.970 1
5 1 -7 12548.1 389.846 7
5 -1 -7 11613.2 382.780 7
5 -1 -7 12072.4 391.855 1
5 1 -6 1267.90 113.027 1
5 1 -6 1232.75 107.459 7
5 -1 -6 1230.64 109.674 7
5 -1 -6 1362.64 114.473 1
5 -1 -6 1298.53 99.8585 3
5 1 -5 887.704 91.6987 1
5 1 -5 920.969 95.8417 7
5 -1 -5 738.505 83.1201 7
5 -1 -5 900.236 94.1049 1
5 -1 -5 842.532 80.4035 3
5 1 -4 500.854 66.7631 3
5 1 -4 565.440 76.1026 7
5 -1 -4 406.866 64.2436 7
5 -1 -4 502.968 70.7151 1
5 1 -4 598.965 73.9810 1
5 -1 -4 522.337 66.9180 3
5 -1 -3 5823.91 239.727 1
5 1 -3 6039.70 257.434 7
5 1 -3 5507.67 226.983 1
5 -1 -3 5788.79 241.858 7
5 1 -3 5767.94 233.478 3
5 -1 -3 5625.13 228.509 3
5 1 -2 4620.08 224.117 7
5 -1 -2 4716.20 213.663 7
5 1 -2 4736.48 201.598 1
5 1 -2 4472.61 208.957 3
5 -1 -2 4729.56 208.350 3
5 1 -1 53750.9 1163.87 7
5 -1 -1 54035.9 1133.98 7
5 1 -1 51716.8 1136.02 3
5 1 -1 53251.8 1094.72 1
5 -1 -1 54107.6 1128.82 3
5 1 0 1263.71 94.1916 1
5 1 0 1244.39 117.430 7
5 -1 0 1253.50 108.364 7
5 1 0 1102.78 108.215 3
5 -1 0 1292.88 110.808 3
5 1 1 863.095 98.3473 3
5 1 1 895.822 102.818 7
5 -1 1 841.583 90.3374 7
5 -1 1 867.719 93.7385 3
-5 1 -1 909.461 94.0495 5
5 1 2 140.393 48.8832 9
-5 1 -2 171.026 48.0343 5
5 1 2 97.0323 46.4829 3
5 1 2 98.4903 47.7967 7
5 -1 2 151.418 43.1581 7
5 -1 2 139.904 46.4113 3
5 1 3 678.909 98.3788 9
-5 1 -3 889.197 101.444 5
5 1 3 686.270 94.5869 7
5 -1 3 543.082 76.3662 7
5 1 3 635.563 89.9995 3
5 -1 3 612.399 83.6286 3
5 1 4 2548.21 182.283 3
-5 1 -4 2427.25 174.924 5
5 -1 4 2378.87 166.460 3
5 1 4 2331.21 181.795 9
5 -1 5 5979.30 277.916 3
5 -1 5 5949.03 299.286 9
-5 1 -5 5987.85 293.607 5
5 1 5 5650.15 302.797 9
5 1 6 24739.8 483.376 29
5 -1 6 23437.8 485.357 28
5 1 6 25132.7 495.863 15
5 -1 6 24767.1 508.753 13
5 1 6 25506.0 508.317 23
5 -1 6 24906.7 505.366 26
5 -1 6 25007.6 507.279 10
5 -1 6 24737.5 503.428 33
5 1 6 24778.5 506.597 10
5 -1 6 24973.6 497.851 15
5 1 6 25765.5 498.514 13
5 -1 6 25478.8 496.698 14
5 1 7 28174.9 548.331 29
5 1 7 28404.2 558.101 15
5 -1 7 28992.4 570.697 26
5 -1 7 28358.5 574.866 13
5 1 7 28674.8 570.128 23
5 1 7 28383.5 562.690 13
5 -1 7 28525.1 570.432 33
5 -1 7 28846.3 573.268 10
5 1 7 28486.2 572.780 10
5 -1 7 28878.5 562.653 15
5 -1 7 26828.3 550.000 28
5 -1 7 29752.5 561.094 14
5 1 8 780.855 46.9122 29
5 1 8 774.157 47.0124 28
5 -1 8 684.650 50.8512 26
5 -1 8 656.133 53.6155 13
5 1 8 696.615 51.2200 23
5 1 8 685.957 50.1547 13
5 -1 8 733.276 54.1962 10
5 1 8 746.713 55.0285 10
5 -1 8 756.721 51.3388 15
5 -1 8 700.174 54.9326 33
5 1 9 631.478 43.0973 29
5 1 9 686.752 44.3142 28
5 -1 9 612.781 48.0314 26
5 -1 9 575.931 50.4109 13
5 1 9 607.893 48.4558 13
5 -1 9 653.564 51.1297 10
5 1 9 625.173 51.4126 10
5 -1 9 626.450 47.5080 15
5 -1 9 592.478 49.9806 33
5 1 10 588.628 39.9420 29
5 -1 10 502.172 42.6288 26
5 -1 10 519.940 46.8017 13
5 1 10 474.006 41.7741 13
5 -1 10 528.417 44.1571 10
5 1 10 477.095 45.8285 10
5 1 10 585.778 39.4356 28
5 -1 10 433.862 38.3703 15
5 -1 10 515.132 45.7957 33
5 1 11 33.8532 19.5588 29
5 1 11 39.1328 18.8732 28
5 -1 11 45.0036 20.2533 26
5 -1 11 23.0922 20.9210 13
5 1 11 11.2603 21.4878 13
5 -1 11 -12.2053 18.6385 10
5 1 11 -18.6976 21.0228 10
5 -1 11 14.7049 22.5239 33
5 -1 11 27.8232 17.3170 15
5 1 12 1142.51 48.7338 28
5 1 12 1090.73 57.5914 26
5 -1 12 1111.09 58.1775 33
5 -1 12 1093.96 58.5623 13
5 1 12 1011.60 54.6865 13
5 1 12 1022.44 56.5018 10
5 -1 12 1054.63 55.3485 10
5 -1 12 1047.78 48.5872 15
5 1 13 105.696 19.8505 26
5 -1 13 119.912 22.3524 13
5 1 13 107.746 20.2800 13
5 1 13 96.8511 20.3910 10
5 -1 13 114.474 18.9557 10
5 -1 13 119.091 22.7609 33
5 1 14 1605.55 56.2700 26
5 -1 14 1625.98 58.0822 13
5 1 14 1530.07 55.2134 13
5 -1 14 1564.61 53.9925 10
5 -1 14 1657.73 57.2002 41
5 -1 14 1783.46 59.4731 22
5 1 14 1682.18 58.1477 10
-5 -2 18 2444.71 73.5280 14
-5 2 18 2446.74 69.7363 27
-5 -2 18 2435.92 75.6091 19
-5 -2 18 2381.70 69.7566 18
-5 2 18 2230.62 67.5139 18
-5 2 18 2297.96 70.5320 17
5 2 -18 2453.83 76.0646 16
5 -2 -18 2295.03 68.6243 16
-5 -2 17 4010.29 114.846 14
-5 2 17 4248.46 109.283 27
-5 -2 17 4098.24 117.202 19
-5 -2 17 4195.82 111.420 18
-5 2 17 4038.29 110.363 18
-5 2 17 4002.29 110.779 17
5 2 -17 4075.08 117.291 16
5 -2 -17 3995.24 108.625 16
-5 -2 16 1118.01 59.3786 14
-5 2 16 1099.49 52.9695 27
-5 -2 16 1200.19 62.0300 19
-5 -2 16 1131.56 55.2205 18
-5 2 16 1165.64 56.7667 18
5 2 -16 1211.21 52.5683 11
-5 2 16 1182.78 56.3156 17
5 2 -16 1127.40 60.3102 16
5 -2 -16 1078.94 52.8454 16
-5 -2 15 702.450 50.9801 14
-5 2 15 645.804 42.1109 27
-5 -2 15 691.559 51.1634 19
-5 -2 15 688.881 45.4158 18
-5 2 15 709.490 46.9310 18
5 2 -15 718.341 45.1376 11
-5 2 15 715.411 45.7594 17
5 2 -15 628.120 48.7704 16
5 -2 -15 701.829 45.1403 16
-5 -2 14 3804.84 128.379 14
-5 2 14 3769.65 113.926 27
-5 -2 14 3938.70 130.036 19
-5 -2 14 3776.13 120.201 18
-5 2 14 3859.38 123.231 18
5 2 -14 3659.61 118.058 11
-5 2 14 3826.69 117.241 17
5 2 -14 3685.61 126.218 16
5 -2 -14 3951.54 118.085 16
5 -2 -14 3946.48 116.903 35
-5 -2 13 1277.94 71.2389 14
-5 2 13 1309.47 60.9239 27
-5 -2 13 1221.42 71.0924 19
-5 -2 13 1298.98 65.1887 18
-5 2 13 1385.97 69.4902 18
5 2 -13 1293.21 66.1276 11
-5 2 13 1329.56 64.3921 17
5 -2 -13 1433.49 64.3869 11
5 2 -13 1243.81 69.1768 16
5 -2 -13 1381.44 65.5175 35
-5 -2 12 6647.87 186.635 14
-5 2 12 6420.45 165.113 27
5 2 -12 6528.95 175.416 12
-5 -2 12 6355.27 183.294 19
-5 2 12 6408.69 178.862 18
5 2 -12 6571.63 176.375 11
-5 2 12 6872.41 172.030 17
5 2 -12 6350.97 182.414 16
5 -2 -12 6674.92 171.553 35
-5 2 11 8904.58 205.113 27
5 2 -11 9103.68 223.998 21
5 2 -11 8636.24 218.285 12
-5 -2 11 8935.33 226.736 19
-5 -2 11 8184.29 213.682 17
5 2 -11 8614.83 217.048 11
5 -2 -11 8975.83 212.183 35
-5 2 11 8845.48 208.313 17
5 2 -11 8754.90 224.473 16
-5 2 10 23846.7 457.659 27
5 2 -10 23332.5 478.876 21
5 -2 -10 24131.5 466.914 35
5 2 -10 23165.8 475.585 12
-5 -2 10 24013.7 483.780 19
5 2 -10 23150.1 473.445 11
-5 2 10 23884.9 462.033 17
5 2 -10 23295.4 481.056 16
5 2 -9 23532.1 479.742 21
5 -2 -9 23900.7 650.240 7
5 2 -9 23493.5 476.344 11
5 -2 -9 23735.4 467.660 35
-5 2 9 24438.9 665.222 6
5 -2 -8 4381.68 231.901 7
-5 -2 8 4369.59 241.910 2
5 2 -8 4614.94 243.776 1
5 -2 -7 2105.45 156.087 7
5 2 -7 2259.75 162.613 1
-5 -2 7 2100.69 165.804 2
-5 -2 6 370.751 76.8143 2
5 -2 -6 477.338 74.8838 7
5 2 -6 557.947 84.1581 1
5 -2 -6 571.605 75.2432 3
5 2 -5 1280.69 121.946 8
5 2 -5 1366.10 123.116 7
-5 2 5 1393.09 114.994 5
5 -2 -5 1247.74 119.340 7
-5 -2 5 1268.32 127.865 2
5 -2 -5 1136.65 104.330 3
5 2 -5 1185.63 112.201 1
5 2 -4 2657.75 160.821 1
5 2 -4 2486.05 163.901 8
5 2 -4 2349.77 164.008 7
5 -2 -4 2371.68 160.332 7
-5 2 4 2500.80 156.075 5
-5 -2 4 2386.63 173.906 2
5 -2 -4 2485.20 155.773 3
-5 2 3 227.654 51.4860 5
-5 -2 3 141.524 54.7186 2
5 2 -3 268.682 54.7435 8
5 2 -3 173.217 45.7291 1
5 2 -3 244.777 61.3484 7
5 -2 -3 244.971 57.3479 7
5 -2 -3 196.603 52.9049 3
5 2 -2 4365.19 216.817 8
5 2 -2 4803.18 208.974 1
5 2 -2 4909.07 248.280 7
5 -2 -2 4543.99 221.602 7
-5 -2 2 4483.46 240.247 2
-5 2 2 4688.14 229.031 5
5 -2 -2 4947.36 228.766 3
-5 2 1 778.801 94.3295 5
-5 -2 1 722.786 96.3755 2
5 2 -1 773.525 89.9431 8
5 -2 -1 909.240 96.9920 7
5 2 -1 818.228 105.002 7
5 -2 -1 1106.42 108.061 3
5 2 0 27820.3 696.114 8
5 2 0 28225.4 754.881 7
5 -2 0 28421.0 700.730 7
-5 -2 0 27259.7 730.977 2
5 -2 0 28201.5 705.494 3
-5 2 0 28218.6 734.186 5
5 2 1 5880.23 252.182 8
5 -2 1 5671.35 245.914 7
-5 -2 -1 4988.81 253.820 2
5 -2 1 5145.23 244.708 3
-5 2 -1 5712.09 276.562 5
5 2 2 4416.12 221.193 8
-5 -2 -2 4790.20 241.444 2
-5 2 -2 4551.72 251.482 5
5 -2 2 4653.38 232.274 3
5 2 2 4066.04 236.176 9
5 2 3 7981.10 315.883 8
5 -2 3 7948.02 321.457 3
-5 2 -3 8155.10 357.566 5
5 2 3 7550.55 341.457 9
5 2 4 699.395 103.150 9
-5 2 -4 769.009 112.064 5
5 2 4 618.374 89.6305 8
5 -2 4 655.022 91.1540 3
5 2 5 6352.20 163.872 29
5 -2 5 6416.36 174.616 26
5 -2 5 6465.94 183.513 13
5 2 5 6424.60 183.103 23
5 2 5 6639.89 176.003 10
5 -2 5 6858.37 183.260 22
5 -2 5 6533.52 182.264 41
5 -2 5 6535.22 173.350 40
5 -2 5 6638.69 175.184 33
5 2 5 6412.77 170.087 15
5 -2 5 6638.71 173.553 15
5 -2 5 6613.41 178.609 14
5 2 6 14322.0 304.476 29
5 -2 6 13753.0 325.893 13
5 2 6 14064.8 326.635 23
5 2 6 13904.4 316.150 10
5 -2 6 14277.8 313.367 40
5 -2 6 14647.2 319.272 33
5 -2 6 14401.2 314.946 15
5 -2 6 14529.1 319.289 14
5 2 7 12115.8 264.588 29
5 -2 7 11806.7 286.771 13
5 2 7 11925.2 286.023 23
5 -2 7 11969.6 272.316 40
5 2 7 11688.5 276.624 10
5 -2 7 11898.8 278.701 33
5 -2 7 12093.8 275.316 15
5 -2 7 11825.7 276.975 14
5 2 8 2761.41 94.3541 29
5 -2 8 2799.42 110.095 13
5 2 8 2692.41 106.290 23
5 2 8 2695.71 102.085 10
5 -2 8 2811.51 104.869 33
5 -2 8 2718.64 100.549 15
5 -2 8 2795.58 102.552 14
5 2 9 2425.78 86.7705 29
5 2 9 2606.85 86.1980 28
5 -2 9 2398.49 98.7205 13
5 2 9 2482.10 89.5012 13
5 2 9 2235.35 91.2940 10
5 -2 9 2290.32 93.9904 33
5 -2 9 2401.60 91.2893 15
5 -2 9 2459.81 91.5026 14
5 2 10 1924.40 71.8109 29
5 2 10 1757.30 67.9892 28
5 -2 10 1794.22 81.4192 13
5 2 10 1754.46 72.5160 13
5 -2 10 1886.58 82.6714 22
5 -2 10 1795.18 79.7790 41
5 2 10 1762.92 76.9979 10
5 2 10 1796.67 63.2202 37
5 -2 10 1795.77 78.4416 33
5 -2 10 1811.10 75.0101 15
5 2 11 1143.26 51.2066 29
5 2 11 1132.10 48.1892 28
5 -2 11 989.225 56.6255 13
5 2 11 1051.28 52.7712 13
5 -2 11 1134.08 60.3021 22
5 2 11 1059.24 54.6949 10
5 -2 11 996.738 54.4420 41
5 -2 11 982.254 50.7600 15
5 -2 11 1090.78 57.2192 33
5 2 12 156.184 22.1410 29
5 2 12 99.9862 16.9945 28
5 2 12 65.5460 19.3941 26
5 -2 12 78.1637 20.2836 22
5 -2 12 78.9337 19.8420 13
5 2 12 123.271 19.0467 13
5 -2 12 108.290 18.8528 41
5 2 12 111.515 19.8819 10
5 -2 12 83.2806 20.6095 33
5 -2 12 74.0752 16.8558 15
5 2 13 2.14897 14.3877 26
5 -2 13 26.5579 15.0987 22
5 -2 13 42.3658 15.2441 13
5 2 13 14.7768 12.2551 13
5 -2 13 33.9823 12.6560 41
5 2 13 47.8372 14.3439 10
5 -2 13 35.5827 12.4206 15
5 2 14 1939.41 58.5066 26
5 -2 14 2023.03 59.4475 22
-5 -3 17 535.063 31.7658 14
-5 3 17 483.143 27.8970 27
-5 -3 17 457.929 30.2263 19
-5 3 17 486.192 28.8582 17
5 3 -17 498.102 31.6942 16
5 -3 -17 471.174 26.8491 16
-5 -3 16 6978.89 166.307 14
-5 3 16 7071.29 157.152 27
-5 -3 16 6834.04 165.874 19
5 3 -16 7087.29 155.292 11
-5 3 16 6778.61 157.891 17
5 3 -16 6821.86 167.650 16
5 -3 -16 6771.53 153.177 16
-5 -3 15 6022.24 158.563 14
-5 3 15 6161.17 147.210 27
-5 -3 15 5868.92 157.534 19
5 3 -15 5892.39 148.455 11
-5 3 15 6084.63 149.268 17
5 3 -15 6103.36 160.929 16
5 -3 -15 6032.29 144.590 16
-5 -3 14 2027.97 84.0568 14
-5 3 14 1962.69 73.0527 27
-5 -3 14 2069.54 83.9509 19
5 3 -14 2009.67 76.9463 11
-5 3 14 2081.31 77.1865 17
5 3 -14 1957.38 84.2562 16
5 -3 -14 2068.83 72.9377 35
-5 -3 13 11144.0 267.536 14
-5 3 13 11670.7 251.773 27
5 -3 -13 11458.2 252.266 35
5 3 -13 11700.9 258.758 12
-5 -3 13 11568.2 268.818 19
-5 3 13 11262.8 255.334 18
5 3 -13 11593.4 261.889 11
-5 3 13 11764.8 255.522 17
5 3 -13 10862.3 269.110 16
-5 -3 12 1161.11 65.1803 14
-5 3 12 1189.67 56.3370 27
5 3 -12 1091.51 60.7860 12
-5 -3 12 1186.56 65.8879 19
-5 3 12 1196.39 60.3208 18
5 3 -12 1160.53 62.5997 11
-5 3 12 1179.87 58.4717 17
5 3 -12 1052.94 65.6058 16
5 -3 -12 1154.14 57.7262 35
-5 -3 11 1664.77 80.2315 14
5 3 -11 1618.30 76.0357 12
-5 -3 11 1689.41 79.0552 19
5 3 -11 1605.94 75.5683 11
-5 3 11 1694.89 71.9890 17
5 -3 -11 1642.00 70.9194 35
5 3 -11 1678.88 82.3546 16
-5 -3 10 3469.83 120.449 14
5 3 -10 3214.17 115.993 12
-5 -3 10 3352.38 116.544 19
5 3 -10 3329.00 115.406 11
-5 3 10 3395.97 107.359 17
5 3 -10 3522.49 123.273 16
5 -3 -10 3451.78 109.871 35
-5 -3 9 7869.87 205.543 14
5 -3 -9 7915.90 194.107 35
5 3 -9 7576.28 200.143 21
5 3 -9 7558.20 202.843 12
5 3 -9 7914.39 202.493 11
-5 3 9 7979.05 189.690 17
5 3 -9 7857.30 208.823 16
-5 -3 8 2891.49 106.150 14
5 3 -8 2895.84 103.757 21
5 3 -8 2812.17 106.379 12
5 3 -8 2742.39 101.550 11
5 -3 -8 2907.88 98.3198 35
-5 3 8 2854.96 94.2138 17
5 3 -8 2956.70 109.714 16
5 -3 -8 2945.50 94.5296 34
5 -3 -7 564.853 39.9043 34
5 3 -7 648.514 45.7447 21
5 3 -7 569.342 45.8371 12
5 3 -7 561.502 43.9567 11
-5 3 7 748.131 43.5164 17
5 3 -7 641.721 48.7501 16
5 3 -6 5507.12 154.252 21
5 3 -6 5326.40 159.460 12
5 3 -6 5651.63 156.608 11
-5 3 6 5714.86 146.511 17
5 -3 -6 6332.19 165.264 40
5 3 -6 6028.40 164.902 16
5 -3 -6 5543.38 147.441 34
5 3 -5 2196.04 185.461 8
5 -3 -5 2457.92 96.5911 13
5 3 -5 2394.43 93.1985 12
-5 3 5 2267.08 173.061 5
5 -3 -5 2535.75 94.0343 40
5 3 -5 2396.40 168.423 1
5 3 -4 3890.14 241.444 8
-5 3 4 3969.42 233.238 5
5 -3 -4 4028.46 230.078 7
-5 -3 4 4011.20 251.930 2
5 -3 -4 4121.82 224.936 3
5 3 -4 4345.44 222.891 1
5 3 -3 2137.15 175.975 8
5 -3 -3 2505.14 175.294 7
-5 -3 3 2171.23 184.753 2
-5 3 3 2256.81 175.784 5
5 -3 -3 2361.69 166.362 3
5 3 -2 6041.77 294.966 8
5 -3 -2 6149.39 279.714 7
-5 -3 2 5905.79 306.138 2
-5 3 2 5514.09 287.026 5
5 -3 -2 5674.06 269.848 3
5 3 -1 9640.39 382.470 8
5 -3 -1 9664.95 361.214 7
-5 -3 1 9313.64 398.278 2
-5 3 1 9109.84 388.328 5
5 -3 -1 10008.1 371.122 3
5 3 0 28905.3 777.216 8
5 -3 0 28533.0 578.170 13
5 -3 0 29836.1 748.938 7
-5 -3 0 28392.7 798.031 2
5 -3 0 29491.8 572.961 40
-5 3 0 28293.9 803.197 5
5 -3 1 2230.25 94.4311 13
5 3 1 2290.83 94.4586 23
5 -3 1 2419.95 94.0844 22
5 -3 1 2334.90 91.7222 40
5 -3 1 2456.29 83.9575 34
5 3 1 2410.56 91.1917 15
5 -3 2 11498.8 279.057 13
5 3 2 11719.8 262.667 24
5 3 2 11784.8 279.812 23
5 -3 2 11916.5 276.055 22
5 -3 2 11997.1 273.638 41
5 -3 2 11495.7 271.803 40
5 -3 2 12172.0 257.957 34
5 3 2 11442.4 267.051 15
5 -3 2 11680.6 262.477 15
5 -3 3 4430.94 145.899 13
5 3 3 4827.49 134.536 24
5 -3 3 4933.61 129.662 34
5 3 3 4478.91 146.351 23
5 -3 3 4931.26 148.138 22
5 -3 3 4569.55 141.245 41
5 -3 3 4688.39 143.491 40
5 3 3 4512.02 135.748 15
5 -3 3 4608.29 135.774 15
5 -3 3 4656.33 143.379 14
5 3 4 2691.56 93.3306 29
5 -3 4 2808.84 109.561 13
5 3 4 2799.42 95.5026 24
5 3 4 2733.89 108.697 23
5 -3 4 2736.52 106.752 22
5 -3 4 2716.57 103.260 40
5 -3 4 2940.61 105.472 41
5 -3 4 2697.88 98.7576 15
5 -3 4 2712.35 104.544 14
5 3 5 1978.88 78.6639 29
5 -3 5 2068.19 92.9316 13
5 3 5 2134.52 80.2793 24
5 3 5 2147.74 95.3020 23
5 -3 5 1991.82 90.4954 22
5 -3 5 2061.80 86.5498 41
5 -3 5 1881.40 84.9345 40
5 -3 5 2048.98 84.4310 15
5 -3 5 2082.10 89.3009 14
5 3 6 1279.22 61.8760 29
5 -3 6 1320.35 72.4207 13
5 3 6 1241.72 72.7185 23
5 -3 6 1330.13 73.0080 22
5 -3 6 1168.03 64.8663 40
5 -3 6 1367.88 69.4792 41
5 -3 6 1210.13 64.3764 15
5 -3 6 1358.81 71.7743 14
5 3 7 7175.64 174.585 29
5 -3 7 6610.23 188.209 13
5 3 7 6897.51 194.082 23
5 -3 7 6697.92 190.037 22
5 -3 7 6593.43 181.486 40
5 3 7 6963.81 163.890 37
5 -3 7 6863.93 177.419 33
5 -3 7 7049.19 182.192 15
5 -3 7 6896.53 186.665 14
5 3 8 879.465 46.9320 29
5 -3 8 688.951 51.7042 13
5 -3 8 683.137 51.6691 22
5 3 8 801.706 41.7807 20
5 -3 8 688.412 47.6222 40
5 3 8 727.283 40.5065 37
5 -3 8 771.956 48.5392 33
5 -3 8 764.830 50.5402 15
5 -3 8 747.556 50.8278 14
5 3 9 1614.92 63.4061 29
5 -3 9 1372.25 68.7019 13
5 -3 9 1613.44 74.6944 22
5 3 9 1440.90 55.2608 20
5 -3 9 1392.11 64.4509 40
5 3 9 1385.46 54.6958 37
5 -3 9 1436.41 64.5330 33
5 -3 9 1457.57 66.7450 15
5 -3 9 1592.72 70.0831 14
5 3 10 973.411 46.8591 29
5 3 10 997.363 45.7847 28
5 -3 10 886.439 51.1122 13
5 -3 10 953.578 54.5972 22
5 -3 10 885.739 46.9249 40
5 3 10 929.230 41.3823 37
5 -3 10 931.164 48.2198 33
5 -3 10 948.576 50.0338 15
5 3 11 518.351 32.2036 29
5 3 11 418.971 27.5895 28
5 3 11 454.223 33.0868 26
5 -3 11 511.272 35.0819 13
5 -3 11 458.248 35.6616 22
5 -3 11 456.163 29.3805 40
5 -3 11 447.958 31.6342 15
5 -3 11 430.122 30.2214 33
5 3 12 1300.07 44.5683 29
5 3 12 1205.62 40.4504 28
5 3 12 1185.79 47.9711 26
5 -3 12 1263.95 48.6644 13
5 -3 12 1317.23 52.3793 22
5 -3 12 1216.07 46.4296 15
5 -3 13 91.8634 13.8723 22
-5 4 16 1544.09 45.7345 27
-5 4 16 1451.49 45.7190 17
5 4 -16 1558.92 50.1638 16
-5 -4 15 460.014 29.2205 14
-5 4 15 436.991 26.2167 27
-5 -4 15 434.155 27.3481 19
5 4 -15 471.818 26.9150 11
-5 4 15 482.975 28.3340 17
5 4 -15 445.270 30.6155 16
-5 -4 15 463.529 25.2614 32
-5 -4 14 58.6516 17.0009 14
-5 4 14 85.4230 16.2619 27
-5 4 14 46.4918 16.5057 17
-5 -4 14 39.5411 14.5591 19
5 4 -14 53.4056 15.7870 11
5 4 -14 60.9294 18.8669 16
-5 -4 14 75.4578 15.2509 32
-5 -4 13 371.163 31.5801 14
-5 4 13 347.492 28.6495 27
-5 4 13 360.879 29.7505 17
-5 -4 13 400.443 31.7456 19
5 4 -13 347.218 31.7978 11
5 -4 -13 359.950 26.3557 35
5 4 -13 341.945 33.1426 16
-5 -4 12 276.347 30.4612 14
-5 4 12 248.188 26.7086 27
5 4 -12 234.880 28.3529 12
5 4 -12 241.358 29.5683 11
-5 4 12 299.337 29.9783 17
5 -4 -12 232.474 24.8289 35
5 4 -12 257.395 31.9021 16
-5 -4 11 1580.94 70.1835 14
5 4 -11 1652.98 73.5414 12
5 4 -11 1588.66 71.6176 11
-5 4 11 1684.09 67.2753 17
5 4 -11 1655.50 76.8366 16
5 -4 -11 1600.82 64.8741 35
5 -4 -10 434.258 32.2543 34
5 4 -10 449.321 40.9753 12
5 4 -10 511.647 43.2626 11
-5 4 10 503.496 38.1202 17
5 4 -10 463.032 43.6999 16
5 -4 -10 479.476 36.6262 35
5 4 -9 7752.38 203.206 12
5 -4 -9 7866.88 184.677 34
5 4 -9 7692.28 199.155 11
5 -4 -9 7985.18 191.184 35
-5 4 9 7905.52 189.368 17
5 4 -9 7651.32 205.762 16
5 4 -8 2566.52 100.083 12
5 4 -8 2554.70 96.7185 11
-5 4 8 2512.30 87.9593 17
5 -4 -8 2546.11 90.4800 35
5 4 -8 2392.27 99.2238 16
5 -4 -8 2584.56 88.2329 34
5 4 -7 6555.86 183.050 12
5 4 -7 6432.43 176.958 11
-5 4 7 6793.86 168.706 17
5 -4 -7 6689.68 168.896 34
5 4 -7 6594.24 184.307 16
5 4 -6 1278.51 68.7939 12
5 4 -6 1258.62 64.5280 11
-5 4 6 1241.49 58.5789 17
5 4 -6 1247.99 67.7747 16
5 -4 -6 1209.63 60.6712 34
-5 4 5 327.601 32.1797 17
5 4 -5 246.179 34.3357 12
5 4 -5 339.962 34.5519 11
5 -4 -5 354.052 38.0252 40
5 4 -5 290.304 35.0385 16
5 -4 -5 303.029 34.0309 34
5 4 -4 6358.35 180.003 12
5 4 -4 6704.34 173.014 11
-5 4 4 6654.42 166.806 17
5 4 -4 6894.44 182.205 16
5 -4 -4 6576.23 180.402 40
5 -4 -4 6648.75 170.647 34
5 -4 -3 965.570 62.3331 13
5 -4 -3 1036.97 55.4967 34
5 4 -3 1042.06 60.2653 12
-5 4 3 1105.72 54.1397 17
5 -4 -3 1053.12 60.7303 40
5 -4 -2 1091.66 64.8520 13
5 4 -2 909.069 55.9028 12
-5 4 2 1045.80 52.3144 17
5 -4 -2 1063.06 61.9866 40
5 -4 -2 1050.15 55.9151 34
5 -4 -1 18633.2 405.108 13
5 -4 -1 19493.4 401.990 40
5 4 -1 18181.6 391.939 38
5 -4 -1 19135.2 384.764 34
5 4 -1 18329.0 383.874 31
5 -4 0 6513.31 183.479 13
5 4 0 6362.16 174.968 23
5 4 0 6385.10 170.450 38
5 -4 0 6449.85 178.637 40
5 -4 0 6399.81 163.926 34
5 4 1 174.014 27.8907 24
5 4 1 204.902 31.1996 23
5 -4 1 179.358 30.6730 13
5 -4 1 240.933 32.4560 40
5 -4 1 179.390 26.7412 34
5 -4 2 3452.15 123.020 13
5 4 2 3411.16 113.212 24
5 4 2 3399.34 121.614 23
5 -4 2 3606.22 122.130 40
5 -4 2 3577.11 106.433 34
5 -4 3 11270.4 274.848 13
5 4 3 11220.9 260.513 24
5 4 3 11470.8 275.507 23
5 -4 3 11716.9 274.121 40
5 -4 3 11851.9 259.245 15
5 4 4 160.541 26.7789 29
5 4 4 230.737 30.0614 24
5 4 4 263.732 37.9042 23
5 -4 4 151.919 29.8261 13
5 -4 4 195.860 33.2398 22
5 -4 4 212.596 33.0105 40
5 -4 4 179.261 26.9753 15
5 4 5 1229.42 56.2253 29
5 -4 5 1226.21 66.1442 13
5 4 5 1227.81 59.7922 24
5 -4 5 1189.33 67.1668 22
5 -4 5 1255.64 66.1667 40
5 -4 5 1194.48 59.7552 15
5 4 6 3557.69 104.200 29
5 -4 6 3380.84 115.019 13
5 -4 6 3471.70 119.134 22
5 -4 6 3435.12 114.905 40
5 -4 6 3459.12 108.652 15
5 4 7 73.2951 20.2763 29
5 -4 7 75.7192 20.9838 13
5 -4 7 57.6780 22.9851 22
5 4 7 67.7921 17.3470 20
5 -4 7 48.9377 21.1264 40
5 4 7 81.0529 17.5730 37
5 -4 7 74.6749 21.0268 15
5 4 8 591.245 36.1872 29
5 -4 8 600.222 40.9475 13
5 -4 8 619.969 44.0101 22
5 4 8 609.313 33.7848 20
5 -4 8 626.490 41.3937 40
5 4 8 654.559 34.6822 37
5 -4 8 628.193 40.3808 15
5 4 9 803.667 38.4833 29
5 -4 9 699.740 40.2439 13
5 -4 9 784.376 45.0983 22
5 4 9 778.466 35.3554 20
5 -4 9 789.149 42.1978 40
5 4 9 773.731 34.9595 37
5 -4 9 769.769 41.2855 15
5 4 10 397.849 24.8205 29
5 4 10 403.373 23.7525 28
5 -4 10 349.120 24.7098 13
5 4 10 395.078 22.7559 20
5 -4 10 416.781 27.2107 40
5 4 10 346.583 21.6755 37
5 -4 10 361.859 25.8813 15
5 4 11 37.3281 10.5115 29
5 -4 11 31.5046 10.6729 15
-5 5 13 664.756 28.3780 27
5 5 -13 649.214 32.2187 16
5 5 -13 676.661 30.3109 11
-5 5 13 618.890 29.0831 17
-5 5 12 654.677 31.1985 27
5 5 -12 712.949 37.3774 16
5 5 -12 662.147 33.8990 11
-5 5 12 609.171 31.4758 17
5 5 -12 593.931 31.0495 38
-5 5 11 93.0560 16.5559 27
-5 5 11 81.2807 17.7325 17
5 5 -11 67.6784 16.7132 11
5 -5 -11 58.8980 12.3772 35
5 5 -11 62.9222 16.5581 38
5 5 -11 62.5231 18.6892 16
5 5 -10 2062.70 71.9287 11
-5 5 10 2004.74 68.0610 17
5 5 -10 1990.61 75.3639 16
5 5 -10 1952.40 72.0926 38
5 -5 -10 2019.01 63.6656 35
5 -5 -10 2044.28 63.6426 34
5 5 -9 815.955 45.1836 11
-5 5 9 830.008 43.0111 17
5 5 -9 819.703 48.5031 16
5 5 -9 744.238 45.5067 38
5 -5 -9 708.081 38.0647 35
5 -5 -9 734.678 39.3415 34
5 5 -8 3575.05 107.441 11
-5 5 8 3706.93 104.105 17
5 5 -8 3398.54 111.546 38
5 5 -8 3644.41 114.409 16
5 -5 -8 3547.00 101.534 35
5 -5 -8 3712.39 103.945 34
5 5 -7 763.782 49.4339 16
5 -5 -7 737.861 43.1991 35
5 5 -7 707.708 43.3603 11
-5 5 7 864.339 45.2729 17
5 5 -7 764.125 50.8094 38
5 -5 -7 818.212 45.7080 34
5 -5 -6 1962.72 73.2923 35
5 5 -6 2078.17 83.2204 12
5 5 -6 2068.30 77.2121 11
-5 5 6 2097.65 74.3482 17
5 5 -6 1915.34 82.5397 38
5 -5 -6 2190.57 78.1360 34
5 5 -5 18.3007 18.5195 12
5 5 -5 56.4042 19.5026 11
5 5 -5 27.6061 22.5076 38
-5 5 5 47.8859 17.5525 17
5 -5 -5 34.5977 20.8681 34
5 5 -4 1193.85 60.3120 12
-5 5 4 1126.54 53.2650 17
5 5 -4 1116.87 61.1258 38
5 -5 -4 1173.90 57.5378 34
5 5 -4 1116.34 57.7713 31
-5 5 3 994.145 49.2915 17
5 -5 -3 949.788 53.9907 40
5 5 -3 867.442 54.4048 38
5 -5 -3 962.795 51.9863 34
5 5 -3 914.712 51.4244 31
5 5 -2 916.593 53.7878 24
-5 5 2 974.582 48.2450 17
5 -5 -2 933.647 54.6296 40
5 5 -2 914.889 53.9206 38
5 -5 -2 1008.67 52.2536 34
5 5 -2 957.191 51.7033 31
5 -5 -1 112.252 22.0850 34
5 5 -1 32.9409 19.4389 24
-5 5 1 51.5000 16.7366 17
5 -5 -1 54.5787 21.6489 40
5 5 -1 45.4697 19.5365 38
5 5 -1 41.9268 17.8251 31
5 -5 0 1133.33 61.0035 13
5 5 0 1043.72 56.5579 24
-5 5 0 1134.99 50.3021 17
5 -5 0 1100.19 52.2642 34
5 -5 0 1204.82 61.3659 40
5 5 0 1096.76 55.5711 38
5 5 0 1121.40 53.3179 31
5 -5 1 566.150 42.8883 13
5 5 1 531.880 39.9172 24
5 -5 1 526.981 41.9776 40
5 -5 1 517.060 35.5080 34
5 5 1 508.051 34.5490 31
5 5 2 1284.99 56.0680 29
5 -5 2 1282.85 62.9061 13
5 5 2 1315.20 61.0804 24
5 -5 2 1341.49 53.1825 34
5 -5 2 1283.38 62.8048 40
5 5 3 1251.20 52.8078 29
5 -5 3 1198.01 58.9576 13
5 5 3 1210.08 56.4177 24
5 -5 3 1189.06 60.0182 40
5 5 4 1161.18 50.0092 29
5 -5 4 1152.77 55.8749 13
5 5 4 1229.86 55.0226 24
5 -5 4 1153.22 56.7900 40
5 5 5 991.348 43.1141 29
5 -5 5 860.607 45.4908 13
5 -5 5 863.149 48.0078 40
5 -5 5 905.110 41.5691 15
5 5 6 4626.07 109.831 29
5 -5 6 4144.27 111.787 13
5 5 6 4428.59 108.514 20
5 -5 6 4599.10 120.280 40
5 5 6 4492.28 106.144 37
5 -5 6 4566.10 111.018 15
5 5 7 235.206 19.1209 29
5 5 7 265.615 20.5303 20
5 -5 7 285.856 24.6205 40
5 5 7 255.679 19.3319 37
5 -5 7 226.456 20.4623 15
5 5 8 794.663 31.0957 29
5 5 8 840.310 31.1941 20
5 -5 8 815.392 35.8338 40
5 5 8 828.074 29.7720 37
5 -5 8 774.071 32.4419 15
5 6 -9 2514.28 66.3603 31
-5 6 9 2699.89 65.6553 17
5 -6 -8 1199.86 39.8810 34
-5 6 8 1210.02 40.3148 17
5 6 -8 1192.64 43.7127 38
5 6 -8 1103.20 41.2678 31
5 6 -7 592.450 30.5558 24
-5 6 7 667.591 30.8047 17
5 6 -7 703.151 35.3450 38
5 -6 -7 622.364 26.8706 35
5 -6 -7 645.965 31.2273 34
5 6 -7 547.375 30.2114 31
5 -6 -6 23.1585 13.7498 34
5 6 -6 -2.29634 12.6657 24
-5 6 6 57.0808 13.1753 17
5 -6 -6 50.0451 12.4166 35
5 6 -6 33.9955 15.1658 38
5 6 -6 48.0476 14.1822 31
5 -6 -5 2324.86 68.0295 34
5 6 -5 2010.25 66.6847 24
-5 6 5 2201.38 64.4488 17
5 6 -5 2252.42 72.0311 38
5 -6 -5 2179.73 63.8220 35
5 6 -5 2259.34 68.6315 31
5 6 -4 219.131 22.1447 24
-5 6 4 242.733 21.1754 17
5 6 -4 233.603 24.2644 38
5 -6 -4 212.021 20.4459 35
5 -6 -4 268.253 22.6495 34
5 6 -4 267.783 23.0740 31
5 6 -3 408.921 28.5404 24
5 -6 -3 442.492 28.3918 34
-5 6 3 451.732 26.5003 17
5 6 -3 490.426 29.5129 31
5 6 -2 1389.12 52.9438 24
-5 6 2 1340.66 46.8174 17
5 6 -2 1255.48 47.7582 39
5 -6 -2 1329.41 48.4960 34
5 6 -2 1446.58 51.3553 31
5 6 -1 1578.91 56.4219 24
5 -6 -1 1523.30 51.1883 34
-5 6 1 1530.92 49.3740 17
5 6 -1 1535.24 51.3244 39
5 6 0 670.073 31.1411 29
5 -6 0 675.233 30.8421 34
5 6 0 719.563 36.4725 24
-5 6 0 730.283 30.5095 17
5 6 0 676.477 30.5480 39
5 6 1 1231.60 41.7752 29
5 6 1 1206.47 46.8141 24
5 -6 1 1160.04 45.5370 40
5 6 2 117.983 13.5707 29
5 -6 2 116.183 15.9520 40
5 6 3 1875.88 50.4716 29
5 -6 3 1858.63 56.6000 40
5 -6 4 193.625 16.1079 40
5 6 4 196.236 15.6715 20
-6 0 19 335.013 22.8828 18
-6 0 18 1960.67 65.0403 19
-6 0 18 2115.24 69.7145 18
-6 0 18 1946.18 64.9501 17
6 0 -18 1964.87 63.1861 16
-6 0 17 3284.77 94.6708 14
-6 0 17 3148.85 91.2319 27
-6 0 17 3342.99 100.915 19
-6 0 17 3385.94 102.434 18
-6 0 17 3311.03 98.3665 17
6 0 -17 3246.25 95.3477 16
-6 0 16 99.9546 20.9083 27
-6 0 16 122.818 22.7889 14
-6 0 16 96.0704 22.5217 17
-6 0 16 102.090 23.4986 19
-6 0 16 161.841 27.7849 18
6 0 -16 134.580 21.9322 11
6 0 -16 91.6487 19.4151 16
-6 0 15 1159.32 55.1011 27
-6 0 15 1179.08 60.8623 14
-6 0 15 1035.78 60.8915 19
-6 0 15 1161.96 63.0629 18
-6 0 15 1117.08 58.2601 17
6 0 -15 1183.62 57.1820 11
6 0 -15 1158.93 57.7556 16
-6 0 14 1682.41 69.5756 27
-6 0 14 1831.46 81.0340 18
-6 0 14 1759.94 75.8714 17
6 0 -14 1897.31 77.4785 11
-6 0 13 779.332 53.6684 18
-6 0 13 720.032 47.7705 17
6 0 -13 816.331 51.4735 11
6 0 -12 8059.79 199.598 21
-6 0 12 7701.38 202.517 18
-6 0 12 7489.14 192.337 17
6 0 -12 7850.23 197.902 11
6 0 -11 123.136 24.3003 21
6 0 -11 57.2378 21.3153 11
6 0 -11 88.5430 22.2073 35
6 0 -10 3514.42 113.882 12
6 0 -10 3550.71 115.468 11
6 0 -10 3369.12 107.587 35
6 0 -9 1302.06 64.8749 21
6 0 -9 1171.97 59.9093 12
6 0 -9 1242.02 62.0658 11
6 0 -9 1259.67 57.5504 35
6 0 -8 4137.47 228.966 7
6 0 -8 4302.53 236.855 1
6 0 -7 12915.6 438.844 7
6 0 -7 13156.3 444.672 1
6 0 -6 345.061 68.1497 7
6 0 -6 338.544 69.7010 1
6 0 -5 -6.86733 30.6913 1
6 0 -5 15.2822 33.7116 7
6 0 -4 2837.39 177.654 1
6 0 -4 3028.39 192.623 7
6 0 -4 3001.59 174.189 3
6 0 -3 24618.1 666.387 7
6 0 -3 23391.7 625.694 1
6 0 -3 23401.4 624.872 3
6 0 -2 5331.50 261.173 7
6 0 -2 5195.41 247.406 3
6 0 -2 4983.56 235.411 1
6 0 -1 18778.2 571.544 7
6 0 -1 19775.7 565.796 3
6 0 0 7455.28 320.343 7
6 0 0 6812.87 303.446 3
6 0 1 1915.98 158.867 7
6 0 1 1707.87 147.706 3
6 0 2 622.257 95.5064 7
6 0 2 535.097 88.0547 3
6 0 3 60.9212 23.2477 26
6 0 3 25.3508 19.2820 10
6 0 3 68.3054 22.4471 15
6 0 4 230.729 27.3436 28
6 0 4 166.357 30.7041 26
6 0 4 207.805 31.5954 13
6 0 4 202.302 33.1772 10
6 0 4 221.010 31.4387 15
6 0 5 7977.15 193.150 28
6 0 5 7951.57 212.198 26
6 0 5 8236.09 207.628 13
6 0 5 7885.42 212.015 10
6 0 5 8160.70 204.967 15
6 0 6 5262.48 142.416 28
6 0 6 5358.58 161.370 26
6 0 6 5055.16 153.470 13
6 0 6 5273.02 160.050 10
6 0 6 5251.08 152.410 15
6 0 7 1141.84 56.9175 28
6 0 7 1036.76 64.0154 26
6 0 7 1063.31 63.4572 13
6 0 7 1054.10 64.7944 10
6 0 7 1009.31 58.7031 15
6 0 8 344.667 34.3731 28
6 0 8 334.014 38.9064 26
6 0 8 319.497 36.8393 13
6 0 8 318.182 39.2988 10
6 0 8 351.085 35.9089 15
6 0 9 -16.5155 22.7426 26
6 0 9 16.9161 19.5593 13
6 0 9 4.08276 22.6648 10
6 0 9 1.14504 16.6356 15
6 0 10 73.4299 25.5728 26
6 0 10 84.5009 24.5728 13
6 0 10 64.4525 23.0098 10
6 0 10 74.6331 20.2118 15
6 0 11 52.1470 19.0177 26
6 0 11 11.5924 15.8136 13
6 0 11 24.9440 17.3771 10
6 0 12 100.733 18.6340 26
6 0 12 62.6454 16.2154 13
6 0 12 80.2824 19.1044 41
6 0 12 76.4102 17.3116 10
6 0 13 1343.98 48.2900 13
6 0 13 1449.70 50.4188 10
6 0 13 1422.24 50.9577 41
-6 -1 18 788.468 36.6514 14
-6 1 18 763.980 34.2464 27
-6 -1 18 828.143 40.2228 19
-6 -1 18 766.310 37.7745 18
-6 1 18 802.992 39.5464 18
-6 1 18 762.257 37.5086 17
6 1 -18 758.108 36.9061 16
6 1 -17 6.51408 14.2895 16
-6 -1 17 27.9789 16.3694 14
-6 1 17 12.7369 14.0009 27
-6 1 17 2.41564 17.6886 17
-6 -1 17 7.65049 16.3357 19
-6 1 17 4.24416 13.0801 19
-6 -1 17 -1.35046 14.1647 18
-6 1 17 53.9074 18.9100 18
6 -1 -17 15.3178 13.3420 16
-6 -1 16 680.263 44.5452 14
-6 1 16 714.564 40.3037 27
-6 -1 16 708.540 47.3872 19
-6 1 16 662.014 43.3935 19
-6 -1 16 718.392 44.9989 18
-6 1 16 756.960 48.0348 18
6 1 -16 785.056 42.2667 11
-6 1 16 640.669 41.9918 17
6 1 -16 698.841 43.9862 16
-6 -1 15 1192.28 55.7221 27
-6 -1 15 1350.54 67.8499 14
-6 1 15 1301.35 58.2065 27
-6 -1 15 1361.14 68.6380 19
-6 -1 15 1346.22 64.6828 18
-6 1 15 1457.54 69.1474 18
-6 -1 15 1350.78 63.7971 17
6 1 -15 1391.34 62.5362 11
-6 1 15 1341.28 62.1671 17
6 -1 -15 1332.55 58.7659 11
6 1 -15 1241.43 61.7445 16
-6 -1 14 1782.13 80.3344 14
-6 1 14 1646.26 67.3208 27
-6 -1 14 1624.45 78.5364 19
-6 -1 14 1667.84 75.2176 18
-6 1 14 1690.30 77.8825 18
-6 -1 14 1598.84 72.9677 17
6 1 -14 1659.60 73.5263 11
-6 1 14 1646.10 71.2848 17
6 -1 -14 1673.89 70.8305 11
6 1 -14 1705.85 75.4540 16
-6 1 13 801.102 46.1413 27
6 1 -13 810.638 52.3816 21
-6 -1 13 766.439 54.9962 19
-6 -1 13 814.432 52.9640 18
-6 1 13 862.568 57.2547 18
-6 -1 13 782.881 51.1938 17
6 1 -13 738.800 50.2281 11
-6 1 13 852.559 51.2603 17
6 -1 -13 902.065 52.3223 11
6 1 -13 748.576 50.3894 16
6 -1 -13 806.830 50.1560 35
6 1 -12 1087.05 62.6832 21
-6 -1 12 1012.41 59.2743 18
-6 -1 12 1130.47 60.2519 17
6 1 -12 1171.96 62.8894 11
-6 1 12 1096.57 57.3485 17
6 -1 -12 1171.14 61.1671 11
6 -1 -12 1000.70 56.0169 35
6 1 -11 6779.79 183.987 21
6 1 -11 6822.17 180.260 12
-6 -1 11 6732.60 179.135 18
-6 1 11 6601.66 169.956 17
6 1 -11 6675.78 179.133 11
6 -1 -11 6987.79 178.430 11
6 -1 -11 6391.51 170.842 35
6 1 -10 1846.44 81.6096 21
6 1 -10 1666.72 75.8446 12
-6 -1 10 1791.05 76.3865 18
-6 1 10 1620.33 68.6081 17
6 1 -10 1553.28 73.2386 11
6 -1 -10 1614.57 69.9092 35
6 1 -9 9770.29 235.552 21
6 1 -9 9349.16 230.202 12
6 -1 -9 10015.2 226.507 12
6 1 -9 9574.75 229.570 11
6 -1 -9 9414.62 220.039 35
6 1 -8 856.242 52.6523 21
6 -1 -8 884.931 105.508 7
6 1 -8 828.650 50.1472 11
6 -1 -7 1279.93 125.639 7
6 1 -7 1245.94 124.726 1
6 1 -7 1057.29 117.524 7
-6 -1 7 1288.01 132.493 2
6 -1 -7 1067.85 115.742 1
6 1 -6 973.892 107.921 1
6 -1 -6 785.642 100.397 1
6 1 -6 768.471 102.038 7
6 -1 -6 631.837 91.8314 7
6 -1 -5 3437.17 204.851 1
6 1 -5 3306.94 208.673 7
6 -1 -5 3625.78 194.997 3
6 -1 -5 3542.65 207.736 7
6 1 -5 3555.45 205.608 1
6 1 -4 4870.96 260.145 7
6 -1 -4 5072.77 254.782 7
6 1 -4 5141.62 242.630 1
6 -1 -4 5169.35 241.284 3
6 1 -3 6303.97 300.877 7
6 -1 -3 6764.89 295.524 7
6 1 -3 6541.81 284.315 3
6 -1 -3 6648.60 281.690 3
6 1 -3 6436.80 272.716 1
6 1 -2 17263.1 494.014 1
6 1 -2 16970.5 547.469 7
6 -1 -2 17722.1 532.320 7
6 -1 -2 17803.6 521.034 3
6 1 -2 16563.9 517.732 3
6 1 -1 7147.19 322.812 7
6 -1 -1 6990.56 304.042 7
6 1 -1 7102.09 277.222 1
6 1 -1 6847.60 308.051 3
6 -1 -1 6752.83 297.227 3
6 1 0 375.330 76.7193 7
6 -1 0 264.086 61.1230 7
6 1 0 236.033 62.2432 3
6 -1 0 162.059 52.3287 3
6 1 1 404.872 77.9039 7
6 -1 1 488.373 82.2874 7
6 1 1 712.612 100.667 3
6 -1 1 700.297 97.0773 3
6 1 2 5057.33 278.846 7
6 -1 2 5180.67 263.785 7
6 1 2 4919.04 271.778 3
6 -1 2 4767.64 256.782 3
6 -1 3 2253.96 80.8163 28
6 -1 3 2019.47 89.0044 26
6 1 3 2014.37 85.5793 26
6 -1 3 1982.93 86.2995 13
6 -1 3 2052.38 87.5181 10
6 -1 3 2015.46 89.9980 41
6 1 3 1882.61 84.0985 10
6 -1 3 1979.98 77.1262 34
6 1 3 2022.63 83.7278 15
6 -1 3 2049.34 82.7232 15
6 1 4 10562.2 229.628 29
6 -1 4 10148.9 235.374 28
6 -1 4 10450.4 255.891 26
6 1 4 10829.1 255.144 26
6 -1 4 10266.6 252.855 13
6 1 4 10467.1 255.518 23
6 1 4 10442.2 252.976 10
6 -1 4 10715.7 255.148 10
6 -1 4 10375.7 258.721 41
6 1 4 10409.6 247.136 15
6 -1 4 10127.3 235.082 34
6 -1 4 10274.7 245.729 15
6 1 5 3453.35 104.614 29
6 1 5 3772.56 110.007 28
6 -1 5 3530.13 124.233 26
6 1 5 3462.76 122.511 26
6 -1 5 3372.87 121.418 13
6 1 5 3339.15 120.868 23
6 1 5 3432.61 121.704 10
6 -1 5 3539.96 123.402 10
6 1 5 3381.10 116.994 15
6 -1 5 3438.71 116.499 15
6 1 6 6620.07 168.119 29
6 1 6 7194.25 174.755 28
6 -1 6 6584.74 188.469 26
6 1 6 6625.11 189.310 26
6 -1 6 6389.00 187.991 13
6 1 6 6571.84 187.170 23
6 -1 6 6630.61 187.953 10
6 1 6 6460.07 187.104 10
6 1 6 6340.99 178.897 15
6 -1 6 6752.37 183.303 15
6 -1 6 6741.32 188.541 33
6 1 7 211.718 24.9894 29
6 1 7 173.723 27.6633 28
6 -1 7 245.951 37.8588 26
6 1 7 178.434 30.2903 26
6 1 7 201.722 30.3880 23
6 -1 7 227.935 34.0281 13
6 1 7 200.282 28.5606 13
6 1 7 173.689 30.2581 10
6 -1 7 227.554 32.7110 10
6 -1 7 177.128 31.1542 33
6 1 7 214.570 29.4231 15
6 -1 7 190.275 29.7163 15
6 1 8 4636.76 125.148 29
6 1 8 4875.53 129.205 28
6 -1 8 4450.92 140.269 26
6 1 8 4521.57 144.108 26
6 -1 8 4798.55 147.636 13
6 1 8 4618.00 136.085 13
6 1 8 4618.62 137.779 23
6 1 8 4578.68 133.186 15
6 -1 8 4581.55 142.330 10
6 1 8 4480.49 142.343 10
6 -1 8 4609.41 137.011 15
6 -1 8 4507.77 142.240 33
6 1 9 468.017 33.7203 29
6 1 9 524.810 36.8574 28
6 -1 9 512.785 43.0550 26
6 1 9 405.773 40.6734 26
6 -1 9 473.594 43.6056 13
6 1 9 523.547 40.9557 13
6 -1 9 458.264 40.8528 10
6 1 9 494.501 42.4082 10
6 -1 9 437.246 37.9747 15
6 1 10 295.655 26.5974 29
6 1 10 349.653 29.3249 28
6 -1 10 343.117 33.7678 26
6 1 10 252.552 31.7202 26
6 -1 10 269.431 29.0863 22
6 -1 10 248.379 30.4950 13
6 1 10 230.998 27.8709 13
6 -1 10 284.315 34.2656 41
6 -1 10 266.014 29.8045 10
6 1 10 259.874 31.6063 10
6 -1 10 259.927 29.5466 15
6 -1 11 206.323 23.7929 26
6 1 11 176.993 26.5031 26
6 -1 11 205.220 24.1050 22
6 -1 11 128.966 24.2303 13
6 1 11 157.873 21.9466 13
6 -1 11 193.736 26.4701 41
6 -1 11 178.575 24.0526 10
6 1 11 189.442 25.2023 10
6 -1 11 207.511 21.9587 15
6 1 12 2017.67 69.0182 26
6 -1 12 2080.08 70.7473 13
6 1 12 2009.86 64.6914 13
6 -1 12 2017.93 66.1148 10
6 -1 12 2142.90 71.1948 41
6 -1 12 2132.53 66.3906 22
6 1 12 2144.98 70.3286 10
6 -1 12 1941.48 59.3800 15
6 1 13 2840.75 74.8838 26
6 -1 13 2913.90 77.3353 13
6 1 13 2878.89 75.7685 10
6 -1 13 2870.91 75.6794 41
6 1 13 2852.49 74.9429 41
-6 -2 18 7595.51 158.539 14
-6 -2 18 7559.51 160.352 19
-6 2 18 7303.84 156.544 17
-6 -2 17 4524.96 115.516 14
-6 2 17 4149.05 104.836 27
-6 -2 17 4485.38 116.701 19
-6 2 17 4498.19 112.618 18
6 2 -17 4572.94 105.495 11
-6 2 17 4416.16 111.155 17
6 2 -17 4389.98 112.820 16
-6 -2 16 4447.73 122.499 14
-6 2 16 4202.82 109.669 27
-6 -2 16 4279.43 122.214 19
-6 2 16 4384.52 118.697 18
6 2 -16 4355.75 114.094 11
-6 2 16 4305.14 115.210 17
6 2 -16 4226.50 118.490 16
-6 -2 15 5976.81 161.115 14
-6 2 15 5984.91 145.308 27
-6 -2 15 5967.22 160.412 19
-6 2 15 5757.75 148.767 19
-6 2 15 6159.94 157.751 18
6 2 -15 6091.45 152.465 11
-6 2 15 5982.59 150.428 17
6 2 -15 5702.74 155.423 16
-6 -2 14 2985.91 107.159 14
-6 2 14 2954.72 92.3640 27
-6 -2 14 2919.33 105.733 19
-6 2 14 3106.14 104.648 18
6 2 -14 3010.22 100.645 11
-6 2 14 3065.30 98.4791 17
6 -2 -14 3117.12 96.0511 11
6 2 -14 2834.79 102.006 16
6 -2 -14 3010.29 97.7053 35
-6 -2 13 2343.58 95.2895 14
-6 2 13 2346.78 80.6513 27
6 2 -13 2368.43 87.3380 12
-6 -2 13 2232.47 93.4859 19
-6 2 13 2448.99 93.3490 18
6 2 -13 2186.42 87.5419 11
-6 2 13 2271.07 83.7350 17
6 -2 -13 2315.28 84.8023 11
6 2 -13 2248.41 90.3128 16
6 -2 -13 2212.73 84.0347 35
-6 2 12 5455.58 142.985 27
6 2 -12 5735.15 162.237 21
6 2 -12 5441.02 156.005 12
-6 -2 12 5486.18 162.538 19
6 2 -12 5611.45 158.230 11
-6 2 12 5622.93 149.841 17
6 2 -12 5377.29 157.582 16
6 -2 -12 5829.52 153.954 35
6 2 -11 748.658 53.0844 21
6 2 -11 658.705 48.1475 12
-6 -2 11 777.860 54.7694 19
6 2 -11 720.540 50.7414 11
-6 2 11 720.577 45.2467 17
6 -2 -11 725.521 47.4412 35
6 2 -10 5184.27 152.980 21
6 2 -10 5091.71 152.578 12
-6 -2 10 5026.09 152.601 19
6 2 -10 5109.95 150.310 11
-6 2 10 5140.29 139.255 17
6 -2 -10 5044.96 142.516 35
6 2 -9 65.5791 23.2015 21
-6 2 9 110.992 21.6048 17
6 2 -9 118.973 25.7138 12
6 2 -9 98.1792 25.4189 11
6 -2 -9 90.9348 23.5880 35
6 2 -8 2101.18 87.6377 21
6 2 -8 2104.45 89.1389 12
6 -2 -8 2296.69 84.5331 12
6 2 -8 2159.49 87.3652 11
-6 2 8 2235.75 78.3101 17
6 -2 -8 2141.91 81.3692 35
6 -2 -7 338.688 31.7887 35
6 2 -7 325.365 34.6189 21
6 2 -7 383.217 38.1826 12
6 2 -7 418.985 37.8872 11
6 -2 -7 326.127 30.1377 34
6 2 -6 2289.01 89.2415 21
6 2 -6 2222.64 90.5442 12
6 2 -6 2272.14 87.0414 11
6 -2 -6 2275.76 81.5775 35
6 -2 -6 2397.85 82.5108 34
6 2 -5 2584.59 189.320 7
6 2 -5 2291.26 165.290 1
6 2 -5 2253.05 89.0710 12
6 -2 -5 2419.22 166.339 3
6 2 -4 7521.17 346.399 7
6 2 -4 7806.37 317.472 1
6 -2 -4 7687.05 332.686 7
6 -2 -4 8049.37 324.260 3
-6 -2 4 7867.72 360.483 2
6 2 -3 12562.1 472.197 7
6 -2 -3 13404.5 456.861 7
6 2 -3 13689.1 430.428 1
6 -2 -3 12851.9 439.741 3
-6 -2 3 12720.3 477.381 2
6 2 -2 17142.2 576.242 7
6 -2 -2 18265.2 552.292 7
6 -2 -2 17984.2 542.781 3
-6 -2 2 16945.7 573.079 2
6 -2 -1 2757.35 188.026 7
-6 -2 1 2787.88 201.849 2
6 -2 0 9703.78 238.318 13
6 -2 0 9603.67 240.019 41
6 -2 0 9986.56 223.543 34
6 2 0 9309.82 231.869 15
6 -2 1 4274.62 122.357 34
6 -2 1 4014.68 132.127 26
6 -2 1 4154.18 134.539 13
6 -2 1 4111.37 135.376 41
6 2 1 4261.03 127.926 10
6 -2 1 3996.61 122.871 40
6 2 1 4177.83 130.522 15
6 -2 1 4131.88 123.884 15
6 -2 2 5773.56 167.256 26
6 2 2 6189.44 162.613 26
6 -2 2 5686.14 168.636 13
6 2 2 5923.77 173.117 23
6 2 2 5938.31 162.093 10
6 -2 2 5776.55 170.353 41
6 -2 2 5924.74 158.145 40
6 2 2 5647.43 162.492 15
6 -2 2 5905.34 153.634 34
6 -2 2 5556.02 156.945 15
6 2 3 8487.74 204.517 29
6 -2 3 8894.06 224.623 26
6 2 3 9168.85 220.585 26
6 -2 3 8952.53 230.002 13
6 2 3 9021.89 231.324 23
6 2 3 8712.23 217.525 10
6 -2 3 9209.03 232.301 41
6 2 3 8650.44 219.029 15
6 -2 3 8847.26 208.521 34
6 -2 3 8749.91 215.688 15
6 2 4 7954.14 194.583 29
6 -2 4 8192.65 213.067 26
6 2 4 8375.79 210.847 26
6 -2 4 8324.98 219.955 13
6 2 4 8411.78 221.217 23
6 -2 4 8341.53 208.651 10
6 2 4 8198.16 209.094 10
6 -2 4 8293.75 219.868 41
6 -2 4 8442.11 197.549 34
6 2 4 8144.76 208.272 15
6 -2 4 8183.76 207.313 15
6 2 5 26830.5 523.527 29
6 -2 5 26506.7 542.369 26
6 2 5 26943.0 543.294 26
6 -2 5 26848.3 553.937 13
6 2 5 27089.8 553.604 23
6 -2 5 27549.8 543.616 22
6 -2 5 27785.5 540.399 10
6 -2 5 27207.8 553.650 41
6 2 5 26712.0 540.294 10
6 2 5 26423.9 536.213 15
6 -2 5 27146.7 539.510 15
6 2 6 3689.63 110.208 29
6 -2 6 3593.02 120.648 26
6 2 6 3670.70 123.201 26
6 -2 6 3469.02 126.620 13
6 2 6 3521.02 125.394 23
6 -2 6 3709.55 122.923 22
6 -2 6 3660.79 118.565 10
6 -2 6 3640.96 127.993 41
6 2 6 3422.21 117.700 10
6 2 6 3600.51 115.515 15
6 -2 6 3820.69 121.840 15
6 2 7 16.5789 18.5349 29
6 2 7 13.0465 20.1298 28
6 -2 7 66.7291 22.9670 26
6 2 7 -30.6109 27.1301 26
6 2 7 44.6526 24.4086 23
6 -2 7 19.1562 19.1281 22
6 -2 7 17.9201 22.7444 13
6 -2 7 26.6612 23.2313 41
6 -2 7 64.4476 22.2759 10
6 2 7 37.1871 19.6311 10
6 -2 7 16.3911 19.6032 15
6 2 8 1054.01 51.6041 29
6 2 8 1199.83 54.1485 28
6 2 8 1021.20 59.4640 26
6 -2 8 1104.36 64.9212 13
6 2 8 1176.37 63.6464 23
6 2 8 1087.42 58.4169 10
6 -2 8 1034.55 58.5992 22
6 -2 8 1012.91 54.5983 10
6 -2 8 1046.10 61.1831 41
6 -2 8 1178.10 60.6991 15
6 2 9 448.265 32.6262 29
6 2 9 564.520 35.1915 28
6 2 9 381.886 36.8144 26
6 -2 9 511.483 42.4313 13
6 -2 9 500.578 39.0143 22
6 -2 9 414.153 37.7040 41
6 2 9 441.285 36.1147 10
6 -2 9 431.406 36.1966 15
6 2 10 942.867 43.9661 29
6 2 10 1006.26 43.7841 28
6 2 10 878.497 49.0413 26
6 -2 10 877.421 50.9105 13
6 -2 10 963.770 49.0146 22
6 2 10 887.910 46.4035 10
6 -2 10 1031.28 51.4308 41
6 -2 10 908.785 46.3321 15
6 2 11 194.605 19.8698 28
6 2 11 180.715 22.8399 26
6 -2 11 164.972 21.3072 22
6 -2 11 165.709 22.9346 13
6 -2 11 192.519 21.1960 41
6 2 11 126.879 16.3432 41
6 2 11 149.602 20.0893 10
6 -2 11 191.565 20.4737 15
6 2 12 616.524 33.1610 26
6 -2 12 581.402 32.4512 13
6 -2 12 592.343 30.8330 22
6 2 12 538.230 28.0824 10
6 -2 12 578.157 29.2662 41
6 -2 12 526.750 27.7207 15
-6 -3 17 2576.32 68.1954 14
-6 3 17 2447.75 65.4797 17
-6 -3 16 220.609 22.1411 14
-6 3 16 200.353 19.1603 27
-6 3 16 153.215 18.4270 17
-6 -3 16 225.581 22.7284 19
6 3 -16 202.840 19.0952 11
6 3 -16 194.879 20.5456 16
-6 -3 15 2812.29 89.4699 14
-6 3 15 2830.37 79.4819 27
-6 -3 15 2789.17 87.2324 19
-6 3 15 2771.24 81.1925 18
6 3 -15 2830.87 84.3319 11
-6 3 15 2899.08 83.7501 17
6 3 -15 2716.88 86.9891 16
-6 -3 14 1492.87 65.7082 14
-6 3 14 1414.80 55.1246 27
-6 -3 14 1461.50 63.3257 19
-6 3 14 1400.93 58.4133 18
6 3 -14 1548.03 63.3815 11
-6 3 14 1493.51 60.1243 17
6 3 -14 1451.80 63.9109 16
6 -3 -14 1450.13 57.5951 35
-6 -3 13 6627.61 171.795 14
-6 3 13 6461.35 153.540 27
6 3 -13 6548.41 163.914 12
-6 -3 13 6269.14 165.695 19
-6 3 13 6375.85 162.380 18
6 3 -13 6428.87 165.038 11
-6 3 13 6454.44 158.633 17
6 -3 -13 6366.50 156.933 11
6 3 -13 6190.64 167.258 16
6 -3 -13 6580.19 159.632 35
-6 -3 12 849.477 54.0553 14
-6 3 12 836.434 44.4020 27
6 3 -12 941.504 54.0477 12
-6 -3 12 856.623 53.3993 19
-6 3 12 897.171 51.4723 18
6 3 -12 870.964 53.0612 11
-6 3 12 854.296 48.7169 17
6 3 -12 904.767 54.8398 16
6 -3 -12 843.650 49.4531 35
-6 -3 11 7967.76 203.688 14
-6 3 11 7981.78 183.135 27
6 3 -11 7865.77 200.715 12
-6 -3 11 7865.93 198.538 19
6 3 -11 7919.92 200.479 11
-6 3 11 7883.89 188.215 17
6 3 -11 7654.93 200.818 16
6 -3 -11 7919.07 192.133 35
-6 -3 10 664.817 49.3936 14
-6 3 10 626.649 38.9729 27
6 3 -10 630.938 47.1410 21
6 3 -10 606.445 47.5526 12
6 3 -10 649.390 48.6587 11
-6 3 10 552.405 40.3585 17
6 3 -10 616.790 46.2796 16
6 -3 -10 633.921 44.6341 35
-6 -3 9 546.695 44.7349 14
6 -3 -9 459.612 34.6458 34
6 3 -9 502.115 42.5272 21
6 3 -9 473.040 42.6071 12
-6 3 9 482.615 36.7775 17
6 3 -9 445.301 40.4935 11
6 -3 -9 499.941 40.0528 35
6 3 -8 725.779 49.6116 21
6 3 -8 760.572 53.2287 12
6 3 -8 746.960 51.4237 11
-6 3 8 749.709 44.8685 17
6 -3 -8 772.450 48.2973 35
6 -3 -8 725.850 44.1869 34
6 3 -7 1116.95 62.7974 21
6 3 -7 1171.60 66.8065 12
6 3 -7 1152.15 62.4932 11
-6 3 7 1387.26 59.5271 17
6 -3 -7 1350.18 63.0179 35
6 -3 -7 1198.45 58.6882 34
6 3 -6 154.028 26.9595 21
6 3 -6 200.249 33.1879 12
6 3 -6 129.978 25.1789 11
6 -3 -6 136.549 23.3681 34
6 -3 -5 2221.84 93.4751 13
6 3 -5 2061.50 83.3533 21
6 3 -5 2086.95 89.6624 12
6 3 -5 2174.31 84.2364 11
6 -3 -5 2292.87 91.0729 40
6 -3 -5 2077.46 80.6374 34
6 -3 -4 3211.06 116.799 13
6 3 -4 2914.32 109.008 12
6 -3 -4 3208.64 111.490 40
6 -3 -4 3216.61 103.812 34
6 -3 -3 1193.83 68.0565 13
6 3 -3 1128.65 62.9302 12
6 -3 -3 1266.10 66.1556 40
6 -3 -3 1359.49 63.4766 34
6 -3 -2 33196.0 656.838 13
6 3 -2 33432.0 653.068 23
6 3 -2 32285.5 642.640 12
6 -3 -2 33547.6 647.670 40
6 -3 -2 33388.0 635.264 34
6 -3 -1 5295.18 162.124 13
6 3 -1 5256.23 158.687 23
6 -3 -1 5166.25 153.032 40
6 -3 -1 5483.54 146.841 34
6 -3 0 8002.91 214.794 13
6 3 0 7980.95 194.848 24
6 3 0 7999.06 212.906 23
6 -3 0 8028.02 205.085 40
6 3 0 8044.92 207.760 15
6 -3 0 8001.87 194.843 34
6 3 1 98.4656 23.2321 24
6 3 1 116.271 27.2868 23
6 -3 1 72.2254 24.3969 13
6 -3 1 74.9153 21.3890 40
6 -3 1 87.4399 21.9293 34
6 3 1 70.4827 24.8243 15
6 -3 2 1687.64 83.5644 13
6 3 2 1918.24 74.2500 24
6 3 2 1770.11 84.8154 23
6 -3 2 1777.66 79.3890 22
6 -3 2 1746.46 81.8523 41
6 -3 2 1717.70 71.3125 34
6 -3 2 1710.85 77.9274 40
6 3 2 1618.75 75.9540 15
6 -3 2 1780.99 74.7107 15
6 3 3 1360.90 62.7724 29
6 -3 3 1442.76 76.5193 13
6 3 3 1422.20 75.8778 23
6 -3 3 1512.24 73.5522 22
6 -3 3 1424.43 72.8362 41
6 -3 3 1341.77 68.2585 40
6 3 3 1317.81 67.4168 15
6 -3 3 1452.75 63.3000 34
6 -3 3 1394.80 66.7064 15
6 3 4 5940.12 155.718 29
6 -3 4 5996.18 176.123 13
6 3 4 6078.80 176.828 23
6 -3 4 6170.67 171.760 22
6 3 4 5979.88 161.993 15
6 -3 4 5903.05 169.456 41
6 -3 4 5949.69 164.738 40
6 -3 4 6089.56 163.011 15
6 3 5 9683.81 221.047 29
6 -3 5 9779.68 243.954 13
6 3 5 9751.81 243.953 23
6 -3 5 9378.06 235.664 22
6 -3 5 9533.23 235.059 41
6 -3 5 9688.84 229.750 40
6 -3 5 9865.12 230.483 15
6 3 6 942.146 48.5241 29
6 3 6 796.763 48.6941 26
6 -3 6 890.124 58.4953 13
6 3 6 892.963 58.6906 23
6 -3 6 843.228 53.9691 22
6 -3 6 907.835 54.2552 41
6 -3 6 917.869 51.3336 40
6 -3 6 961.025 54.7051 15
6 3 7 162.779 23.6628 29
6 3 7 155.248 23.6897 26
6 -3 7 129.970 24.8568 22
6 -3 7 148.276 28.7084 13
6 -3 7 158.144 25.2957 41
6 -3 7 194.630 24.7360 40
6 -3 7 207.880 29.5937 15
6 3 8 457.895 32.5777 29
6 3 8 421.455 31.9966 28
6 3 8 365.581 31.3897 26
6 -3 8 403.380 35.3086 22
6 -3 8 424.203 37.3222 13
6 -3 8 384.223 31.3718 41
6 -3 8 405.100 30.3028 40
6 -3 8 417.246 34.5928 15
6 3 9 379.362 27.6146 29
6 3 9 348.276 27.2869 28
6 3 9 334.319 28.0397 26
6 -3 9 414.094 31.5049 22
6 -3 9 312.822 30.3594 13
6 -3 9 352.223 30.1442 15
6 3 10 106.230 16.2161 29
6 3 10 106.341 15.8548 28
6 3 10 85.9862 16.2633 26
6 -3 10 112.873 19.1105 13
6 -3 10 106.799 17.5562 22
6 -3 10 100.044 17.0133 15
6 3 11 44.1023 9.96701 28
6 -3 11 8.15765 9.64538 13
6 -3 11 25.3565 10.8590 22
6 -3 11 16.6805 10.0885 15
6 4 -15 375.426 20.8577 11
-6 4 15 350.334 21.3737 17
-6 -4 14 187.002 18.6425 14
-6 4 14 162.925 16.3530 27
-6 4 14 171.698 18.5133 17
6 4 -14 168.173 18.6983 11
6 4 -14 136.126 16.5046 38
6 4 -14 164.104 18.9847 16
-6 -4 13 2931.88 84.2609 14
-6 4 13 2943.12 78.7859 27
6 4 -13 3002.34 86.7580 11
-6 4 13 3012.63 83.2964 17
6 4 -13 2818.62 86.4243 16
6 -4 -13 2717.82 77.7785 35
-6 -4 12 961.134 45.9343 14
-6 4 12 920.770 41.0746 27
6 4 -12 907.533 46.7346 12
6 4 -12 1004.31 49.0136 11
-6 4 12 888.391 43.4668 17
6 4 -12 858.415 46.8023 16
6 -4 -12 843.066 41.9981 35
-6 4 11 684.093 35.7157 27
6 4 -11 672.392 43.2061 12
6 4 -11 625.792 41.5635 11
-6 4 11 649.082 38.1852 17
6 4 -11 562.306 40.0534 16
6 -4 -11 592.672 37.8026 35
-6 4 10 5564.70 132.161 27
6 4 -10 5398.51 148.219 12
6 4 -10 5336.75 146.314 11
-6 4 10 5433.55 137.155 17
6 4 -10 5186.40 145.649 16
6 -4 -10 5293.85 138.825 35
6 -4 -10 5284.08 130.309 34
6 4 -9 729.118 50.5862 12
6 4 -9 715.105 47.6203 11
-6 4 9 764.209 43.1684 17
6 4 -9 760.707 47.6668 16
6 -4 -9 731.303 45.2920 35
6 -4 -9 721.199 41.7912 34
6 4 -8 4224.53 133.642 12
6 4 -8 4117.41 127.164 11
-6 4 8 4302.04 118.846 17
6 4 -8 4428.38 130.379 16
6 -4 -8 4260.44 123.004 35
6 -4 -8 4478.25 121.722 34
6 -4 -7 1061.87 55.7828 34
6 4 -7 1101.23 62.3575 12
6 4 -7 1162.19 60.1259 11
-6 4 7 1083.80 52.7730 17
6 4 -7 1196.43 60.9930 16
6 -4 -7 1200.89 58.7690 35
6 4 -6 1779.59 81.2318 12
6 4 -6 1842.52 75.8561 11
-6 4 6 1919.89 70.6673 17
6 -4 -6 1854.63 74.5962 35
6 -4 -6 1799.10 73.7282 34
6 4 -5 2936.23 107.981 12
6 4 -5 3107.55 101.134 11
-6 4 5 3083.01 94.4272 17
6 -4 -5 3132.61 101.857 34
6 4 -4 1182.03 64.3224 12
6 -4 -4 1256.43 65.9943 40
6 -4 -4 1187.83 59.8199 34
6 -4 -3 4290.59 138.017 13
6 4 -3 3900.07 126.408 12
6 -4 -3 4436.12 134.147 40
6 -4 -3 4220.69 123.940 34
6 -4 -2 2653.71 103.339 13
6 4 -2 2356.53 88.7555 12
6 -4 -2 2550.38 96.8689 40
6 4 -2 2339.82 89.0031 38
6 -4 -2 2484.39 88.9186 34
6 -4 -1 2798.23 107.322 13
6 4 -1 2553.19 94.2246 24
6 -4 -1 2791.57 102.314 40
6 -4 -1 2829.68 94.6211 34
6 -4 0 931.452 60.5033 13
6 4 0 981.017 53.6488 24
6 4 0 936.030 56.8295 23
6 -4 0 1011.58 58.5122 40
6 -4 0 863.755 49.2970 34
6 -4 1 1374.13 62.1239 34
6 -4 1 1587.69 77.2440 13
6 4 1 1489.50 65.9634 24
6 4 1 1453.11 71.6629 23
6 -4 1 1379.05 69.4596 40
6 4 2 80.9969 21.5006 29
6 4 2 109.778 22.2581 24
6 4 2 114.661 27.4855 23
6 -4 2 124.748 28.9370 13
6 -4 2 95.3568 24.6276 40
6 -4 2 99.4217 21.1987 34
6 4 3 339.000 31.0768 29
6 4 3 293.729 29.0674 24
6 4 3 235.954 33.1039 23
6 -4 3 263.891 33.8061 13
6 -4 3 324.561 34.0686 40
6 -4 3 247.784 24.8130 34
6 -4 3 244.193 26.5314 15
6 4 4 2488.21 80.1309 29
6 -4 4 2261.69 90.9164 13
6 4 4 2304.99 78.2382 24
6 -4 4 2287.42 85.8658 40
6 -4 4 2146.53 78.1417 15
6 4 5 64.7501 18.0046 29
6 -4 5 100.280 25.2055 13
6 -4 5 73.4609 19.4401 40
6 -4 5 26.9980 16.8002 15
6 4 6 497.261 32.0526 29
6 -4 6 487.269 37.9660 13
6 4 6 451.635 27.6394 20
6 -4 6 442.344 33.6558 40
6 -4 6 465.144 33.0888 15
6 4 7 854.931 39.5521 29
6 -4 7 818.634 44.7568 13
6 4 7 847.752 34.5185 20
6 -4 7 847.413 41.5692 40
6 -4 7 761.983 39.8262 15
6 4 8 282.578 21.9039 29
6 4 8 290.756 21.4366 28
6 -4 8 288.636 25.1055 13
6 -4 8 299.258 22.1730 40
6 -4 8 282.242 23.1879 15
6 4 9 755.646 30.6043 29
6 4 9 703.812 28.5878 28
6 -4 9 731.493 31.8097 15
6 5 -12 949.181 34.8282 11
-6 5 12 900.049 33.2546 17
-6 5 11 1915.24 51.1262 27
6 5 -11 1912.61 57.8165 11
-6 5 11 1844.40 55.1483 17
6 5 -11 1781.46 57.9700 38
6 -5 -11 1709.96 50.7830 35
-6 5 10 1985.95 55.2532 27
6 5 -10 1967.25 62.6498 11
-6 5 10 1966.19 59.8254 17
6 5 -10 1754.81 63.3505 38
6 -5 -10 1835.64 57.3783 35
6 -5 -10 1946.25 55.5410 34
-6 5 9 2693.52 70.0796 27
6 5 -9 2512.45 77.0204 11
-6 5 9 2672.86 75.0481 17
6 5 -9 2459.84 81.1800 38
6 -5 -9 2513.23 74.1707 35
6 -5 -9 2623.92 73.3932 34
6 5 -8 889.841 42.0700 11
-6 5 8 796.178 38.1754 17
6 5 -8 775.498 43.7033 38
6 -5 -8 811.647 40.1127 35
6 -5 -8 842.426 40.3763 34
6 5 -7 778.101 39.1670 11
-6 5 7 781.496 38.0921 17
6 5 -7 719.265 43.6763 38
6 -5 -7 785.474 40.6403 35
6 -5 -7 816.881 41.1789 34
6 5 -6 288.871 28.6143 12
6 5 -6 315.311 26.1587 11
-6 5 6 273.792 24.5244 17
6 5 -6 283.532 29.4201 38
6 -5 -6 276.463 26.1135 35
6 -5 -6 292.054 28.1706 34
6 5 -6 259.090 25.2831 31
-6 5 5 1050.24 44.6740 17
6 5 -5 1016.74 52.6685 38
6 -5 -5 958.092 47.6178 35
6 -5 -5 1077.75 50.2672 34
6 5 -5 918.153 46.4343 31
-6 5 4 1408.67 52.2876 17
6 5 -4 1348.28 60.2828 38
6 -5 -4 1315.46 57.3152 34
6 5 -4 1333.26 55.1530 31
6 5 -3 1595.23 65.7015 24
-6 5 3 1683.65 57.2143 17
6 5 -3 1711.24 67.8108 38
6 -5 -3 1708.66 65.3548 34
6 5 -3 1632.12 61.2861 31
6 5 -2 689.190 42.7021 24
6 -5 -2 806.984 46.9434 40
6 5 -2 687.824 40.7260 38
6 -5 -2 739.543 42.0333 34
6 5 -2 752.949 38.8478 31
6 5 -1 2000.15 73.6473 24
6 -5 -1 2259.35 80.5326 40
6 5 -1 2139.42 72.1135 38
6 -5 -1 2123.39 71.9576 34
6 5 0 821.999 43.8199 24
6 -5 0 898.260 48.9412 40
6 -5 0 877.094 42.3529 34
6 5 1 775.156 38.7204 29
6 5 1 706.601 40.0969 24
6 -5 1 685.498 35.7619 34
6 -5 1 749.598 43.8758 40
6 5 2 3326.36 91.2298 29
6 -5 2 3213.32 100.066 13
6 5 2 3384.96 94.6739 24
6 -5 2 3460.45 100.663 40
6 5 3 1149.49 45.2197 29
6 -5 3 1238.43 52.9603 40
6 5 4 587.630 30.4205 29
6 -5 4 562.371 33.2813 13
6 -5 4 621.554 34.9174 40
6 5 4 591.734 25.9343 37
6 5 5 220.725 18.7523 29
6 -5 5 160.365 18.0758 13
6 5 5 175.206 15.7423 20
6 -5 5 226.597 20.4530 40
6 5 6 1792.66 51.0904 29
6 -5 6 1881.51 55.3421 40
6 6 -5 197.085 16.1031 24
6 -6 -5 184.724 14.6873 35
6 -6 -5 192.295 16.0714 34
6 6 -4 1001.23 37.2189 24
6 -6 -4 1077.19 36.7650 35
6 -6 -4 1090.65 37.3572 34
6 6 -3 115.497 13.1408 29
6 6 -3 139.387 14.5428 24
6 -6 -3 152.405 14.9829 35
6 -6 -3 133.613 14.1121 34
6 6 -2 2829.66 70.6698 29
6 6 -2 3088.02 75.4260 24
6 -6 -2 2921.27 71.1778 34
6 -6 -2 3089.28 74.0987 35
6 6 -1 1807.37 49.5648 29
6 6 -1 1861.83 52.8015 24
6 -6 -1 1831.50 51.7314 35
6 -6 0 524.283 23.7051 35
-7 0 18 705.491 31.6990 19
-7 0 18 750.619 33.1242 18
-7 0 17 647.008 32.7735 14
-7 0 17 653.089 36.1367 19
-7 0 17 644.973 35.7843 18
7 0 -17 646.632 30.6317 11
-7 0 16 3398.37 98.4808 14
-7 0 16 3493.30 103.284 19
-7 0 16 3451.24 101.510 18
-7 0 16 3195.14 93.4513 17
7 0 -16 3302.81 93.8813 11
-7 0 15 -10.6494 17.1983 14
-7 0 15 27.8429 20.4224 19
-7 0 15 11.0423 18.9221 18
7 0 -15 38.1699 19.6031 11
-7 0 15 -4.33148 15.0052 17
-7 0 14 4752.75 136.146 18
-7 0 14 4398.40 124.897 17
7 0 -14 4597.57 130.698 11
7 0 -13 1795.96 73.0909 21
-7 0 13 1761.53 77.7499 18
-7 0 13 1722.04 70.0349 17
7 0 -13 1773.74 75.7523 11
7 0 -12 232.284 30.2976 21
-7 0 12 209.314 29.4879 18
7 0 -12 196.110 29.8178 11
7 0 -11 3860.84 125.606 21
7 0 -11 4032.93 124.831 12
7 0 -11 4076.14 126.771 11
7 0 -10 2132.37 87.6599 21
7 0 -10 2008.89 84.1838 12
7 0 -10 1999.34 84.0530 11
7 0 -9 327.685 36.9672 21
7 0 -9 352.397 36.3597 12
7 0 -9 422.783 39.9384 11
7 0 -9 330.826 30.5781 35
7 0 -8 1966.79 84.5974 21
7 0 -8 1982.17 82.8076 12
7 0 -8 1889.43 79.8682 11
7 0 -7 2039.93 86.7885 21
7 0 -7 2173.32 87.1858 12
7 0 -7 2155.26 84.4890 11
7 0 -6 4124.83 132.163 21
7 0 -6 4344.71 131.330 12
7 0 -6 4513.15 129.575 11
7 0 -6 4174.79 136.064 42
7 0 -5 7796.03 200.003 21
7 0 -5 7859.51 196.143 12
7 0 -5 8026.52 191.667 11
7 0 -5 7365.09 186.154 34
7 0 -5 7632.15 202.245 42
7 0 -4 6681.53 176.939 21
7 0 -4 6595.83 172.663 12
7 0 -4 6651.32 180.341 42
7 0 -4 6200.30 164.785 34
7 0 -4 6449.51 170.986 15
7 0 -3 318.267 34.2206 21
7 0 -3 357.623 34.3701 12
7 0 -3 358.021 36.9921 42
7 0 -3 364.793 39.8983 10
7 0 -3 378.797 34.1243 34
7 0 -3 339.200 34.0941 15
7 0 -2 99.4088 28.3776 26
7 0 -2 130.838 26.9449 42
7 0 -2 106.947 24.3870 21
7 0 -2 131.465 23.7440 12
7 0 -2 97.6136 22.8359 41
7 0 -2 124.259 27.4113 10
7 0 -2 110.129 23.5439 34
7 0 -2 76.8181 23.1310 15
7 0 -1 678.523 50.4751 26
7 0 -1 615.847 47.8684 42
7 0 -1 661.239 47.7920 21
7 0 -1 723.026 47.2900 12
7 0 -1 641.487 49.4814 10
7 0 -1 683.921 49.2563 41
7 0 -1 620.333 44.9716 15
7 0 0 187.837 35.6179 26
7 0 0 103.986 25.1626 21
7 0 0 98.8298 23.5339 12
7 0 0 82.6415 24.5198 42
7 0 0 74.4257 24.0178 41
7 0 0 135.079 28.7975 10
7 0 0 97.1468 26.0237 15
7 0 1 920.224 60.5418 26
7 0 1 807.407 56.4889 10
7 0 1 852.897 53.7547 21
7 0 1 821.580 55.7199 41
7 0 1 861.420 54.3991 15
7 0 2 2342.03 82.5582 28
7 0 2 2638.20 103.525 26
7 0 2 2310.68 91.4585 21
7 0 2 2462.89 99.5866 41
7 0 2 2394.16 94.8972 15
7 0 2 2361.16 98.7413 10
7 0 3 30.9002 17.8734 28
7 0 3 76.8842 31.3550 26
7 0 3 27.6023 18.6620 21
7 0 3 52.1069 24.1924 41
7 0 3 46.1100 24.3665 10
7 0 3 50.5182 23.6573 15
7 0 4 3253.10 104.304 28
7 0 4 3447.94 123.223 26
7 0 4 3529.18 118.354 23
7 0 4 3340.94 110.436 21
7 0 4 3402.74 120.814 10
7 0 4 3428.14 121.995 41
7 0 4 3458.90 118.041 15
7 0 5 690.975 42.8889 28
7 0 5 618.692 53.2088 26
7 0 5 570.861 44.2136 13
7 0 5 627.115 49.7122 10
7 0 5 505.173 45.6956 41
7 0 5 573.097 46.1685 15
7 0 6 7.65284 17.2968 13
7 0 6 13.8443 20.7166 41
7 0 6 8.30526 21.4273 10
7 0 6 6.46264 20.2974 15
7 0 7 35.6101 25.8054 26
7 0 7 3.38762 17.0745 13
7 0 7 8.77517 20.3532 41
7 0 7 11.2938 21.6414 10
7 0 7 -5.67762 17.5395 15
7 0 8 383.076 39.7503 26
7 0 8 286.636 30.9809 13
7 0 8 313.437 36.1878 41
7 0 8 271.922 33.9133 10
7 0 8 299.304 31.4544 15
7 0 9 68.3816 22.9378 26
7 0 9 6.83289 14.6931 13
7 0 9 20.5558 19.1518 41
7 0 9 16.2888 17.6602 10
7 0 9 27.8783 15.0233 15
7 0 10 194.709 24.5121 26
7 0 10 205.476 21.2241 13
7 0 10 185.059 22.5673 41
7 0 10 212.747 24.2659 10
7 0 10 225.595 20.4148 15
7 0 11 8120.88 173.472 26
7 0 11 8208.23 172.188 13
7 0 11 8690.61 178.338 10
7 0 11 8360.99 178.428 41
-7 -1 17 593.723 32.7491 14
-7 -1 17 613.491 34.2556 19
-7 1 17 552.649 30.6995 19
-7 -1 17 590.636 31.1868 18
-7 1 17 611.185 34.3796 18
7 1 -17 578.295 28.8511 11
-7 1 17 574.892 30.8048 17
-7 -1 16 177.138 23.3901 14
-7 1 16 186.707 21.8087 17
-7 -1 16 196.416 25.1336 19
-7 1 16 196.730 23.3960 19
-7 -1 16 191.815 21.6607 18
-7 1 16 236.337 26.2343 18
7 1 -16 206.447 21.9916 11
7 -1 -16 167.031 19.4051 11
-7 -1 15 34.0464 19.8930 14
-7 1 15 76.6508 19.0765 17
-7 -1 15 41.5722 19.9646 19
-7 1 15 36.8100 16.3529 19
-7 -1 15 21.3665 14.3020 18
-7 1 15 62.9458 20.4096 18
7 1 -15 90.7576 20.5788 11
7 -1 -15 69.5176 17.1558 11
-7 1 14 76.0261 17.6707 17
-7 -1 14 129.008 26.5473 19
-7 -1 14 142.674 23.3994 18
-7 1 14 159.917 28.7517 18
7 1 -14 125.759 23.2430 11
7 -1 -14 88.1661 20.5939 11
7 1 -13 726.422 47.9214 21
-7 -1 13 657.059 49.4421 19
-7 -1 13 754.489 47.6549 18
-7 1 13 747.183 51.1560 18
-7 1 13 676.954 42.6806 17
7 1 -13 739.118 48.1221 11
7 1 -12 3156.79 108.968 21
7 1 -12 3230.06 107.520 12
-7 -1 12 3106.46 104.719 18
-7 1 12 2984.62 97.4158 17
7 1 -12 2966.67 105.172 11
7 -1 -12 3255.37 106.834 11
7 -1 -12 2987.60 99.5244 35
7 1 -11 311.594 36.1628 21
7 1 -11 285.165 35.5047 12
7 -1 -11 260.451 28.8058 12
-7 -1 11 293.343 32.5371 18
7 1 -11 294.797 33.3780 11
7 -1 -11 321.158 35.2136 11
7 -1 -11 277.633 30.5791 35
7 1 -10 152.107 28.9118 21
7 -1 -10 75.0291 20.7419 21
7 1 -10 68.5727 23.5931 12
7 -1 -10 104.579 23.0561 12
7 1 -10 108.123 25.6570 11
7 -1 -10 105.444 24.7817 11
7 -1 -10 88.7653 22.7745 35
7 1 -10 101.097 22.7835 42
7 1 -9 946.669 58.5006 21
7 -1 -9 884.993 53.8947 21
7 1 -9 843.928 55.4734 12
7 -1 -9 905.830 53.8308 12
7 1 -9 981.902 57.7404 11
7 1 -9 888.767 55.2292 42
7 -1 -9 890.121 49.8856 35
7 1 -8 2296.03 91.8129 42
7 1 -8 2331.91 94.3280 21
7 -1 -8 2419.85 91.9957 21
7 1 -8 2271.87 92.3001 12
7 -1 -8 2199.60 86.6599 12
7 1 -8 2169.89 87.8409 11
7 -1 -8 2066.18 78.7661 35
7 1 -7 3502.44 120.630 21
7 -1 -7 3601.13 118.942 21
7 1 -7 3747.87 122.611 42
7 1 -7 3475.27 118.967 12
7 -1 -7 3672.70 117.905 12
7 1 -7 3559.78 115.349 11
7 -1 -7 3538.10 106.696 35
7 -1 -7 3540.17 107.865 34
7 1 -6 1716.30 78.7377 21
7 -1 -6 1857.60 79.7870 21
7 1 -6 1728.59 79.0138 12
7 -1 -6 1770.07 76.4348 12
7 1 -6 1675.68 73.2437 11
7 1 -6 1752.24 80.0842 42
7 -1 -6 1741.62 68.0782 35
7 1 -6 1896.65 80.2307 15
7 -1 -6 1679.82 70.2181 34
7 1 -5 29232.8 587.837 42
7 1 -5 29281.0 584.495 21
7 -1 -5 29685.3 583.311 21
7 1 -5 29572.4 583.804 12
7 -1 -5 29936.3 578.940 12
7 1 -5 30453.9 574.369 11
7 1 -5 29522.9 583.457 15
7 -1 -5 28666.0 568.854 34
7 1 -4 7606.92 201.478 42
7 1 -4 7358.64 194.642 21
7 -1 -4 7718.04 197.663 21
7 1 -4 7413.34 194.297 12
7 -1 -4 8219.85 196.628 12
7 1 -4 7414.31 195.805 15
7 -1 -4 7748.89 189.402 34
7 1 -3 1796.45 78.7694 21
7 -1 -3 1850.46 80.5738 21
7 1 -3 1800.33 78.4002 12
7 -1 -3 2035.25 80.7693 12
7 1 -3 1959.65 84.8417 10
7 1 -3 1784.50 82.8238 42
7 -1 -3 1963.63 83.5107 42
7 1 -3 1777.88 79.2294 15
7 -1 -3 1887.27 76.6206 34
7 1 -2 183.768 30.6795 26
7 1 -2 162.373 26.6780 21
7 -1 -2 134.321 27.5428 21
7 1 -2 136.242 25.1506 12
7 -1 -2 163.417 27.5131 12
7 1 -2 190.198 31.3445 42
7 -1 -2 179.393 27.8277 42
7 -1 -2 125.041 27.4232 10
7 1 -2 109.729 26.3133 10
7 -1 -2 237.090 29.2112 34
7 1 -2 95.8734 25.4217 15
7 -1 -2 192.940 28.9456 15
7 1 -1 1101.20 61.2259 26
7 -1 -1 1057.02 63.6881 41
7 1 -1 954.878 60.7309 42
7 1 -1 1115.37 60.6463 21
7 -1 -1 1058.63 61.0290 21
7 -1 -1 1023.75 59.1764 42
7 1 -1 1071.51 58.0508 12
7 -1 -1 1067.87 57.7981 12
7 -1 -1 1165.74 64.9229 10
7 1 -1 985.777 60.3981 10
7 -1 -1 1113.84 58.4086 34
7 1 -1 1028.71 59.6831 15
7 -1 -1 1124.93 59.0893 15
7 -1 0 2564.64 104.982 26
7 1 0 2710.57 101.716 26
7 1 0 2703.85 97.1946 21
7 -1 0 2655.01 105.837 41
7 -1 0 2700.65 95.7445 12
7 -1 0 2729.24 104.136 10
7 1 0 2643.38 101.614 10
7 -1 0 2675.69 99.6212 42
7 -1 0 2608.00 94.6761 34
7 1 0 2700.10 101.166 15
7 -1 0 2706.35 98.6404 15
7 1 1 2063.40 71.8954 28
7 -1 1 1826.90 87.2656 26
7 1 1 1902.55 84.4037 26
7 -1 1 1917.97 82.5916 13
7 1 1 1819.21 76.9360 21
7 -1 1 1888.29 77.1000 12
7 -1 1 1784.18 78.3385 42
7 -1 1 1925.07 86.0795 10
7 1 1 1956.38 85.6342 10
7 -1 1 1827.19 86.9741 41
7 -1 1 1886.18 78.1842 34
7 1 1 1805.15 82.1849 15
7 -1 1 1775.72 78.5988 15
7 1 2 2970.22 93.6612 28
7 -1 2 2959.68 113.780 26
7 1 2 2969.76 109.252 26
7 -1 2 3021.52 108.621 13
7 1 2 2740.00 106.133 10
7 -1 2 2889.49 108.923 10
7 -1 2 3045.12 115.568 41
7 -1 2 2742.26 98.2427 34
7 1 2 2907.96 107.441 15
7 -1 2 2792.01 102.753 15
7 1 3 8442.74 198.581 28
7 -1 3 8645.91 223.933 26
7 1 3 8621.53 219.558 26
7 -1 3 8595.20 217.827 13
7 1 3 8394.42 222.042 23
7 -1 3 8426.17 219.057 10
7 1 3 8461.25 218.396 10
7 -1 3 8466.73 225.278 41
7 1 3 8260.53 211.792 41
7 1 3 8480.09 215.810 15
7 -1 3 8482.19 214.218 15
7 1 4 7327.96 173.362 28
7 -1 4 7006.13 193.545 26
7 1 4 6863.11 189.370 26
7 -1 4 6739.49 187.339 13
7 1 4 6995.44 191.893 23
7 1 4 6589.62 186.701 10
7 -1 4 6896.55 189.420 10
7 -1 4 7184.90 197.833 41
7 1 4 6879.78 184.757 41
7 1 4 6986.83 186.430 15
7 -1 4 6859.22 184.850 15
7 1 5 2233.21 78.1264 28
7 -1 5 2149.13 92.5077 26
7 1 5 2040.74 89.6376 26
7 -1 5 2082.21 89.7463 13
7 1 5 1926.78 85.9263 23
7 1 5 2096.80 86.7075 15
7 -1 5 2073.45 88.6918 10
7 1 5 1990.75 87.9130 10
7 -1 5 2249.60 96.3666 41
7 1 5 2028.71 85.1935 41
7 -1 5 2094.27 86.9218 15
7 1 6 454.961 34.5638 28
7 -1 6 429.976 43.7472 26
7 1 6 371.019 41.7550 26
7 1 6 390.746 37.8934 23
7 -1 6 401.019 39.4668 13
7 1 6 390.594 38.4469 41
7 -1 6 418.138 41.8347 41
7 -1 6 362.876 36.9041 10
7 1 6 426.330 40.5243 10
7 1 6 389.971 36.2104 15
7 -1 6 408.899 38.5735 15
7 1 7 468.518 34.4511 28
7 -1 7 420.658 41.0689 26
7 1 7 392.471 39.2561 26
7 1 7 376.438 33.7540 23
7 -1 7 339.848 35.6988 13
7 1 7 442.811 39.2070 10
7 -1 7 454.971 43.6824 41
7 1 7 319.945 33.4778 41
7 -1 7 353.200 35.4179 10
7 1 7 358.526 32.7226 15
7 -1 7 370.968 36.3302 15
7 1 8 274.514 26.7638 28
7 -1 8 231.037 30.5734 26
7 1 8 264.092 32.2252 26
7 -1 8 213.772 28.5620 13
7 -1 8 227.138 30.8042 41
7 1 8 266.279 29.5041 41
7 -1 8 236.802 28.2881 10
7 1 8 206.709 28.5277 10
7 1 8 233.252 25.5514 15
7 -1 8 213.011 26.5316 15
7 -1 9 630.879 39.3061 26
7 1 9 718.763 44.2887 26
7 -1 9 663.467 41.7860 13
7 -1 9 645.715 39.6520 10
7 1 9 632.600 40.4812 10
7 -1 9 594.514 41.1348 41
7 1 9 572.795 37.3490 41
7 -1 9 655.413 38.8985 15
7 -1 10 50.0967 14.8096 26
7 1 10 123.016 21.6009 26
7 -1 10 85.9427 17.0361 13
7 -1 10 47.4781 15.2637 41
7 1 10 81.7215 15.2512 41
7 -1 10 67.7946 15.6164 10
7 1 10 78.0297 16.9396 10
7 -1 10 82.5001 14.9920 15
7 1 11 357.714 24.6599 26
7 -1 11 370.878 23.7993 13
7 1 11 349.540 23.1401 10
7 -1 11 406.656 25.2980 41
-7 -2 17 22.3627 10.0602 14
-7 -2 17 17.8062 10.2144 19
-7 2 17 16.9588 10.5237 18
-7 2 17 22.1522 9.92317 17
-7 -2 16 1151.16 48.8434 14
-7 -2 16 1047.28 46.3984 19
-7 2 16 1127.52 47.0889 18
7 2 -16 1098.41 43.4716 11
-7 2 16 1055.89 43.2100 17
-7 -2 15 414.415 33.3689 14
-7 -2 15 501.191 35.4049 19
-7 2 15 468.120 32.5122 19
-7 2 15 465.684 34.5988 18
7 2 -15 459.031 32.6815 11
-7 2 15 460.699 30.8828 17
7 -2 -15 453.028 29.5249 11
-7 -2 14 23.6537 18.5294 14
-7 -2 14 52.6851 20.1880 19
-7 2 14 42.5895 19.8797 18
-7 2 14 12.5464 14.5389 17
7 2 -14 46.2174 18.4321 11
7 -2 -14 45.9374 16.0337 11
-7 -2 13 1018.84 58.0599 14
7 2 -13 1070.03 54.3985 12
-7 -2 13 1067.18 57.2188 19
-7 2 13 1078.21 57.5529 18
7 2 -13 1010.33 54.4310 11
-7 2 13 1101.97 51.7342 17
7 -2 -13 1069.58 53.4302 11
7 -2 -13 1028.09 52.5243 35
7 2 -12 2135.94 84.2605 21
7 2 -12 1862.67 79.3625 12
-7 -2 12 2114.84 84.9199 19
7 2 -12 2080.76 82.9043 11
-7 2 12 2042.23 74.1670 17
7 -2 -12 2176.73 81.6850 11
7 -2 -12 2013.69 77.4177 35
7 2 -11 28.1563 19.7264 21
-7 2 11 30.4207 16.5144 17
7 2 -11 42.6943 21.2566 12
-7 -2 11 36.3041 21.5946 19
7 2 -11 19.7224 18.6226 11
7 -2 -11 30.7184 21.2810 35
7 2 -10 2989.45 107.185 21
7 2 -10 2886.15 106.572 12
7 -2 -10 2947.20 97.4111 12
-7 -2 10 2965.24 105.461 19
7 2 -10 3006.63 105.569 11
7 -2 -10 2834.51 97.3834 35
7 2 -9 43.4337 21.3323 21
7 2 -9 47.6949 23.0532 12
7 -2 -9 48.7007 19.6387 12
7 2 -9 41.1457 20.6915 11
7 -2 -9 48.4373 19.9694 35
7 2 -8 2618.29 99.4635 21
7 2 -8 2673.86 102.219 12
7 -2 -8 2699.33 95.5604 12
7 2 -8 2667.95 97.7330 11
7 -2 -8 2516.13 89.4171 35
7 -2 -8 2483.21 85.8879 34
7 2 -7 3651.93 122.196 21
7 -2 -7 3811.58 118.178 21
7 2 -7 3789.18 126.240 12
7 -2 -7 3831.14 119.166 12
7 2 -7 3752.68 119.288 11
7 2 -7 3706.59 119.474 42
7 -2 -7 3534.92 110.755 35
7 -2 -7 3667.03 111.614 34
7 2 -6 7010.17 186.798 21
7 -2 -6 7415.69 185.803 21
7 2 -6 7114.00 192.165 12
7 -2 -6 7400.19 186.069 12
7 2 -6 7014.36 181.704 11
7 2 -6 7099.00 187.372 42
7 -2 -6 6847.15 173.985 35
7 -2 -6 6922.26 177.371 34
7 -2 -5 164.653 28.3935 13
7 2 -5 202.574 31.6181 21
7 -2 -5 198.023 29.7623 21
7 2 -5 166.528 29.7659 12
7 2 -5 197.601 30.5830 42
7 -2 -5 195.329 26.1061 35
7 -2 -5 205.364 30.3529 34
7 2 -4 27756.9 554.852 21
7 -2 -4 28313.7 556.995 21
7 2 -4 26950.6 557.929 12
7 2 -4 27568.1 561.493 15
7 -2 -4 27534.5 537.206 35
7 -2 -4 28644.6 549.183 34
7 -2 -3 7798.51 201.253 13
7 2 -3 7777.17 195.868 21
7 -2 -3 7522.60 197.220 21
7 2 -3 7219.15 195.883 12
7 -2 -3 7798.59 198.705 42
7 -2 -3 8110.90 194.861 40
7 2 -3 7478.30 201.245 15
7 -2 -3 7552.64 190.805 34
7 -2 -2 13179.0 302.601 13
7 -2 -2 13332.3 296.083 42
7 2 -2 13129.2 292.263 21
7 -2 -2 13072.3 299.148 21
7 2 -2 12810.8 295.138 12
7 2 -2 13473.1 296.758 10
7 -2 -2 13783.4 292.879 40
7 2 -2 12935.8 301.657 15
7 -2 -2 13070.2 290.597 34
7 -2 -1 4461.57 141.267 13
7 -2 -1 4434.63 135.426 10
7 2 -1 4275.68 133.031 10
7 -2 -1 4562.25 130.970 40
7 2 -1 4415.96 140.422 15
7 -2 -1 4548.86 132.781 34
7 -2 0 1733.17 81.4598 13
7 -2 0 1765.02 78.0616 10
7 2 0 1653.64 75.2907 10
7 -2 0 1489.12 80.1291 41
7 2 0 1807.84 82.0018 15
7 -2 0 1702.31 74.1774 34
7 -2 0 1693.72 72.7692 15
7 2 1 5154.30 136.281 29
7 -2 1 5051.89 155.943 13
7 2 1 5218.15 161.713 23
7 -2 1 5348.67 152.034 10
7 2 1 4935.70 148.013 10
7 -2 1 5381.68 163.720 41
7 2 1 5319.54 155.760 15
7 -2 1 5154.93 145.011 34
7 -2 1 5314.02 148.000 15
7 2 2 4735.41 126.138 29
7 2 2 4546.91 136.516 26
7 -2 2 4552.55 145.432 13
7 2 2 4615.43 149.754 23
7 -2 2 4684.53 139.493 10
7 2 2 4503.11 137.524 10
7 -2 2 4703.18 151.564 41
7 2 2 4391.83 140.460 15
7 -2 2 4622.83 133.216 34
7 -2 2 4504.72 136.311 15
7 2 3 13120.5 273.560 29
7 2 3 12776.2 288.607 26
7 -2 3 12814.6 299.577 13
7 2 3 12869.2 302.685 23
7 2 3 12562.5 288.481 10
7 -2 3 12911.3 289.225 10
7 -2 3 12796.1 303.627 41
7 2 3 12696.2 292.148 15
7 -2 3 12740.3 279.297 34
7 -2 3 13013.4 288.079 15
7 2 4 233.611 26.2148 29
7 2 4 279.255 27.9874 28
7 2 4 298.349 33.6109 26
7 2 4 277.536 37.0846 23
7 -2 4 288.587 38.5490 13
7 -2 4 263.657 38.5146 41
7 -2 4 204.689 29.9591 10
7 2 4 275.884 32.3698 10
7 2 4 265.613 33.9586 15
7 -2 4 215.617 30.7655 15
7 2 5 169.241 22.6097 29
7 2 5 164.969 24.0683 28
7 2 5 128.518 28.3570 26
7 2 5 190.057 32.0876 23
7 -2 5 136.931 28.3365 13
7 -2 5 161.921 31.4037 41
7 -2 5 136.003 24.1108 10
7 2 5 154.900 25.7329 10
7 2 5 135.004 25.1187 15
7 -2 5 181.716 29.8444 15
7 2 6 943.186 45.1894 29
7 2 6 1086.99 48.5982 28
7 2 6 848.215 52.2614 26
7 -2 6 895.770 55.8704 13
7 2 6 952.986 56.3552 23
7 -2 6 921.536 50.4288 10
7 2 6 878.128 50.2236 10
7 -2 6 984.880 58.5136 41
7 2 6 933.854 49.7803 15
7 -2 6 902.778 52.8000 15
7 2 7 426.721 29.0846 29
7 2 7 451.653 31.9282 28
7 2 7 447.283 37.3872 26
7 2 7 431.386 36.7187 23
7 -2 7 392.509 35.6339 13
7 -2 7 394.756 31.0496 10
7 -2 7 391.623 37.3612 41
7 2 7 359.707 31.6070 10
7 -2 7 427.458 35.3923 15
7 2 8 18.8389 12.6674 29
7 2 8 -3.93447 15.0022 28
7 2 8 41.4417 18.8789 26
7 -2 8 2.33005 16.4601 13
7 -2 8 6.32181 14.8205 41
7 2 8 11.5942 14.6092 10
7 -2 8 19.4249 16.7080 15
7 2 9 62.4180 12.9263 29
7 2 9 53.0628 14.8727 28
7 2 9 44.8970 16.7311 26
7 -2 9 51.3335 16.6588 13
7 -2 9 33.3637 12.1621 21
7 -2 9 37.6198 14.3494 41
7 2 9 25.8559 13.5120 10
7 -2 9 44.7610 16.1585 15
7 2 10 1401.68 37.6023 29
7 2 10 1432.82 40.0879 28
-7 -3 15 1928.85 61.9260 14
-7 -3 15 1945.79 58.0961 19
-7 3 15 1907.15 57.2075 18
7 3 -15 2017.37 60.6246 11
-7 3 15 1937.93 58.0205 17
-7 -3 14 898.867 43.6122 14
7 3 -14 918.156 38.9740 12
-7 -3 14 781.726 38.9778 19
-7 3 14 877.701 40.9977 18
7 3 -14 900.716 42.5884 11
-7 3 14 879.905 39.2779 17
7 -3 -14 791.171 36.7669 11
-7 -3 13 3286.14 100.340 14
7 3 -13 3484.04 98.6945 12
-7 -3 13 3302.62 95.7940 19
-7 3 13 3467.62 99.4607 18
7 3 -13 3593.61 102.119 11
-7 3 13 3388.67 93.6692 17
7 -3 -13 3459.97 95.5727 11
7 -3 -13 3393.28 95.4076 35
-7 -3 12 3776.03 114.543 14
7 3 -12 3954.91 114.626 12
-7 3 12 3878.28 113.646 18
7 3 -12 3866.86 114.451 11
-7 3 12 4118.23 107.632 17
7 -3 -12 3994.85 111.529 11
7 -3 -12 3912.99 109.389 35
-7 -3 11 8.41145 17.2196 14
7 3 -11 0.83381 18.6486 12
7 3 -11 42.4930 21.5606 11
-7 3 11 45.2859 17.3297 17
7 -3 -11 31.6698 18.6576 35
-7 -3 10 1124.27 58.0823 14
7 3 -10 1088.17 57.5801 21
7 3 -10 1074.33 60.0761 12
7 3 -10 1126.89 58.2159 11
-7 3 10 1153.59 51.5320 17
7 -3 -10 1128.67 55.7439 35
-7 -3 9 469.116 39.5462 14
7 3 -9 421.990 37.6340 21
7 -3 -9 507.625 37.1713 12
7 3 -9 459.613 42.8393 12
7 3 -9 519.836 41.4657 11
-7 3 9 489.923 33.5595 17
7 -3 -9 442.090 36.5601 35
7 -3 -9 463.108 34.5262 34
7 3 -8 317.866 33.5977 21
7 -3 -8 409.864 35.4917 12
7 3 -8 372.931 38.7296 12
7 3 -8 345.952 34.3286 11
7 -3 -8 366.284 33.7487 35
7 -3 -8 362.954 32.7535 34
7 3 -7 196.007 27.2564 21
7 3 -7 253.774 34.8956 12
7 3 -7 233.440 29.4035 11
7 -3 -7 230.314 29.3115 35
7 -3 -7 271.582 29.8195 34
7 3 -6 4051.28 124.200 21
7 3 -6 4065.30 132.273 12
7 3 -6 4109.15 121.864 11
7 -3 -6 3912.57 118.388 35
7 -3 -6 4151.79 120.780 34
7 3 -5 5462.93 148.203 21
7 3 -5 4972.02 152.470 12
7 -3 -5 5264.61 142.251 35
7 -3 -5 5379.71 145.713 34
7 -3 -4 9398.66 234.535 13
7 3 -4 9286.66 229.606 23
7 -3 -4 9697.29 223.234 21
7 3 -4 8945.10 227.690 12
7 -3 -4 9105.42 214.340 35
7 -3 -4 9640.54 221.489 34
7 3 -3 151.917 27.6588 23
7 -3 -3 79.0901 22.8811 13
7 -3 -3 130.123 25.4502 21
7 3 -3 113.632 25.0299 12
7 -3 -3 145.629 26.9386 40
7 -3 -3 124.306 26.1016 34
7 -3 -2 5364.22 161.011 13
7 3 -2 5336.61 159.907 23
7 -3 -2 5492.03 153.402 21
7 3 -2 5391.85 151.514 12
7 -3 -2 5340.77 152.819 40
7 -3 -2 5680.92 150.427 34
7 -3 -1 2768.67 106.117 13
7 3 -1 2664.97 104.709 23
7 -3 -1 2633.35 97.6538 40
7 -3 -1 2851.02 96.8130 34
7 -3 0 2059.23 91.6366 13
7 3 0 2101.57 90.5814 23
7 -3 0 2020.27 81.9919 40
7 -3 0 2151.58 81.6942 34
7 3 1 13218.8 284.198 29
7 -3 1 14020.5 312.781 13
7 3 1 13477.4 310.915 23
7 -3 1 13555.7 296.057 40
7 -3 1 13431.3 290.737 34
7 3 2 2477.32 83.1738 29
7 -3 2 2632.52 102.186 13
7 3 2 2430.99 98.9725 23
7 -3 2 2499.03 89.1416 40
7 -3 2 2409.90 84.8587 34
7 -3 2 2428.11 86.5024 15
7 3 3 13257.3 272.916 29
7 -3 3 13036.4 297.409 13
7 3 3 12790.1 295.457 23
7 -3 3 13148.6 279.770 40
7 -3 3 12525.2 271.259 34
7 -3 3 12631.1 278.393 15
7 3 4 1038.22 49.3937 29
7 -3 4 1093.66 62.4151 13
7 3 4 1007.43 60.3589 23
7 -3 4 1001.65 50.0879 40
7 -3 4 1043.01 53.6615 15
7 3 5 783.218 40.7942 29
7 3 5 800.738 40.6340 28
7 -3 5 723.915 48.6538 13
7 3 5 734.145 49.2994 23
7 -3 5 733.745 39.6344 40
7 -3 5 700.915 43.2108 15
7 3 6 412.493 27.9748 29
7 3 6 417.817 29.7321 28
7 -3 6 402.320 35.3376 13
7 -3 6 417.932 32.1041 15
7 3 7 425.433 26.9954 29
7 3 7 417.718 27.7376 28
7 3 7 450.914 29.1961 26
7 -3 7 416.234 32.9307 13
7 -3 7 433.322 30.4855 15
7 3 8 285.427 21.1345 29
7 3 8 389.492 23.2984 28
7 3 8 356.016 23.7203 26
7 -3 8 356.307 28.1558 13
7 -3 8 360.275 25.7663 15
7 3 9 186.433 14.3224 29
7 3 9 130.328 13.8716 28
7 -3 9 165.482 17.1270 13
7 -3 9 166.849 15.7878 15
7 4 -13 1477.03 48.8118 11
-7 4 13 1463.66 45.6075 17
7 4 -12 1317.69 50.6616 12
7 4 -12 1369.44 50.5514 11
-7 4 12 1385.86 47.0692 17
7 -4 -12 1283.90 46.2524 11
7 -4 -12 1341.25 47.8732 35
7 4 -11 1758.99 63.4941 12
7 4 -11 1670.81 60.3889 11
-7 4 11 1668.77 55.4165 17
7 -4 -11 1635.46 57.4125 35
7 4 -10 2059.19 73.3317 12
7 4 -10 1956.77 69.0590 11
-7 4 10 1887.12 65.0294 18
-7 4 10 1994.30 63.0112 17
7 -4 -10 2001.05 67.6622 35
7 4 -9 2270.91 82.8177 12
7 4 -9 2273.32 77.6862 11
-7 4 9 2480.07 73.0559 17
7 -4 -9 2410.82 78.0275 35
7 -4 -9 2397.34 73.4763 34
7 4 -8 534.392 40.1147 12
7 -4 -8 568.827 34.6463 12
7 4 -8 571.016 36.7038 11
-7 4 8 640.019 34.2974 17
7 -4 -8 621.791 38.1831 35
7 -4 -8 587.327 36.4079 34
7 -4 -7 308.923 29.2505 12
7 4 -7 298.342 33.3836 12
7 4 -7 322.552 27.7632 11
7 -4 -7 308.734 29.7231 35
7 -4 -7 343.717 30.5261 34
7 4 -6 828.156 50.3804 12
7 -4 -6 923.478 47.1218 35
7 -4 -6 908.641 47.5586 34
7 4 -5 321.476 32.2486 12
7 -4 -5 370.131 31.9751 35
7 -4 -5 392.989 34.9362 34
7 4 -4 1818.88 72.7205 12
7 4 -4 1649.68 68.7491 38
7 -4 -4 1909.23 70.4692 35
7 -4 -4 1847.94 72.3173 34
7 4 -3 1079.70 52.1940 24
7 4 -3 1120.00 54.4663 12
7 -4 -3 1164.67 56.2925 34
7 4 -2 181.163 23.1777 24
7 -4 -2 215.412 31.2400 13
7 -4 -2 181.260 27.7912 40
7 -4 -2 167.154 26.3767 34
7 4 -1 285.205 26.1775 24
7 4 -1 305.624 31.0507 23
7 -4 -1 297.894 34.3733 13
7 -4 -1 279.634 27.5477 21
7 -4 -1 319.060 32.7599 40
7 -4 -1 324.882 31.4812 34
7 4 0 785.410 41.9784 29
7 -4 0 763.365 50.2565 13
7 4 0 874.668 43.0447 24
7 4 0 787.136 47.5524 23
7 -4 0 740.741 43.9505 21
7 -4 0 813.156 47.4019 40
7 -4 0 756.199 42.9535 34
7 4 1 268.557 26.2036 29
7 4 1 279.048 24.4461 24
7 4 1 241.983 29.4014 23
7 -4 1 276.932 32.7280 13
7 -4 1 262.233 28.7002 40
7 -4 1 221.868 25.1568 34
7 4 2 1083.47 46.8606 29
7 -4 2 1043.59 56.4763 13
7 4 2 1075.98 54.8827 23
7 -4 2 1047.82 51.1107 40
7 -4 2 932.569 44.1652 34
7 4 3 3017.94 86.4443 29
7 -4 3 3033.34 98.6684 13
7 -4 3 2961.82 90.7794 40
7 4 4 1391.21 50.3244 29
7 -4 4 1267.89 57.5979 13
7 -4 4 1380.19 53.2100 40
7 -4 4 1291.50 48.8095 15
7 4 5 652.036 31.8863 29
7 4 5 719.733 31.4672 28
7 -4 5 667.665 38.0084 13
7 -4 5 640.512 32.6862 40
7 -4 5 672.620 32.6093 15
7 4 6 1406.70 44.9753 29
7 4 6 1375.48 43.5890 28
7 -4 6 1291.49 49.6995 13
7 -4 6 1371.01 43.7785 40
7 -4 6 1325.66 44.7878 15
7 4 7 1290.45 39.3499 29
7 -4 7 1275.65 42.5951 21
7 5 -10 36.4307 10.1645 38
7 5 -9 538.991 28.1857 38
7 -5 -9 531.673 25.6094 35
7 5 -8 747.517 35.1557 38
7 -5 -8 708.148 32.0708 35
7 -5 -8 752.713 31.5603 34
7 5 -8 745.753 30.4477 31
7 5 -7 3.34204 11.4937 24
7 5 -7 23.4493 12.1147 38
7 -5 -7 27.5424 12.0045 35
7 -5 -7 30.2991 12.8640 34
7 5 -7 6.49523 8.54315 31
7 5 -6 132.380 16.8690 24
7 -5 -6 97.0829 14.6686 12
7 5 -6 123.082 17.4968 38
7 -5 -6 121.053 17.0444 35
7 -5 -6 122.313 17.4523 34
7 5 -5 126.619 16.9091 24
7 5 -5 189.245 20.3879 38
7 -5 -5 183.685 19.5558 35
7 -5 -5 159.220 19.4915 34
7 5 -4 357.544 25.5166 24
7 5 -4 377.375 25.5732 38
7 -5 -4 345.859 25.5875 35
7 -5 -4 355.856 26.3798 34
7 5 -3 3013.41 82.0323 24
7 -5 -3 2915.31 80.8660 35
7 -5 -3 2909.13 81.7669 34
7 5 -2 92.6011 15.8390 29
7 5 -2 95.3667 15.5506 24
7 -5 -2 108.795 16.6418 35
7 -5 -2 113.218 17.6521 34
7 5 -1 3020.27 79.2527 29
7 5 -1 2887.54 78.7156 24
7 -5 -1 3058.55 79.6355 35
7 -5 -1 2933.98 79.6452 34
7 5 0 501.134 26.9131 29
7 5 0 451.714 25.4873 24
7 -5 0 419.109 24.2400 35
7 -5 0 424.029 24.8693 34
7 5 1 552.503 27.3406 29
7 -5 1 504.572 24.8050 35
7 -5 1 484.378 24.2683 34
7 5 2 1652.91 49.2487 29
7 -5 2 1740.94 54.4138 40
7 5 3 920.828 32.3988 29
-8 0 16 675.248 33.2482 14
-8 0 16 739.992 36.7797 19
-8 0 16 776.872 36.1846 18
8 0 -16 743.110 33.0447 11
-8 0 15 1448.10 57.1700 14
-8 0 15 1437.06 58.3812 19
-8 0 15 1453.42 55.6105 18
8 0 -15 1361.94 53.5834 11
-8 0 14 1441.36 62.3967 19
-8 0 14 1329.89 57.2454 18
8 0 -14 1378.01 57.6936 11
8 0 -13 106.144 19.7891 21
-8 0 13 113.294 22.6123 18
8 0 -13 120.590 23.2014 11
8 0 -13 105.661 20.2325 42
8 0 -12 57.1841 18.9043 21
8 0 -12 43.8572 18.8713 12
-8 0 12 42.3489 19.9943 18
8 0 -12 30.6668 20.0997 11
8 0 -12 48.9595 19.6656 42
8 0 -11 473.544 38.4946 21
8 0 -11 450.517 37.6827 12
-8 0 11 501.042 39.5915 18
8 0 -11 440.957 38.3729 11
8 0 -11 427.725 38.7130 42
8 0 -10 741.229 48.4472 21
8 0 -10 692.387 47.4813 12
8 0 -10 714.634 47.8068 11
8 0 -10 728.350 50.7916 42
8 0 -9 7.47431 20.8163 21
8 0 -9 3.01032 19.5294 12
8 0 -9 -12.5955 20.7345 11
8 0 -9 -9.23949 24.1209 42
8 0 -8 1081.65 61.8376 21
8 0 -8 1084.29 60.8510 12
8 0 -8 1220.05 61.4485 11
8 0 -8 1132.90 64.8803 42
8 0 -7 5684.39 163.344 21
8 0 -7 5702.53 161.147 12
8 0 -7 5799.32 156.367 11
8 0 -7 5774.75 168.636 42
8 0 -6 3018.51 112.162 42
8 0 -6 3076.48 109.960 21
8 0 -6 3013.01 107.440 12
8 0 -6 3022.95 101.026 11
8 0 -5 4100.53 132.139 21
8 0 -5 4147.81 130.363 12
8 0 -5 4157.82 136.710 42
8 0 -4 4013.81 129.260 21
8 0 -4 3977.82 126.772 12
8 0 -4 4056.96 134.144 42
8 0 -4 3997.91 124.664 15
8 0 -3 1000.03 59.3143 21
8 0 -3 961.494 57.1661 12
8 0 -3 1114.40 65.3853 42
8 0 -3 1075.59 59.6028 15
8 0 -2 3181.33 116.022 42
8 0 -2 3305.95 114.479 21
8 0 -2 3339.06 111.368 12
8 0 -2 3385.03 120.001 10
8 0 -2 3342.05 112.839 15
8 0 -1 1214.72 65.6976 21
8 0 -1 1386.81 65.4243 12
8 0 -1 1336.33 71.3026 10
8 0 -1 1351.24 70.9778 42
8 0 -1 1376.70 69.0818 15
8 0 0 451.316 44.6890 26
8 0 0 449.343 40.6064 21
8 0 0 429.851 37.1057 12
8 0 0 380.570 39.4122 41
8 0 0 434.459 44.9077 10
8 0 0 377.341 40.6156 15
8 0 1 4216.02 137.005 26
8 0 1 4233.19 129.314 21
8 0 1 4269.70 136.527 10
8 0 1 4075.24 133.261 41
8 0 1 4210.78 132.120 15
8 0 2 4567.25 150.252 26
8 0 2 4609.70 141.185 21
8 0 2 4707.90 149.782 10
8 0 2 4512.65 147.147 41
8 0 2 4685.18 146.407 15
8 0 3 52.6241 31.2316 26
8 0 3 15.2909 17.7617 23
8 0 3 43.1575 19.8563 21
8 0 3 44.8395 21.7411 41
8 0 3 -8.56670 24.5083 10
8 0 3 37.4432 22.8381 15
8 0 4 4163.16 138.394 26
8 0 4 4182.00 129.049 23
8 0 4 3986.31 122.672 21
8 0 4 4161.89 136.078 10
8 0 4 3933.38 133.792 41
8 0 4 4042.54 131.830 15
8 0 5 19.6707 27.7927 26
8 0 5 -6.31089 16.7558 41
8 0 5 -10.1992 19.8853 10
8 0 5 13.0334 18.3136 15
8 0 6 183.917 28.7812 26
8 0 6 150.789 24.5375 41
8 0 6 163.069 25.4900 10
8 0 6 150.668 24.9652 15
8 0 7 1785.82 69.0670 26
8 0 7 1803.58 67.8214 10
8 0 7 1772.84 67.1720 41
8 0 7 1783.31 64.3558 15
8 0 8 1082.37 47.5424 26
8 0 8 1122.96 47.4093 10
8 0 8 1104.90 46.8939 41
8 0 8 1106.39 44.2134 15
8 0 9 962.384 38.1360 10
8 0 9 954.143 37.4678 41
-8 -1 16 818.094 36.9460 14
-8 -1 16 852.141 37.8285 19
-8 1 16 786.650 35.8726 19
-8 1 16 841.356 37.4385 18
8 1 -16 846.845 34.9370 11
8 -1 -16 786.991 32.1093 11
-8 -1 15 218.513 23.6590 14
-8 1 15 225.952 21.1658 14
-8 -1 15 254.245 24.2997 19
-8 1 15 254.501 23.9499 19
-8 1 15 246.391 24.1336 18
8 1 -15 239.412 22.5966 11
8 -1 -15 226.588 21.6483 11
8 -1 -15 239.568 21.7604 42
-8 -1 14 258.392 28.4029 14
-8 -1 14 231.404 26.5921 19
-8 1 14 237.164 26.9662 18
8 1 -14 219.701 25.3827 11
8 -1 -14 214.883 23.9641 11
8 -1 -14 262.974 25.7597 42
8 1 -13 379.385 31.8278 21
8 1 -13 361.928 30.1994 12
-8 -1 13 417.372 35.6209 19
-8 1 13 390.058 34.7135 18
8 1 -13 389.322 33.6562 11
8 -1 -13 330.806 31.2933 11
8 1 -12 987.930 52.7342 21
8 1 -12 962.211 52.7186 12
-8 -1 12 962.559 54.2770 19
-8 1 12 1025.65 55.6262 18
8 1 -12 1009.68 53.8866 11
8 -1 -12 986.504 52.3908 11
8 1 -11 750.863 48.7308 21
8 -1 -11 711.555 43.2232 21
8 1 -11 774.781 48.8024 12
8 -1 -11 745.540 45.0755 12
8 1 -11 811.187 49.0271 11
8 -1 -11 737.418 47.1121 11
8 -1 -11 735.691 42.1393 35
8 1 -10 924.732 55.6316 21
8 -1 -10 1031.38 54.9040 21
8 1 -10 862.227 54.9935 12
8 -1 -10 1034.53 54.7467 12
8 1 -10 1001.53 55.7630 11
8 -1 -10 1075.71 56.8887 11
8 1 -10 1103.67 57.1084 42
8 -1 -10 973.036 48.8671 35
8 1 -9 7791.44 200.627 21
8 -1 -9 8125.16 197.321 21
8 1 -9 7943.08 201.853 12
8 -1 -9 7974.46 195.805 12
8 1 -9 7622.41 193.625 11
8 -1 -9 8189.13 197.324 11
8 1 -9 7611.91 196.937 42
8 -1 -9 7534.74 182.014 35
8 1 -8 2399.60 95.6660 21
8 -1 -8 2382.13 92.4416 21
8 1 -8 2528.27 97.1019 12
8 -1 -8 2378.73 91.4711 12
8 1 -8 2535.97 92.0514 11
8 -1 -8 2616.94 92.2913 11
8 1 -8 2425.85 95.7327 42
8 -1 -8 2404.50 81.7394 35
8 1 -7 3783.54 124.404 21
8 -1 -7 3883.15 123.394 21
8 1 -7 3692.18 123.730 12
8 -1 -7 4030.24 123.786 12
8 1 -7 3759.71 125.763 42
8 1 -7 3746.70 117.030 11
8 -1 -7 3670.37 116.980 11
8 -1 -7 3886.14 129.339 42
8 -1 -7 3591.10 110.461 34
8 1 -6 17819.8 382.231 21
8 -1 -6 17933.4 381.052 21
8 1 -6 17604.4 381.798 12
8 -1 -6 18157.4 378.144 12
8 1 -6 17739.4 369.691 11
8 -1 -6 18539.1 373.268 11
8 1 -6 17888.5 386.651 42
8 -1 -6 18212.2 389.312 42
8 -1 -6 17260.3 366.833 34
8 1 -5 13708.7 309.751 21
8 -1 -5 14027.6 310.229 21
8 1 -5 13306.2 308.630 12
8 -1 -5 13872.1 306.907 12
8 -1 -5 14506.1 299.993 11
8 1 -5 13768.7 315.566 42
8 -1 -5 13847.2 314.878 42
8 1 -5 13488.1 307.056 15
8 -1 -5 13498.0 298.213 34
8 1 -4 2837.54 103.205 21
8 -1 -4 2776.08 103.651 21
8 1 -4 2838.83 103.371 12
8 -1 -4 2688.38 104.578 42
8 -1 -4 2859.90 101.456 12
8 1 -4 2852.54 108.209 42
8 1 -4 2825.97 103.244 15
8 -1 -4 2789.22 97.9548 34
8 1 -3 79.3956 24.0913 21
8 -1 -3 50.4016 22.0534 21
8 1 -3 35.9171 18.5169 12
8 -1 -3 59.7917 20.6755 12
8 1 -3 97.5945 27.2785 42
8 -1 -3 79.0011 24.5361 42
8 -1 -3 52.6098 20.9074 34
8 1 -3 81.3635 24.6888 15
8 1 -2 1812.30 79.3352 21
8 -1 -2 2058.21 85.1823 21
8 1 -2 1867.54 78.4709 12
8 -1 -2 1954.34 80.6385 12
8 -1 -2 1910.17 83.5551 42
8 1 -2 1722.75 80.3565 15
8 -1 -2 1962.30 80.1574 34
8 -1 -2 1847.34 77.0333 15
8 1 -1 573.238 43.3493 21
8 -1 -1 613.499 47.9019 21
8 1 -1 680.881 45.9161 12
8 -1 -1 671.156 46.0115 12
8 -1 -1 675.360 50.9432 10
8 1 -1 630.325 49.1675 10
8 -1 -1 565.062 45.3111 42
8 1 -1 670.771 49.6304 15
8 -1 -1 653.067 46.9322 34
8 -1 -1 673.247 46.4092 15
8 1 0 991.412 59.3333 26
8 1 0 926.071 52.7805 21
8 -1 0 927.515 57.8181 21
8 -1 0 962.697 52.9087 12
8 -1 0 915.031 59.4221 10
8 1 0 976.286 60.1189 10
8 1 0 903.635 57.6745 15
8 -1 0 942.051 55.2710 15
8 1 1 669.473 50.7845 26
8 1 1 722.313 46.0769 21
8 -1 1 666.214 48.4342 21
8 -1 1 728.983 44.6363 12
8 -1 1 748.700 52.7501 10
8 1 1 718.707 50.8094 10
8 -1 1 774.003 56.5539 41
8 1 1 580.121 47.3082 15
8 -1 1 717.603 49.0322 15
8 1 2 3502.35 99.4059 28
8 1 2 3371.37 115.796 26
8 1 2 3392.31 119.713 23
8 -1 2 3568.03 115.096 21
8 -1 2 3658.44 119.690 10
8 1 2 3594.49 117.836 10
8 -1 2 3565.79 124.061 41
8 1 2 3299.12 115.016 15
8 -1 2 3392.67 113.499 15
8 1 3 410.159 29.8119 28
8 1 3 365.578 40.5908 26
8 1 3 378.406 37.8470 23
8 -1 3 369.915 34.8878 13
8 -1 3 353.674 35.0629 21
8 -1 3 367.087 40.2576 41
8 1 3 336.753 31.4943 41
8 -1 3 347.528 36.8250 10
8 1 3 392.317 39.1292 10
8 1 3 313.494 35.4793 15
8 -1 3 315.291 35.0457 15
8 1 4 57.5664 18.0166 28
8 -1 4 76.2707 27.4352 26
8 1 4 79.9697 27.2641 26
8 1 4 23.8355 18.0253 23
8 -1 4 24.8473 17.8605 13
8 -1 4 54.4369 18.5117 21
8 -1 4 7.82688 20.7444 41
8 1 4 13.0399 13.9771 41
8 -1 4 73.7544 23.4013 10
8 1 4 46.9892 22.7176 10
8 1 4 45.5431 20.6205 15
8 -1 4 57.8983 22.0504 15
8 1 5 164.995 23.0438 28
8 1 5 113.606 27.8027 26
8 1 5 137.893 23.3215 23
8 -1 5 146.025 22.6675 13
8 -1 5 128.743 21.4842 21
8 -1 5 137.719 26.5533 41
8 1 5 136.219 21.0751 41
8 -1 5 116.591 23.6783 10
8 1 5 157.971 25.2319 10
8 1 5 140.416 24.3289 15
8 -1 5 136.601 24.8653 15
8 1 6 0.99975 18.9664 26
8 1 6 1.39500 13.8976 23
8 -1 6 13.8852 14.7010 13
8 -1 6 -4.16177 12.4363 21
8 -1 6 4.44527 16.0852 41
8 1 6 -1.20285 12.6204 41
8 -1 6 -5.28063 16.7533 10
8 1 6 5.39485 16.1814 10
8 1 6 14.4528 14.7202 15
8 -1 6 26.4576 16.2662 15
8 1 7 35.3784 19.6515 26
8 -1 7 12.0677 12.3978 13
8 -1 7 16.1909 14.9424 41
8 1 7 -3.03503 11.4578 41
8 -1 7 27.0676 15.3937 10
8 1 7 4.96325 14.3447 10
8 1 7 3.94689 12.8040 15
8 -1 7 14.4692 14.5273 15
8 1 8 279.940 24.5819 26
8 -1 8 252.386 20.3390 13
8 1 8 237.115 19.3310 41
8 -1 8 270.384 23.9408 41
8 -1 8 207.041 19.9349 10
8 1 8 244.217 21.9648 10
8 -1 8 277.026 22.3025 15
8 1 8 220.111 18.3171 15
-8 -2 15 3.79871 11.4353 14
-8 -2 15 13.9393 10.1793 19
-8 2 15 28.1738 11.2467 19
-8 2 15 45.5063 13.4103 18
8 2 -15 14.4280 11.2819 11
8 -2 -15 19.1835 9.61122 11
8 -2 -15 36.5752 12.3041 42
-8 -2 14 1257.82 52.5641 14
8 2 -14 1302.66 46.4046 12
-8 -2 14 1292.69 50.3892 19
-8 2 14 1378.47 53.9213 18
8 2 -14 1301.95 51.2315 11
8 -2 -14 1174.09 47.5152 11
-8 -2 13 76.8650 19.8385 14
8 2 -13 123.675 19.7955 12
-8 -2 13 109.968 19.4990 19
-8 2 13 108.710 21.2072 18
8 2 -13 114.634 20.6247 11
8 -2 -13 92.7343 19.1557 11
-8 -2 12 187.856 25.8560 14
8 2 -12 257.955 28.2402 21
8 2 -12 231.212 26.1847 12
-8 -2 12 235.593 26.5659 19
-8 2 12 291.161 31.2394 18
8 2 -12 230.146 26.9638 11
8 -2 -12 227.415 26.3619 11
8 -2 -12 233.975 25.8847 35
8 2 -11 793.918 47.3624 21
8 2 -11 779.937 47.7416 12
-8 -2 11 747.946 43.4304 19
8 2 -11 802.778 46.8304 11
8 -2 -11 885.817 49.5509 11
8 -2 -11 762.979 43.3207 35
8 2 -10 469.168 38.9789 21
8 -2 -10 471.693 35.8273 12
8 2 -10 400.682 37.2910 12
8 2 -10 411.597 35.5742 11
8 -2 -10 477.733 37.9681 11
8 -2 -10 374.715 30.9549 35
8 2 -9 1250.16 63.3737 21
8 2 -9 1274.11 65.6687 12
8 -2 -9 1281.44 59.2954 12
8 2 -9 1261.06 60.5834 11
8 -2 -9 1245.09 56.4148 35
8 2 -8 5408.82 150.677 21
8 -2 -8 5555.95 144.325 21
8 2 -8 5235.72 152.656 12
8 -2 -8 5530.84 146.547 12
8 2 -8 5205.85 144.571 11
8 -2 -8 5050.93 136.164 35
8 -2 -8 5165.65 135.869 34
8 2 -7 6852.54 179.600 21
8 -2 -7 7230.74 177.943 21
8 2 -7 6905.38 184.882 12
8 -2 -7 7092.89 178.205 12
8 2 -7 7022.27 173.971 11
8 -2 -7 6665.99 165.105 35
8 -2 -7 6686.68 168.873 34
8 2 -6 2187.60 86.6547 21
8 -2 -6 2138.02 83.3953 21
8 2 -6 2153.23 89.0540 12
8 -2 -6 2166.39 84.7282 12
8 -2 -6 2093.05 88.7123 42
8 -2 -6 2052.79 73.7544 35
8 -2 -6 2161.12 80.8648 34
8 2 -5 641.884 45.9000 21
8 -2 -5 577.579 43.9369 21
8 2 -5 539.156 45.7507 12
8 -2 -5 639.528 46.8076 12
8 -2 -5 608.105 47.2460 42
8 -2 -5 596.139 43.4515 34
8 2 -4 11209.8 261.632 21
8 -2 -4 11700.0 267.615 21
8 2 -4 10968.9 265.390 12
8 -2 -4 12348.2 267.363 12
8 -2 -4 11431.8 266.621 42
8 -2 -4 11803.8 260.765 34
8 -2 -3 1966.01 79.0638 13
8 2 -3 1741.57 74.4265 21
8 -2 -3 1825.89 79.3672 21
8 2 -3 1787.63 77.6382 12
8 -2 -3 1956.45 79.9262 12
8 -2 -3 1748.85 76.6627 42
8 2 -3 1743.37 81.3968 15
8 -2 -3 1965.52 79.4380 34
8 -2 -2 1548.81 69.9697 13
8 2 -2 1328.53 63.2998 21
8 -2 -2 1445.85 70.6732 21
8 2 -2 1433.36 66.0375 12
8 -2 -2 1331.69 66.0148 12
8 -2 -2 1460.11 67.8251 42
8 2 -2 1576.90 74.8925 15
8 -2 -2 1460.32 68.3910 34
8 -2 -1 5274.21 148.734 13
8 -2 -1 5182.64 149.662 21
8 -2 -1 5013.84 143.791 12
8 2 -1 5132.77 151.772 15
8 -2 -1 5162.85 143.448 34
8 -2 0 1909.92 80.2220 13
8 2 0 1758.80 82.9817 23
8 -2 0 1771.84 79.1226 21
8 -2 0 1837.84 73.9914 12
8 2 0 1894.00 76.6857 10
8 2 0 1835.91 80.4604 15
8 -2 0 1842.87 75.7727 34
8 -2 0 1770.78 72.3430 15
8 -2 1 4029.04 124.741 13
8 2 1 3920.07 130.128 23
8 -2 1 3894.71 123.022 21
8 -2 1 3933.46 115.457 12
8 2 1 4047.37 120.699 10
8 2 1 3996.00 125.844 15
8 -2 1 3809.92 115.913 34
8 -2 1 3999.84 118.736 15
8 2 2 507.546 32.1431 28
8 2 2 527.656 40.0318 26
8 -2 2 508.185 41.8877 13
8 2 2 556.375 45.9661 23
8 -2 2 437.609 39.3474 21
8 -2 2 424.727 32.2038 12
8 -2 2 546.321 39.1323 10
8 2 2 429.555 35.7006 10
8 -2 2 393.449 35.4584 15
8 2 2 451.335 39.4785 15
8 2 3 1331.02 51.9837 28
8 2 3 1315.14 59.8526 26
8 -2 3 1324.83 63.3364 13
8 2 3 1306.53 66.7402 23
8 -2 3 1305.97 62.3162 21
8 -2 3 1384.31 60.0986 10
8 2 3 1307.88 59.5157 10
8 2 3 1334.24 62.7787 15
8 -2 3 1288.79 59.9512 15
8 2 4 479.004 31.5579 28
8 2 4 573.874 38.2121 26
8 -2 4 594.220 41.7195 13
8 2 4 557.123 41.2308 23
8 -2 4 547.941 39.3570 21
8 -2 4 579.703 37.0457 10
8 2 4 608.376 38.8581 10
8 2 4 561.903 38.2488 15
8 -2 4 586.724 39.3344 15
8 2 5 540.736 30.2431 28
8 2 5 507.379 34.5836 26
8 -2 5 470.542 34.9572 13
8 2 5 457.648 36.0660 23
8 -2 5 457.742 33.3577 21
8 -2 5 504.835 31.9897 10
8 2 5 490.791 32.4481 10
8 2 5 438.023 31.8960 15
8 -2 5 400.764 32.0217 15
8 2 6 307.408 22.6967 28
8 2 6 242.434 24.8834 26
8 -2 6 307.704 27.0783 13
8 -2 6 302.292 25.5041 21
8 2 6 275.120 23.4523 10
8 2 6 312.898 23.6679 15
8 -2 6 275.819 25.4255 15
8 2 7 229.122 21.3098 26
8 -2 7 234.872 21.5472 13
8 -2 7 239.228 19.3564 21
8 2 7 226.683 19.1167 10
8 -2 7 198.772 20.3130 15
8 2 8 5463.73 67.3411 28
8 -2 8 82.4177 18.1722 15
8 3 -14 121.767 14.2383 11
8 -3 -14 123.359 15.5429 42
-8 -3 13 2091.15 61.4808 14
8 3 -13 2055.54 61.6015 12
-8 3 13 2086.41 63.4452 18
8 3 -13 2162.19 64.2888 11
8 -3 -13 2064.95 61.1269 11
-8 -3 12 631.754 33.7096 14
8 3 -12 612.708 34.8714 12
-8 3 12 729.088 37.5978 18
8 3 -12 694.624 36.0791 11
8 -3 -12 673.049 34.9621 11
8 -3 -12 646.862 33.4423 35
-8 -3 11 165.733 20.1924 14
8 3 -11 169.546 23.2208 12
8 3 -11 177.759 21.6656 11
8 -3 -11 162.418 22.2382 11
8 -3 -11 123.364 19.3443 35
8 3 -10 105.158 21.4348 12
8 3 -10 123.803 19.4553 11
8 -3 -10 130.358 21.1648 35
8 3 -9 759.399 43.3584 21
8 3 -9 813.475 48.4493 12
8 -3 -9 761.007 41.3157 12
8 3 -9 775.083 42.7541 11
8 -3 -9 804.186 41.7825 35
8 -3 -9 887.384 40.4553 34
8 3 -8 223.212 26.2799 21
8 3 -8 211.522 27.5250 12
8 -3 -8 237.513 26.2382 12
8 3 -8 310.192 27.6277 11
8 -3 -8 280.980 26.8811 35
8 -3 -8 244.898 25.1391 34
8 3 -7 684.412 41.9692 21
8 3 -7 666.682 45.6696 12
8 -3 -7 729.231 43.5232 12
8 -3 -7 715.949 40.3328 35
8 -3 -7 711.950 41.2209 34
8 3 -6 4425.60 122.539 21
8 3 -6 4510.61 130.751 12
8 -3 -6 4640.45 126.260 12
8 -3 -6 4325.67 125.543 42
8 -3 -6 4187.72 116.113 35
8 -3 -6 4418.27 121.648 34
8 3 -5 2569.70 90.1075 23
8 3 -5 2477.47 84.5719 21
8 -3 -5 2699.64 87.3163 21
8 3 -5 2598.39 92.6037 12
8 -3 -5 2836.15 93.8355 12
8 -3 -5 2688.49 89.9588 42
8 -3 -5 2503.53 81.4420 35
8 -3 -5 2769.51 89.9841 34
8 3 -4 1566.70 70.1294 23
8 -3 -4 1604.20 66.2463 21
8 3 -4 1565.16 68.0528 12
8 -3 -4 1702.42 70.9634 12
8 -3 -4 1587.49 60.0950 35
8 -3 -4 1660.76 68.5049 34
8 -3 -3 3427.07 109.681 13
8 3 -3 3260.32 108.757 23
8 -3 -3 3200.87 103.259 21
8 3 -3 3281.27 102.927 12
8 -3 -3 3245.12 92.7059 35
8 -3 -3 3506.84 105.659 34
8 3 -2 885.500 41.6255 29
8 -3 -2 814.933 50.3918 13
8 3 -2 858.274 52.8276 23
8 -3 -2 837.986 48.9975 21
8 -3 -2 845.048 49.6909 34
8 3 -1 6502.45 151.857 29
8 -3 -1 6625.76 172.610 13
8 3 -1 6547.89 173.823 23
8 -3 -1 6805.53 168.622 21
8 -3 -1 6642.67 163.960 34
8 3 0 128.581 18.5709 29
8 3 0 181.299 29.8811 23
8 -3 0 163.473 26.2374 13
8 -3 0 160.759 25.9734 21
8 -3 0 193.440 26.6570 34
8 3 1 6116.00 143.054 29
8 -3 1 6120.45 161.670 13
8 3 1 6259.40 165.283 23
8 -3 1 6354.21 159.997 21
8 -3 1 6406.40 152.522 12
8 -3 1 6442.45 149.857 40
8 -3 1 5951.67 149.643 34
8 3 2 2077.40 64.9520 29
8 3 2 2037.54 61.9306 28
8 -3 2 2083.13 78.8045 13
8 3 2 2011.04 79.0459 23
8 -3 2 1940.21 73.9741 21
8 -3 2 2173.80 69.5052 12
8 -3 2 2120.62 69.5183 15
8 3 3 70.1294 14.0685 29
8 3 3 28.0645 11.9729 28
8 3 3 57.0609 21.0894 23
8 -3 3 35.5188 16.7676 13
8 -3 3 66.1026 17.8850 21
8 -3 3 37.0546 15.5009 15
8 3 4 26.2307 11.0400 29
8 3 4 21.9618 11.2057 28
8 -3 4 42.6740 16.0342 13
8 -3 4 36.4622 14.3662 21
8 -3 4 65.1176 15.7599 15
8 3 5 170.423 15.9374 29
8 3 5 164.356 15.9141 28
8 -3 5 123.907 18.6032 13
8 -3 5 152.379 19.1431 21
8 -3 5 147.871 17.6005 15
8 3 6 834.527 30.9095 28
8 -3 6 868.147 37.3126 13
8 -3 6 923.478 36.6900 21
8 -3 6 886.913 34.6149 15
8 4 -11 317.552 20.9539 12
8 -4 -11 293.490 19.4531 11
8 4 -11 262.186 19.3579 38
8 -4 -11 281.358 18.2888 35
8 4 -10 541.403 30.0530 12
8 4 -10 568.852 26.2602 11
8 -4 -10 590.645 29.7083 11
8 -4 -10 538.706 27.5526 42
8 4 -10 484.898 28.4087 38
8 -4 -10 525.818 27.2020 35
8 4 -9 162.872 18.9924 12
8 4 -9 205.115 17.2056 11
8 -4 -9 174.928 17.5050 42
8 4 -9 164.701 18.5984 38
8 -4 -9 208.250 18.9675 35
8 -4 -9 177.077 16.3085 34
8 4 -8 102.425 18.1826 12
8 -4 -8 103.269 15.5656 12
8 4 -8 132.672 17.8714 38
8 -4 -8 126.388 17.4946 35
8 -4 -8 130.070 16.7325 34
8 4 -7 766.457 34.6551 24
8 4 -7 898.662 43.1341 12
8 -4 -7 925.413 39.8810 12
8 4 -7 790.318 38.8972 38
8 -4 -7 908.003 39.4402 35
8 -4 -7 898.120 39.8685 34
8 4 -6 708.387 33.1404 24
8 4 -6 766.523 39.8189 12
8 -4 -6 734.385 37.5015 12
8 4 -6 616.016 34.1605 38
8 -4 -6 691.825 34.9190 35
8 -4 -6 699.063 36.7189 34
8 4 -5 2112.80 70.2902 12
8 -4 -5 2354.43 73.4480 12
8 -4 -5 2160.09 67.1643 35
8 -4 -5 2298.02 72.4163 34
8 4 -4 833.825 38.7655 12
8 -4 -4 853.890 42.4359 12
8 -4 -4 799.265 37.2135 35
8 -4 -4 797.693 41.2984 34
8 4 -3 1379.31 50.2701 29
8 -4 -3 1671.83 60.9324 12
8 -4 -3 1445.37 50.9641 35
8 -4 -3 1617.57 58.2036 34
8 4 -2 587.251 30.5592 29
8 -4 -2 648.826 37.2353 12
8 -4 -2 583.347 29.7209 35
8 -4 -2 632.406 35.5199 34
8 4 -1 1486.28 50.7437 29
8 4 -1 1430.77 54.9642 23
8 -4 -1 1574.65 54.2646 21
8 -4 -1 1650.44 58.6770 12
8 -4 -1 1614.71 56.5189 34
8 4 0 631.877 30.6296 29
8 -4 0 612.074 33.0333 21
8 -4 0 619.408 34.5337 12
8 -4 0 634.977 32.8818 34
8 4 1 4880.37 110.729 29
8 -4 1 4995.55 124.366 13
8 -4 1 4778.06 115.756 21
8 -4 1 4986.27 115.485 12
8 4 2 1612.83 48.5689 29
8 -4 2 1724.55 58.8386 13
8 -4 2 1565.70 52.5751 21
8 -4 2 1641.90 49.7036 12
8 4 3 3159.04 73.0386 29
8 -4 3 3184.11 83.0998 13
8 -4 3 2939.38 77.2845 21
-9 0 14 563.040 31.2224 14
-9 0 14 549.180 30.8473 19
-9 0 14 547.035 27.5742 18
9 0 -14 553.097 29.3972 11
9 0 -13 297.745 21.8603 21
-9 0 13 328.301 27.0263 19
-9 0 13 369.375 25.2193 18
9 0 -13 297.859 24.6284 11
9 0 -13 350.351 24.3702 42
9 0 -12 5.71254 13.0995 21
9 0 -12 -2.85239 14.6100 42
9 0 -12 3.23098 12.3430 12
-9 0 12 39.2510 14.3256 18
9 0 -12 1.85636 14.3221 11
9 0 -11 31.4230 16.1577 21
9 0 -11 10.4443 14.5896 12
-9 0 11 8.82810 14.2730 18
9 0 -11 10.7892 14.6609 11
9 0 -11 26.7164 17.3898 42
9 0 -10 60.3941 19.2133 21
9 0 -10 18.7769 17.6201 12
-9 0 10 53.6617 17.2409 18
9 0 -10 47.0269 18.3452 11
9 0 -10 50.9844 21.9786 42
9 0 -9 3907.90 115.368 21
9 0 -9 3897.07 116.640 12
9 0 -9 3749.14 109.925 11
9 0 -9 3929.50 118.943 42
9 0 -8 6678.66 171.487 21
9 0 -8 7081.21 174.558 12
9 0 -8 6615.81 163.693 11
9 0 -8 6577.94 175.233 42
9 0 -7 6445.94 165.080 21
9 0 -7 6116.58 163.444 12
9 0 -7 5876.21 150.926 11
9 0 -7 6315.19 168.723 42
9 0 -6 2691.14 96.4330 21
9 0 -6 2669.50 95.3273 12
9 0 -6 2753.31 100.429 42
9 0 -5 190.244 29.4360 21
9 0 -5 211.259 29.4429 12
9 0 -5 208.667 32.9580 42
9 0 -4 68.6882 22.1869 21
9 0 -4 50.3223 20.6406 12
9 0 -4 76.5537 25.2462 42
9 0 -4 68.7313 19.8911 15
9 0 -3 131.135 27.0518 21
9 0 -3 85.8652 21.9131 12
9 0 -3 112.876 23.1049 15
9 0 -2 2897.72 99.8499 21
9 0 -2 2962.36 95.7493 12
9 0 -2 2951.94 98.6908 15
9 0 -1 1802.18 72.9295 21
9 0 -1 1776.06 68.4794 12
9 0 -1 1819.01 74.0842 15
9 0 0 6361.77 161.488 21
9 0 0 6397.19 165.177 15
9 0 1 726.456 45.2173 23
9 0 1 755.659 43.4630 21
9 0 1 763.340 46.7031 15
9 0 2 14.8512 15.6448 23
9 0 2 27.7622 14.0237 21
9 0 2 37.2854 19.9136 10
9 0 2 29.7536 18.8759 15
9 0 3 1580.91 58.6670 23
9 0 3 1537.60 55.3772 21
9 0 3 1661.45 65.8860 10
9 0 3 1663.06 64.6318 15
9 0 4 637.972 37.7909 10
9 0 4 626.026 36.5554 15
9 0 5 11.6559 13.2630 10
9 0 5 13.1819 13.5110 15
9 0 6 82.2298 12.9920 15
-9 -1 14 99.6734 15.6925 14
-9 -1 14 81.2782 13.5476 19
-9 1 14 105.244 15.8732 19
-9 1 14 99.0784 14.7264 18
9 1 -14 89.2073 14.1328 11
9 -1 -14 99.2902 14.3524 11
-9 -1 13 196.473 22.3906 14
9 1 -13 193.480 18.7473 12
-9 -1 13 179.062 19.1136 19
-9 1 13 219.419 21.9356 18
9 1 -13 187.270 20.4479 11
9 -1 -13 223.808 21.4837 11
9 -1 -13 225.341 21.8418 42
9 1 -12 249.180 23.7818 21
9 -1 -12 291.857 23.5895 12
9 1 -12 253.536 24.7817 12
-9 -1 12 234.094 22.8204 19
-9 1 12 248.385 24.8083 18
9 1 -12 274.861 24.8349 11
9 -1 -12 265.407 25.3772 11
9 -1 -12 257.552 26.3696 42
9 1 -11 1284.09 54.3558 21
9 -1 -11 1193.18 47.9840 21
9 1 -11 1171.79 52.7481 12
9 -1 -11 1229.51 51.1457 12
-9 -1 11 1175.05 51.2248 19
-9 1 11 1394.11 56.9021 18
9 1 -11 1173.90 51.0675 11
9 -1 -11 1202.47 52.7137 11
9 -1 -11 1254.60 56.1363 42
9 1 -10 3228.38 99.5761 21
9 -1 -10 3280.34 95.1124 21
9 1 -10 3233.93 100.265 12
9 -1 -10 3156.37 96.3161 12
-9 -1 10 3298.04 96.7834 19
9 1 -10 3243.78 95.8823 11
9 -1 -10 3276.96 96.5686 11
9 1 -10 3147.11 95.2423 42
9 -1 -10 3229.62 102.810 42
9 1 -9 3437.11 106.315 21
9 -1 -9 3401.82 101.523 21
9 1 -9 3277.66 105.394 12
9 -1 -9 3420.11 103.027 12
9 1 -9 3399.95 99.7691 11
9 -1 -9 3460.52 101.217 11
9 1 -9 3270.20 102.554 42
9 -1 -9 3379.05 108.797 42
9 1 -8 2030.30 77.6229 21
9 -1 -8 1886.42 73.5217 21
9 1 -8 1897.30 77.3088 12
9 -1 -8 1976.36 75.5362 12
9 1 -8 1809.95 67.9960 11
9 -1 -8 1974.31 71.8056 11
9 1 -8 1834.99 75.0410 42
9 -1 -8 2011.76 81.1292 42
9 1 -7 593.501 42.3414 21
9 -1 -7 622.066 42.0873 21
9 1 -7 511.530 40.4845 12
9 -1 -7 540.451 40.4323 12
9 -1 -7 678.551 39.9958 11
9 -1 -7 582.469 46.1182 42
9 1 -6 6497.22 167.739 21
9 -1 -6 6499.09 167.340 21
9 1 -6 6410.76 168.858 12
9 -1 -6 6557.36 168.137 12
9 -1 -6 6382.44 156.318 11
9 -1 -6 6489.78 172.115 42
9 1 -5 2382.37 87.9593 21
9 -1 -5 2442.74 88.3383 21
9 1 -5 2245.92 86.2120 12
9 -1 -5 2361.77 86.5132 12
9 -1 -5 2324.90 89.5890 42
9 1 -4 51.7084 19.4141 21
9 -1 -4 15.8795 18.7707 21
9 1 -4 8.80116 17.3539 12
9 -1 -4 46.0631 19.9240 12
9 -1 -4 31.7945 20.5060 42
9 1 -4 33.4619 19.0144 15
9 1 -3 679.879 43.4662 21
9 -1 -3 669.428 46.8981 21
9 1 -3 665.854 43.5092 12
9 -1 -3 690.269 44.3814 12
9 -1 -3 631.354 44.8003 42
9 1 -3 720.691 46.1623 15
9 1 -2 1374.92 61.5736 21
9 -1 -2 1393.37 65.4868 21
9 1 -2 1415.23 60.3736 12
9 -1 -2 1326.51 59.7198 12
9 1 -2 1317.12 63.4986 15
9 -1 -2 1332.73 58.5128 15
9 1 -1 30.6788 16.4874 21
9 -1 -1 52.9622 20.7891 21
9 -1 -1 10.2783 15.4255 12
9 1 -1 35.8920 20.5761 15
9 -1 -1 23.7364 17.3979 15
9 1 0 3057.16 104.611 23
9 1 0 3139.49 93.4187 21
9 -1 0 3134.00 100.248 21
9 -1 0 3094.81 91.8418 12
9 1 0 3094.90 101.203 15
9 -1 0 3067.27 97.0937 15
9 1 1 1235.26 59.9281 23
9 -1 1 1116.33 54.1235 21
9 1 1 1213.16 57.8905 15
9 -1 1 1207.04 54.9238 15
9 1 2 130.683 22.4907 23
9 -1 2 142.538 21.3807 21
9 1 2 148.590 24.6932 15
9 -1 2 146.698 23.2603 15
9 1 3 424.827 31.0689 23
9 -1 3 358.831 27.1982 21
9 1 3 398.087 31.2506 10
9 1 3 390.440 31.2205 15
9 -1 3 357.662 29.2070 15
9 1 4 21.7227 12.5943 23
9 -1 4 -2.78903 10.6485 21
9 1 4 12.3937 13.2765 10
9 1 4 3.45982 13.6612 15
9 -1 4 -12.0344 13.4152 15
9 1 5 332.730 23.2571 15
9 -1 5 350.075 24.5582 15
9 -1 6 343.075 21.0924 15
-9 -2 13 24.3092 9.99152 14
-9 2 13 34.5752 12.2718 18
9 2 -13 37.6716 10.9785 11
9 -2 -13 31.9262 10.3005 11
9 -2 -13 30.6052 11.8192 42
-9 -2 12 462.523 28.0998 14
9 2 -12 477.427 28.8973 12
-9 2 12 515.705 30.7164 18
9 2 -12 552.053 28.9629 11
9 -2 -12 478.801 28.5323 11
9 -2 -12 476.167 30.5600 42
-9 -2 11 1659.41 59.4355 14
9 2 -11 1711.29 60.7551 21
9 2 -11 1685.01 61.1908 12
9 -2 -11 1784.59 56.2778 12
-9 2 11 1811.55 63.9661 18
9 2 -11 1800.13 59.1411 11
9 -2 -11 1749.30 60.1039 11
9 -2 -11 1783.02 64.7337 42
-9 -2 10 964.163 44.8820 14
9 2 -10 903.132 44.5795 21
9 2 -10 957.784 46.8604 12
9 -2 -10 934.518 42.7490 12
9 2 -10 883.955 41.2527 11
9 -2 -10 955.516 44.3327 11
9 -2 -10 945.193 48.1396 42
9 2 -9 307.648 28.4569 21
9 -2 -9 318.937 28.0244 12
9 2 -9 303.799 30.9156 12
9 -2 -9 341.605 28.0596 11
9 2 -9 289.875 24.8259 11
9 -2 -9 352.784 31.7708 42
9 -2 -9 337.287 23.9919 35
9 2 -8 14559.0 304.220 21
9 -2 -8 14761.5 297.104 21
9 2 -8 14782.7 309.589 12
9 -2 -8 14967.3 303.543 12
9 -2 -8 14836.2 299.836 11
9 -2 -8 14570.5 308.833 42
9 2 -7 3327.01 100.410 21
9 -2 -7 3229.18 96.9145 21
9 2 -7 3392.45 104.966 12
9 -2 -7 3324.01 100.607 12
9 -2 -7 3429.05 96.9335 11
9 -2 -7 3342.10 103.783 42
9 2 -6 3324.12 100.617 21
9 -2 -6 3207.20 99.1478 21
9 2 -6 3290.84 104.331 12
9 -2 -6 3427.89 102.806 12
9 -2 -6 3480.52 96.5246 11
9 -2 -6 3353.65 104.017 42
9 -2 -6 3295.63 96.1844 34
9 2 -5 550.776 36.7068 21
9 -2 -5 523.136 37.2627 21
9 2 -5 591.065 40.1703 12
9 -2 -5 570.972 39.6207 12
9 -2 -5 567.112 33.6003 11
9 -2 -5 576.055 39.3606 42
9 -2 -5 542.408 37.2863 34
9 2 -4 134.310 25.2571 23
9 2 -4 148.051 20.7080 21
9 -2 -4 121.111 22.3078 21
9 2 -4 165.686 23.4592 12
9 -2 -4 138.553 22.3868 12
9 -2 -4 156.605 23.3797 42
9 -2 -4 136.160 23.3664 34
9 2 -3 102.082 23.1059 23
9 2 -3 104.485 18.2803 21
9 -2 -3 71.1701 19.9558 21
9 2 -3 77.5971 18.7781 12
9 -2 -3 121.901 22.9850 12
9 -2 -3 103.247 19.3285 42
9 2 -2 1290.88 63.3062 23
9 -2 -2 1269.01 59.2712 21
9 -2 -2 1405.22 58.3062 12
9 2 -1 2728.42 95.6974 23
9 -2 -1 2955.17 92.8138 21
9 -2 -1 2803.38 86.5521 12
9 2 0 1168.11 58.1504 23
9 -2 0 1194.51 54.9304 21
9 -2 0 1247.99 50.2509 12
9 2 1 406.657 33.7202 23
9 -2 1 476.572 33.8076 21
9 -2 1 472.386 28.3141 12
9 -2 1 456.144 30.0936 15
9 2 2 65.6371 17.9102 23
9 -2 2 66.2300 14.4399 13
9 -2 2 72.7199 16.9491 21
9 -2 2 69.6365 15.7238 15
9 2 3 165.493 20.9932 23
9 -2 3 171.122 17.6454 13
9 -2 3 144.005 17.9422 21
9 -2 3 140.793 18.5769 15
9 2 4 96.2153 16.3683 23
9 -2 4 97.4771 13.9396 21
9 -2 4 105.973 15.0210 15
9 3 -11 33.0683 9.92415 12
-9 3 11 41.7015 11.0683 18
9 -3 -11 42.0210 10.7885 11
9 -3 -11 35.5071 10.9891 42
9 3 -10 339.023 24.4472 12
-9 3 10 390.962 25.2429 18
9 -3 -10 369.283 24.1361 11
9 -3 -10 383.797 25.1205 42
9 -3 -10 377.726 20.9784 35
9 3 -9 1447.11 53.1538 12
9 -3 -9 1425.40 47.8401 12
9 -3 -9 1465.58 50.5004 11
9 -3 -9 1510.26 52.5051 42
9 -3 -9 1400.58 45.2686 35
9 3 -8 1177.19 48.7692 12
9 -3 -8 1207.15 46.3398 12
9 -3 -8 1217.27 46.5354 11
9 -3 -8 1232.00 47.7799 42
9 -3 -8 1211.79 41.7915 35
9 3 -7 1098.96 47.7729 12
9 -3 -7 1105.66 46.0113 12
9 -3 -7 1080.54 43.5102 11
9 -3 -7 1110.51 45.0564 42
9 -3 -7 1100.52 39.2594 35
9 -3 -7 1052.75 42.5092 34
9 3 -6 382.512 24.7963 21
9 3 -6 425.507 29.3880 12
9 -3 -6 416.744 29.1291 12
9 -3 -6 405.873 26.1156 11
9 -3 -6 423.249 27.2810 42
9 -3 -6 346.546 26.8001 34
9 3 -5 2125.30 67.1234 23
9 -3 -5 2051.30 63.5376 21
9 3 -5 2085.28 67.6616 12
9 -3 -5 2175.79 70.0118 12
9 -3 -5 2059.21 62.4462 11
9 -3 -5 1950.79 65.5395 34
9 3 -4 580.571 34.3823 23
9 -3 -4 652.274 34.4086 21
9 3 -4 603.170 32.6973 12
9 -3 -4 648.678 36.8509 12
9 -3 -4 623.486 35.2951 34
9 3 -3 3490.88 100.077 23
9 -3 -3 3618.02 97.2878 21
9 -3 -3 3845.54 100.635 12
9 -3 -3 3772.79 98.8946 34
9 3 -2 294.850 26.6000 23
9 -3 -2 259.457 23.5854 21
9 -3 -2 305.006 25.4590 12
9 3 -1 4871.21 124.564 23
9 -3 -1 4777.11 119.554 21
9 -3 -1 5131.48 119.004 12
9 3 0 168.717 21.7419 23
9 -3 0 130.666 17.8408 21
9 -3 0 136.146 16.1473 12
9 3 1 1263.78 49.2674 23
9 -3 1 1260.40 46.9228 21
9 -3 1 1227.52 40.7458 12
9 -3 2 698.612 31.7330 21
10 0 -11 131.002 14.4060 21
10 0 -11 129.508 14.9681 12
10 0 -10 4.28462 10.0353 21
10 0 -10 5.10617 11.8432 12
-10 0 10 17.0735 12.1624 19
10 0 -10 13.6696 9.48401 11
10 0 -9 6085.82 140.444 21
10 0 -9 6177.80 142.345 12
10 0 -9 6156.65 132.382 11
10 0 -8 3031.13 86.9854 21
10 0 -8 3117.22 89.0832 12
10 0 -7 393.458 29.3605 21
10 0 -7 401.555 30.0910 12
10 0 -6 1025.58 46.6810 21
10 0 -6 986.774 46.4099 12
10 0 -5 313.689 27.1375 21
10 0 -5 329.486 26.8753 12
10 0 -4 513.879 34.2894 21
10 0 -4 541.086 32.5872 12
10 0 -3 9.91177 12.5904 21
10 0 -3 -2.86070 11.7317 12
10 0 -2 475.102 32.7690 23
10 0 -2 449.341 29.1871 21
10 0 -2 455.179 27.0777 12
10 0 -2 493.202 29.4812 15
10 0 -1 1085.74 46.3504 23
10 0 -1 1080.74 43.8915 21
10 0 -1 1077.68 44.0784 15
10 0 0 332.787 23.6099 23
10 0 0 268.948 20.7143 21
10 0 0 300.066 23.0337 15
10 0 1 184.089 18.3062 15
10 0 2 2.81108 8.57612 15
10 1 -11 1684.02 50.3006 21
10 -1 -11 1714.83 52.3504 42
10 1 -10 6298.10 137.782 21
10 1 -10 6201.65 138.783 12
10 -1 -10 6108.70 135.978 12
-10 1 10 6566.11 135.649 18
10 -1 -10 6108.40 132.306 11
10 -1 -10 6356.54 140.482 42
10 1 -9 3388.38 89.8608 21
10 -1 -9 3328.94 85.9960 21
10 1 -9 3523.42 92.7725 12
10 -1 -9 3438.51 90.7602 12
-10 1 9 3629.77 88.6607 18
10 -1 -9 3469.48 84.2885 11
10 -1 -9 3472.10 93.2082 42
10 1 -8 2812.09 81.2160 21
10 -1 -8 2827.86 79.2432 21
10 1 -8 2933.23 83.9812 12
10 -1 -8 2849.69 82.2591 12
10 -1 -8 3020.22 85.8836 42
10 1 -7 384.075 27.1432 21
10 -1 -7 370.867 27.0931 21
10 1 -7 385.331 28.0313 12
10 -1 -7 361.864 27.5934 12
10 -1 -7 382.618 29.0507 42
10 1 -6 779.667 39.2465 21
10 -1 -6 833.186 40.4674 21
10 1 -6 849.789 41.1711 12
10 -1 -6 876.778 41.7181 12
10 1 -5 1175.23 48.0466 21
10 -1 -5 1219.30 49.7529 21
10 1 -5 1088.60 46.5715 12
10 -1 -5 1180.64 48.9097 12
10 1 -4 854.141 44.8447 23
10 1 -4 873.159 39.9290 21
10 -1 -4 818.866 41.1054 21
10 1 -4 869.340 39.1989 12
10 -1 -4 795.662 39.3961 12
10 1 -3 173.804 22.5896 23
10 1 -3 175.889 19.1251 21
10 -1 -3 165.112 20.9104 21
10 1 -3 186.168 18.2726 12
10 -1 -3 183.468 19.4500 12
10 1 -2 2136.23 70.9921 23
10 1 -2 1946.73 60.6127 21
10 -1 -2 2066.04 66.9335 21
10 -1 -2 2091.72 62.5406 12
10 1 -1 48.5596 15.5592 23
10 -1 -1 55.0015 13.9795 21
10 1 0 224.898 20.5534 23
10 -1 0 245.285 19.9991 21
10 1 1 86.6008 13.5112 23
10 -1 1 78.8752 12.0353 21
10 2 -9 155.684 15.8239 12
-10 2 9 150.343 15.0832 18
10 -2 -9 155.141 15.7626 42
10 2 -8 1279.15 42.7510 21
10 2 -8 1271.23 44.7896 12
10 -2 -8 1296.67 44.6107 12
10 -2 -8 1332.20 45.4665 42
10 2 -7 48.7969 10.6366 21
10 2 -7 25.6815 11.1954 12
10 -2 -7 19.4259 11.1700 12
10 -2 -7 45.5736 12.0441 42
10 2 -6 313.213 22.2479 23
10 2 -6 296.066 20.0129 21
10 -2 -6 298.403 20.5932 21
10 2 -6 284.208 20.9075 12
10 -2 -6 287.799 22.1192 12
10 2 -5 581.046 31.1758 23
10 2 -5 606.428 27.5022 21
10 -2 -5 589.782 29.6300 21
10 2 -5 579.826 28.3816 12
10 -2 -5 635.556 32.0720 12
10 2 -4 437.361 27.6756 23
10 -2 -4 471.634 26.8443 21
10 -2 -4 438.538 26.3141 12
10 2 -3 935.482 40.3266 23
10 -2 -3 876.074 37.2375 21
10 -2 -3 909.011 36.7121 12
10 2 -2 13.1720 11.8363 23
10 -2 -2 7.21365 9.76509 21
10 -2 -2 14.6743 9.13475 12
10 2 -1 2557.74 70.5198 23
10 -2 -1 2379.80 66.2281 21

_ins_header                      
;
TITL JG-E139_scale in P2(1)/m 
REM P2(1)/m (#11 in standard setting)
CELL 1.54184   8.594375   5.931151  16.349805  90.0000 104.5472  90.0000
ZERR    2.00   0.000118   0.000074   0.000235   0.0000   0.0014   0.0000
LATT  1
SYMM -x, y+1/2,-z 
SFAC C H
UNIT 42.00 40.00
TREF
HKLF 4
END
;
_olex2_submission_special_instructions 'No special instructions were received'
_oxdiff_exptl_absorpt_empirical_details 
;
Empirical correction (ABSPACK) includes:
- Absorption correction using spherical harmonics
- Frame scaling
;
_oxdiff_exptl_absorpt_empirical_full_max 1.332
_oxdiff_exptl_absorpt_empirical_full_min 0.732
