# Supplementary material for: A general synthesis of dendralenes
Source: Chem Sci. 2019 Sep 12;10(43):9969–73. doi: 10.1039/c9sc03976g (PMC7003925; doi:10.1039/c9sc03976g)
Supplement: Supplementary file 3 [file SC-010-C9SC03976G-s003.cif]

# Electronic Supplementary Material (ESI) for Chemical Science.
# This journal is © The Royal Society of Chemistry 2019

####################################################################### 
# 
# This file contains crystal structure data downloaded from the 
# Cambridge Structural Database (CSD) hosted by the Cambridge 
# Crystallographic Data Centre (CCDC).
# 
# Full information about CCDC data access policies and citation 
# guidelines are available at http://www.ccdc.cam.ac.uk/access/V1 
# 
# Audit and citation data items may have been added by the CCDC. 
# Please retain this information to preserve the provenance of 
# this file and to allow appropriate attribution of the data. 
# 
#######################################################################

data_jg-g135-c1-f4-polarminorproductscaled
_audit_block_doi                 10.5517/ccdc.csd.cc22jzf1
_database_code_depnum_ccdc_archive 'CCDC 1922943'
loop_
_citation_id
_citation_doi
_citation_year
1 10.1039/C9SC03976G 2019
loop_
_audit_author_name
_audit_author_address
'Michael Gardiner'
;Australian National University
Australia
;
_audit_update_record             
;
2019-06-14 deposited with the CCDC.	2019-09-19 downloaded from the CCDC.
;
_audit_creation_date             2019-05-22
_audit_creation_method           
;
Olex2 1.2
(compiled 2018.05.29 svn.r3508 for OlexSys, GUI svn.r5506)
;
_shelx_SHELXL_version_number     2016/6
_chemical_name_common            ?
_chemical_name_systematic        ?
_chemical_formula_moiety         'C25 H24 N2 O4'
_chemical_formula_sum            'C25 H24 N2 O4'
_chemical_formula_weight         416.46
_chemical_absolute_configuration ad
_chemical_melting_point          ?
_chemical_oxdiff_formula         C25H24N2O4
loop_
_atom_type_symbol
_atom_type_description
_atom_type_scat_dispersion_real
_atom_type_scat_dispersion_imag
_atom_type_scat_source
C C 0.0181 0.0091 'International Tables Vol C Tables 4.2.6.8 and 6.1.1.4'
H H 0.0000 0.0000 'International Tables Vol C Tables 4.2.6.8 and 6.1.1.4'
N N 0.0311 0.0180 'International Tables Vol C Tables 4.2.6.8 and 6.1.1.4'
O O 0.0492 0.0322 'International Tables Vol C Tables 4.2.6.8 and 6.1.1.4'

_shelx_space_group_comment       
;
The symmetry employed for this shelxl refinement is uniquely defined
by the following loop, which should always be used as a source of
symmetry information in preference to the above space-group names.
They are only intended as comments.
;
_space_group_crystal_system      tetragonal
_space_group_IT_number           82
_space_group_name_H-M_alt        'I -4'
_space_group_name_Hall           'I -4'
loop_
_space_group_symop_operation_xyz
'x, y, z'
'-x, -y, z'
'y, -x, -z'
'-y, x, -z'
'x+1/2, y+1/2, z+1/2'
'-x+1/2, -y+1/2, z+1/2'
'y+1/2, -x+1/2, -z+1/2'
'-y+1/2, x+1/2, -z+1/2'

_cell_length_a                   18.1165(5)
_cell_length_b                   18.1165(5)
_cell_length_c                   12.8619(11)
_cell_angle_alpha                90
_cell_angle_beta                 90
_cell_angle_gamma                90
_cell_volume                     4221.4(4)
_cell_formula_units_Z            8
_cell_measurement_reflns_used    2954
_cell_measurement_temperature    150.00(10)
_cell_measurement_theta_max      73.3340
_cell_measurement_theta_min      4.2010
_shelx_estimated_absorpt_T_max   0.976
_shelx_estimated_absorpt_T_min   0.817
_exptl_absorpt_coefficient_mu    0.725
_exptl_absorpt_correction_T_max  1.00000
_exptl_absorpt_correction_T_min  0.83634
_exptl_absorpt_correction_type   multi-scan
_exptl_absorpt_process_details   
;
CrysAlisPro 1.171.40.36a (Rigaku Oxford Diffraction, 2018)
Empirical absorption correction using spherical harmonics,
 implemented in SCALE3 ABSPACK scaling algorithm.
;
_exptl_absorpt_special_details   ?
_exptl_crystal_colour            colourless
_exptl_crystal_colour_primary    colourless
_exptl_crystal_density_diffrn    1.311
_exptl_crystal_density_meas      ?
_exptl_crystal_density_method    ?
_exptl_crystal_description       needle
_exptl_crystal_F_000             1760
loop_
_exptl_crystal_face_index_h
_exptl_crystal_face_index_k
_exptl_crystal_face_index_l
_exptl_crystal_face_perp_dist
-1 -12 0 0.0185
1 12 0 0.0185
0 2 -8 0.1361
0 -2 8 0.1361
-11 2 -1 0.0167
11 -2 1 0.0167

_exptl_crystal_size_max          0.29
_exptl_crystal_size_mid          0.037
_exptl_crystal_size_min          0.033
loop_
_exptl_oxdiff_crystal_face_indexfrac_h
_exptl_oxdiff_crystal_face_indexfrac_k
_exptl_oxdiff_crystal_face_indexfrac_l
_exptl_oxdiff_crystal_face_x
_exptl_oxdiff_crystal_face_y
_exptl_oxdiff_crystal_face_z
-1.0014 -11.9998 0.0150 -1.0226 0.0207 0.0376
1.0014 11.9998 -0.0150 1.0226 -0.0207 -0.0376
0.0144 1.9862 -7.9999 0.2050 -0.0337 0.9508
-0.0144 -1.9862 7.9999 -0.2050 0.0337 -0.9508
-11.0031 1.9954 -0.9949 0.0760 -0.9504 0.0992
11.0031 -1.9954 0.9949 -0.0760 0.9504 -0.0992

_exptl_transmission_factor_max   ?
_exptl_transmission_factor_min   ?
_diffrn_reflns_av_R_equivalents  0.0488
_diffrn_reflns_av_unetI/netI     0.0580
_diffrn_reflns_Laue_measured_fraction_full 0.996
_diffrn_reflns_Laue_measured_fraction_max 0.996
_diffrn_reflns_limit_h_max       21
_diffrn_reflns_limit_h_min       -21
_diffrn_reflns_limit_k_max       21
_diffrn_reflns_limit_k_min       -21
_diffrn_reflns_limit_l_max       11
_diffrn_reflns_limit_l_min       -15
_diffrn_reflns_number            12779
_diffrn_reflns_point_group_measured_fraction_full 0.966
_diffrn_reflns_point_group_measured_fraction_max 0.966
_diffrn_reflns_theta_full        66.589
_diffrn_reflns_theta_max         66.589
_diffrn_reflns_theta_min         6.457
_diffrn_ambient_environment      N~2~
_diffrn_ambient_temperature      150.00(10)
_diffrn_detector                 'CCD plate'
_diffrn_detector_area_resol_mean 8.1297
_diffrn_detector_type            EosS2
_diffrn_measured_fraction_theta_full 0.996
_diffrn_measured_fraction_theta_max 0.996
_diffrn_measurement_details      
;
List of Runs (angles in degrees, time in seconds):

  # Type    Start    End  Width  t~exp~   \w     \q     \k     \f   Frames
#--------------------------------------------------------------------------
  1  \w   -103.00 -72.00   1.00    3.00    --  -36.95 -57.00 150.00   31
  2  \w    -45.00 -20.00   1.00    3.00    --  -36.95 -46.00 -84.64   25
  3  \w     81.00 107.00   1.00    3.00    --   36.95  19.00-120.00   26
  4  \w     31.00  65.00   1.00    3.00    --   36.95  57.00  30.00   34
  5  \w      4.00  29.00   1.00    3.00    --   36.95  88.00  41.48   25
  6  \w      2.00  55.00   1.00    3.00    --   36.95 -38.00-150.00   53
  7  \w     32.00  57.00   1.00    3.00    --   36.95  19.00-120.00   25
  8  \w     14.00 103.00   1.00    3.00    --   36.95  19.00  60.00   89
  9  \w     26.00  51.00   1.00    3.00    --   36.95  38.00   0.00   25
 10  \w      6.00  53.00   1.00    3.00    --   36.95 -99.00 150.00   47
 11  \w     33.00  83.00   1.00    3.00    --   36.95-125.00 -60.00   50
 12  \w      5.00  30.00   1.00    3.00    --   36.95  89.00-101.73   25
 13  \w     83.00 110.00   1.00   12.00    --  111.00 -25.00-150.00   27
 14  \w    138.00 165.00   1.00   12.00    --  111.00  50.00 -60.00   27
 15  \w     95.00 120.00   1.00   12.00    --  111.00  50.00 -60.00   25
 16  \w    129.00 156.00   1.00   12.00    --  111.00  64.00 -60.00   27
 17  \w     43.00  72.00   1.00   12.00    --  111.00 -92.00 150.00   29
 18  \w     73.00 109.00   1.00   12.00    --  111.00-111.00   0.00   36
 19  \w     92.00 119.00   1.00   12.00    --  111.00  38.00  30.00   27
 20  \w     90.00 117.00   1.00   12.00    --  111.00  25.00   0.00   27
 21  \w    145.00 177.00   1.00   12.00    --  111.00  25.00   0.00   32
 22  \w     45.00  77.00   1.00   12.00    --  111.00 -25.00-150.00   32
 23  \w     94.00 120.00   1.00   12.00    --  111.00  50.00 -30.00   26
 24  \w     91.00 117.00   1.00   12.00    --  111.00  64.00 -30.00   26
 25  \w    101.00 177.00   1.00   12.00    --  111.00  38.00 150.00   76
 26  \w     88.00 120.00   1.00   12.00    --  111.00  25.00 -60.00   32
 27  \w     92.00 118.00   1.00   12.00    --  111.00  38.00 -30.00   26
 28  \w    141.00 168.00   1.00   12.00    --  111.00  64.00   0.00   27
 29  \w     91.00 117.00   1.00   12.00    --  111.00  64.00 -60.00   26
 30  \w     86.00 113.00   1.00   12.00    --  111.00 -77.00-120.00   27
 31  \w     42.00  67.00   1.00   12.00    --  111.00-111.00  60.00   25
 32  \w     45.00  85.00   1.00   12.00    --  111.00 -77.00-120.00   40
 33  \w     46.00 102.00   1.00   12.00    --  111.00 -25.00-120.00   56
 34  \w     88.00 115.00   1.00   12.00    --  111.00  25.00 -30.00   27
 35  \w     94.00 121.00   1.00   12.00    --  111.00  64.00   0.00   27
 36  \w     92.00 119.00   1.00   12.00    --  111.00  38.00 -60.00   27
 37  \w     95.00 120.00   1.00   12.00    --  111.00  50.00 -90.00   25
 38  \w     95.00 122.00   1.00   12.00    --  111.00  50.00  30.00   27
 39  \w    108.00 133.00   1.00   12.00    --  111.00 178.00 -60.00   25
 40  \w     91.00 118.00   1.00   12.00    --  111.00  64.00 -90.00   27
 41  \w    100.00 127.00   1.00   12.00    --  111.00  64.00  30.00   27
 42  \w     66.00  91.00   1.00   12.00    --  111.00 178.00 -60.00   25
 43  \w     94.00 119.00   1.00   12.00    --  111.00  38.00   0.00   25
;
_diffrn_measurement_device       'four-circle diffractometer'
_diffrn_measurement_device_type  'SuperNova, Dual, Cu at home/near, EosS2'
_diffrn_measurement_method       '\w scans'
_diffrn_orient_matrix_type       
'CrysAlisPro convention (1999,Acta A55,543-557)'
_diffrn_orient_matrix_UB_11      0.0088338000
_diffrn_orient_matrix_UB_12      0.0844777000
_diffrn_orient_matrix_UB_13      -0.0046358000
_diffrn_orient_matrix_UB_21      0.0845877000
_diffrn_orient_matrix_UB_22      -0.0087829000
_diffrn_orient_matrix_UB_23      0.0021793000
_diffrn_orient_matrix_UB_31      0.0011925000
_diffrn_orient_matrix_UB_32      -0.0033809000
_diffrn_orient_matrix_UB_33      -0.1196834000
_diffrn_radiation_monochromator  mirror
_diffrn_radiation_probe          x-ray
_diffrn_radiation_type           CuK\a
_diffrn_radiation_wavelength     1.54184
_diffrn_source                   'micro-focus sealed X-ray tube'
_diffrn_source_type              'SuperNova (Cu) X-ray Source'
_reflns_Friedel_coverage         0.845
_reflns_Friedel_fraction_full    0.932
_reflns_Friedel_fraction_max     0.932
_reflns_number_gt                3074
_reflns_number_total             3605
_reflns_odcompleteness_completeness 98.36
_reflns_odcompleteness_iscentric 1
_reflns_odcompleteness_theta     74.33
_reflns_special_details          
;
 Reflections were merged by SHELXL according to the crystal
 class for the calculation of statistics and refinement.
 
 Structure factors included contributions from the .fab file.
 
 _reflns_Friedel_fraction is defined as the number of unique
 Friedel pairs measured divided by the number that would be
 possible theoretically, ignoring centric projections and
 systematic absences.
;
_reflns_threshold_expression     'I > 2\s(I)'
_computing_cell_refinement       'CrysAlisPro 1.171.40.36a (Rigaku OD, 2018)'
_computing_data_collection       'CrysAlisPro 1.171.40.36a (Rigaku OD, 2018)'
_computing_data_reduction        'CrysAlisPro 1.171.40.36a (Rigaku OD, 2018)'
_computing_molecular_graphics    'Olex2 (Dolomanov et al., 2009)'
_computing_publication_material  'Olex2 (Dolomanov et al., 2009)'
_computing_structure_refinement  'ShelXL (Sheldrick, 2015)'
_computing_structure_solution    'ShelXT (Sheldrick, 2015)'
_refine_diff_density_max         0.134
_refine_diff_density_min         -0.179
_refine_diff_density_rms         0.037
_refine_ls_abs_structure_details 
;
 Flack x determined using 1176 quotients [(I+)-(I-)]/[(I+)+(I-)]
 (Parsons, Flack and Wagner, Acta Cryst. B69 (2013) 249-259).
;
_refine_ls_abs_structure_Flack   0.19(18)
_refine_ls_extinction_coef       .
_refine_ls_extinction_method     none
_refine_ls_goodness_of_fit_ref   1.014
_refine_ls_hydrogen_treatment    constr
_refine_ls_matrix_type           full
_refine_ls_number_parameters     283
_refine_ls_number_reflns         3605
_refine_ls_number_restraints     0
_refine_ls_R_factor_all          0.0516
_refine_ls_R_factor_gt           0.0405
_refine_ls_restrained_S_all      1.014
_refine_ls_shift/su_max          0.000
_refine_ls_shift/su_mean         0.000
_refine_ls_structure_factor_coef Fsqd
_refine_ls_weighting_details     
'w=1/[\s^2^(Fo^2^)+(0.0366P)^2^] where P=(Fo^2^+2Fc^2^)/3'
_refine_ls_weighting_scheme      calc
_refine_ls_wR_factor_gt          0.0816
_refine_ls_wR_factor_ref         0.0871
_refine_special_details          ?
_olex2_refinement_description    
;
1. Fixed Uiso
 At 1.2 times of:
  All C(H) groups, All C(H,H) groups
 At 1.5 times of:
  All C(H,H,H) groups
2.a Ternary CH refined with riding coordinates:
 C3(H3), C5(H5), C6(H6), C10(H10), C15(H15), C24(H24)
2.b Secondary CH2 refined with riding coordinates:
 C4(H4A,H4B), C11(H11A,H11B)
2.c Aromatic/amide H refined with riding coordinates:
 C19(H19), C20(H20), C21(H21), C22(H22), C23(H23)
2.d Idealised Me refined as rotating group:
 C1(H1A,H1B,H1C), C8(H8A,H8B,H8C), C13(H13A,H13B,H13C)
;
_atom_sites_solution_hydrogens   geom
_atom_sites_solution_primary     dual
_atom_sites_solution_secondary   ?
loop_
_atom_site_label
_atom_site_type_symbol
_atom_site_fract_x
_atom_site_fract_y
_atom_site_fract_z
_atom_site_U_iso_or_equiv
_atom_site_adp_type
_atom_site_occupancy
_atom_site_site_symmetry_order
_atom_site_calc_flag
_atom_site_refinement_flags_posn
_atom_site_refinement_flags_adp
_atom_site_refinement_flags_occupancy
_atom_site_disorder_assembly
_atom_site_disorder_group
O1 O 0.22703(17) 0.89268(14) 0.3054(2) 0.0445(7) Uani 1 1 d . . . . .
O2 O 0.39980(18) 0.89160(17) 0.0496(3) 0.0672(11) Uani 1 1 d . . . . .
O3 O 0.43997(13) 0.60559(13) 0.1169(2) 0.0404(7) Uani 1 1 d . . . . .
O4 O 0.26071(13) 0.43434(13) 0.1688(2) 0.0363(6) Uani 1 1 d . . . . .
N1 N 0.31955(16) 0.90638(15) 0.1850(3) 0.0337(7) Uani 1 1 d . . . . .
N2 N 0.35985(15) 0.51165(14) 0.1574(3) 0.0292(6) Uani 1 1 d . . . . .
C1 C 0.3534(2) 0.9720(2) 0.2322(4) 0.0463(11) Uani 1 1 d . . . . .
H1A H 0.318194 1.011629 0.233152 0.069 Uiso 1 1 calc GR . . . .
H1B H 0.395739 0.986469 0.192287 0.069 Uiso 1 1 calc GR . . . .
H1C H 0.368303 0.960820 0.302093 0.069 Uiso 1 1 calc GR . . . .
C2 C 0.34562(19) 0.87260(19) 0.0970(4) 0.0373(9) Uani 1 1 d . . . . .
C3 C 0.29458(18) 0.80858(17) 0.0708(3) 0.0295(7) Uani 1 1 d . . . . .
H3 H 0.268268 0.820224 0.006309 0.035 Uiso 1 1 calc R . . . .
C4 C 0.33801(18) 0.73651(17) 0.0549(3) 0.0312(8) Uani 1 1 d . . . . .
H4A H 0.365568 0.738736 -0.009672 0.037 Uiso 1 1 calc R . . . .
H4B H 0.372675 0.729525 0.111536 0.037 Uiso 1 1 calc R . . . .
C5 C 0.28354(17) 0.67275(17) 0.0516(3) 0.0285(7) Uani 1 1 d . . . . .
H5 H 0.251135 0.682540 -0.007799 0.034 Uiso 1 1 calc R . . . .
C6 C 0.32002(18) 0.59663(17) 0.0296(3) 0.0289(7) Uani 1 1 d . . . . .
H6 H 0.339961 0.596762 -0.041187 0.035 Uiso 1 1 calc R . . . .
C7 C 0.38129(17) 0.57547(17) 0.1050(3) 0.0295(7) Uani 1 1 d . . . . .
C8 C 0.40650(18) 0.47265(19) 0.2313(3) 0.0365(8) Uani 1 1 d . . . . .
H8A H 0.379596 0.431976 0.260529 0.055 Uiso 1 1 calc GR . . . .
H8B H 0.421029 0.505782 0.285881 0.055 Uiso 1 1 calc GR . . . .
H8C H 0.449657 0.454475 0.196396 0.055 Uiso 1 1 calc GR . . . .
C9 C 0.29137(18) 0.48675(17) 0.1279(3) 0.0299(8) Uani 1 1 d . . . . .
C10 C 0.26308(18) 0.53350(17) 0.0394(3) 0.0307(8) Uani 1 1 d . . . . .
H10 H 0.262993 0.504289 -0.024693 0.037 Uiso 1 1 calc R . . . .
C11 C 0.18413(18) 0.55944(18) 0.0633(4) 0.0370(9) Uani 1 1 d . . . . .
H11A H 0.162947 0.582034 0.001832 0.044 Uiso 1 1 calc R . . . .
H11B H 0.153905 0.517265 0.081959 0.044 Uiso 1 1 calc R . . . .
C12 C 0.18407(17) 0.61450(17) 0.1516(3) 0.0306(8) Uani 1 1 d . . . . .
C13 C 0.12792(18) 0.60232(19) 0.2355(4) 0.0435(11) Uani 1 1 d . . . . .
H13A H 0.137532 0.556155 0.269541 0.065 Uiso 1 1 calc GR . . . .
H13B H 0.079447 0.601319 0.205389 0.065 Uiso 1 1 calc GR . . . .
H13C H 0.130830 0.641701 0.285281 0.065 Uiso 1 1 calc GR . . . .
C14 C 0.23334(17) 0.66939(17) 0.1462(3) 0.0267(7) Uani 1 1 d . . . . .
C15 C 0.23920(16) 0.73306(16) 0.2230(3) 0.0245(7) Uani 1 1 d . . . . .
H15 H 0.195569 0.732221 0.268018 0.029 Uiso 1 1 calc R . . . .
C16 C 0.30562(17) 0.72648(16) 0.2891(3) 0.0259(7) Uani 1 1 d . . . . .
C17 C 0.35950(17) 0.72097(16) 0.3425(3) 0.0274(7) Uani 1 1 d . . . . .
C18 C 0.42229(16) 0.71174(16) 0.4097(3) 0.0263(7) Uani 1 1 d . . . . .
C19 C 0.42744(18) 0.75172(19) 0.5013(3) 0.0331(8) Uani 1 1 d . . . . .
H19 H 0.391399 0.786364 0.517699 0.040 Uiso 1 1 calc R . . . .
C20 C 0.4865(2) 0.7402(2) 0.5689(3) 0.0413(9) Uani 1 1 d . . . . .
H20 H 0.489794 0.767323 0.630031 0.050 Uiso 1 1 calc R . . . .
C21 C 0.54004(18) 0.6886(2) 0.5454(3) 0.0365(8) Uani 1 1 d . . . . .
H21 H 0.579050 0.680699 0.591046 0.044 Uiso 1 1 calc R . . . .
C22 C 0.53564(18) 0.64868(18) 0.4539(3) 0.0342(8) Uani 1 1 d . . . . .
H22 H 0.571724 0.613928 0.438101 0.041 Uiso 1 1 calc R . . . .
C23 C 0.47750(17) 0.66042(18) 0.3857(3) 0.0316(8) Uani 1 1 d . . . . .
H23 H 0.475179 0.634063 0.323745 0.038 Uiso 1 1 calc R . . . .
C24 C 0.23866(16) 0.80641(16) 0.1602(3) 0.0264(7) Uani 1 1 d . . . . .
H24 H 0.189098 0.813962 0.131519 0.032 Uiso 1 1 calc R . . . .
C25 C 0.25836(18) 0.87219(17) 0.2274(3) 0.0303(7) Uani 1 1 d . . . . .

loop_
_atom_site_aniso_label
_atom_site_aniso_U_11
_atom_site_aniso_U_22
_atom_site_aniso_U_33
_atom_site_aniso_U_23
_atom_site_aniso_U_13
_atom_site_aniso_U_12
O1 0.0625(16) 0.0361(12) 0.0350(17) -0.0067(13) 0.0110(15) 0.0018(12)
O2 0.0651(19) 0.0488(16) 0.088(3) -0.0155(19) 0.040(2) -0.0201(14)
O3 0.0291(11) 0.0358(12) 0.0564(19) 0.0084(13) -0.0043(12) 0.0018(9)
O4 0.0402(12) 0.0309(11) 0.0378(16) -0.0001(12) -0.0018(12) -0.0050(9)
N1 0.0356(14) 0.0257(12) 0.0396(19) -0.0021(14) -0.0015(14) 0.0005(10)
N2 0.0297(13) 0.0279(12) 0.0302(17) 0.0029(13) -0.0006(13) 0.0051(10)
C1 0.046(2) 0.0342(17) 0.059(3) -0.007(2) -0.008(2) -0.0020(14)
C2 0.0340(17) 0.0306(15) 0.047(3) -0.0001(18) 0.0071(18) -0.0004(13)
C3 0.0351(16) 0.0265(14) 0.027(2) 0.0020(14) 0.0013(15) 0.0035(12)
C4 0.0315(15) 0.0293(15) 0.033(2) 0.0007(16) 0.0046(15) 0.0028(12)
C5 0.0302(15) 0.0276(14) 0.028(2) -0.0023(15) -0.0008(14) 0.0034(11)
C6 0.0327(16) 0.0282(15) 0.0259(19) -0.0002(14) 0.0018(15) 0.0046(12)
C7 0.0305(16) 0.0253(14) 0.033(2) 0.0019(15) 0.0037(15) 0.0050(12)
C8 0.0343(16) 0.0335(16) 0.042(2) 0.0052(17) -0.0037(17) 0.0037(12)
C9 0.0308(15) 0.0251(15) 0.034(2) -0.0061(15) 0.0019(15) 0.0045(12)
C10 0.0354(17) 0.0266(15) 0.030(2) -0.0067(16) -0.0047(16) 0.0032(12)
C11 0.0299(16) 0.0290(15) 0.052(3) -0.0065(17) -0.0104(17) 0.0000(12)
C12 0.0232(13) 0.0290(14) 0.040(2) -0.0005(15) -0.0041(15) 0.0053(11)
C13 0.0329(16) 0.0276(15) 0.070(3) 0.0070(19) 0.012(2) -0.0008(12)
C14 0.0251(13) 0.0281(14) 0.0268(19) -0.0011(15) -0.0022(14) 0.0059(10)
C15 0.0238(13) 0.0234(13) 0.0264(19) 0.0004(14) -0.0003(14) 0.0025(10)
C16 0.0287(15) 0.0243(13) 0.0246(19) 0.0009(14) 0.0001(14) -0.0001(10)
C17 0.0308(15) 0.0262(13) 0.0251(19) 0.0015(14) 0.0026(15) 0.0001(11)
C18 0.0261(14) 0.0261(14) 0.027(2) 0.0048(14) -0.0009(14) -0.0028(11)
C19 0.0295(15) 0.0377(17) 0.032(2) -0.0031(16) 0.0016(16) 0.0044(12)
C20 0.044(2) 0.050(2) 0.029(2) -0.0063(18) -0.0074(18) -0.0019(16)
C21 0.0275(15) 0.0474(19) 0.035(2) 0.0087(19) -0.0035(16) -0.0005(13)
C22 0.0277(15) 0.0339(16) 0.041(2) 0.0041(17) 0.0050(16) 0.0032(12)
C23 0.0279(15) 0.0313(15) 0.036(2) -0.0022(16) 0.0007(15) -0.0014(12)
C24 0.0260(14) 0.0274(14) 0.0258(19) -0.0005(14) -0.0005(15) 0.0053(11)
C25 0.0358(16) 0.0256(14) 0.030(2) -0.0006(15) -0.0041(16) 0.0076(12)

_geom_special_details            
;
 All esds (except the esd in the dihedral angle between two l.s. planes)
 are estimated using the full covariance matrix.  The cell esds are taken
 into account individually in the estimation of esds in distances, angles
 and torsion angles; correlations between esds in cell parameters are only
 used when they are defined by crystal symmetry.  An approximate (isotropic)
 treatment of cell esds is used for estimating esds involving l.s. planes.
;
loop_
_geom_bond_atom_site_label_1
_geom_bond_atom_site_label_2
_geom_bond_distance
_geom_bond_site_symmetry_2
_geom_bond_publ_flag
O1 C25 1.211(5) . ?
O2 C2 1.205(5) . ?
O3 C7 1.205(4) . ?
O4 C9 1.219(4) . ?
N1 C1 1.469(4) . ?
N1 C2 1.372(5) . ?
N1 C25 1.381(5) . ?
N2 C7 1.393(4) . ?
N2 C8 1.455(4) . ?
N2 C9 1.373(4) . ?
C1 H1A 0.9600 . ?
C1 H1B 0.9600 . ?
C1 H1C 0.9600 . ?
C2 C3 1.521(4) . ?
C3 H3 0.9800 . ?
C3 C4 1.538(4) . ?
C3 C24 1.532(5) . ?
C4 H4A 0.9700 . ?
C4 H4B 0.9700 . ?
C4 C5 1.520(4) . ?
C5 H5 0.9800 . ?
C5 C6 1.555(4) . ?
C5 C14 1.520(5) . ?
C6 H6 0.9800 . ?
C6 C7 1.523(5) . ?
C6 C10 1.545(4) . ?
C8 H8A 0.9600 . ?
C8 H8B 0.9600 . ?
C8 H8C 0.9600 . ?
C9 C10 1.508(5) . ?
C10 H10 0.9800 . ?
C10 C11 1.537(4) . ?
C11 H11A 0.9700 . ?
C11 H11B 0.9700 . ?
C11 C12 1.512(5) . ?
C12 C13 1.499(5) . ?
C12 C14 1.338(5) . ?
C13 H13A 0.9600 . ?
C13 H13B 0.9600 . ?
C13 H13C 0.9600 . ?
C14 C15 1.522(5) . ?
C15 H15 0.9800 . ?
C15 C16 1.478(4) . ?
C15 C24 1.555(4) . ?
C16 C17 1.197(5) . ?
C17 C18 1.439(5) . ?
C18 C19 1.386(5) . ?
C18 C23 1.400(5) . ?
C19 H19 0.9300 . ?
C19 C20 1.394(5) . ?
C20 H20 0.9300 . ?
C20 C21 1.380(5) . ?
C21 H21 0.9300 . ?
C21 C22 1.383(6) . ?
C22 H22 0.9300 . ?
C22 C23 1.387(5) . ?
C23 H23 0.9300 . ?
C24 H24 0.9800 . ?
C24 C25 1.515(5) . ?

loop_
_geom_angle_atom_site_label_1
_geom_angle_atom_site_label_2
_geom_angle_atom_site_label_3
_geom_angle
_geom_angle_site_symmetry_1
_geom_angle_site_symmetry_3
_geom_angle_publ_flag
C2 N1 C1 124.0(3) . . ?
C2 N1 C25 113.7(3) . . ?
C25 N1 C1 122.3(3) . . ?
C7 N2 C8 123.8(3) . . ?
C9 N2 C7 113.0(3) . . ?
C9 N2 C8 123.1(3) . . ?
N1 C1 H1A 109.5 . . ?
N1 C1 H1B 109.5 . . ?
N1 C1 H1C 109.5 . . ?
H1A C1 H1B 109.5 . . ?
H1A C1 H1C 109.5 . . ?
H1B C1 H1C 109.5 . . ?
O2 C2 N1 124.8(4) . . ?
O2 C2 C3 127.0(4) . . ?
N1 C2 C3 108.3(3) . . ?
C2 C3 H3 108.6 . . ?
C2 C3 C4 111.5(3) . . ?
C2 C3 C24 104.8(3) . . ?
C4 C3 H3 108.6 . . ?
C24 C3 H3 108.6 . . ?
C24 C3 C4 114.6(3) . . ?
C3 C4 H4A 110.0 . . ?
C3 C4 H4B 110.0 . . ?
H4A C4 H4B 108.4 . . ?
C5 C4 C3 108.5(3) . . ?
C5 C4 H4A 110.0 . . ?
C5 C4 H4B 110.0 . . ?
C4 C5 H5 105.8 . . ?
C4 C5 C6 113.8(3) . . ?
C4 C5 C14 113.4(3) . . ?
C6 C5 H5 105.8 . . ?
C14 C5 H5 105.8 . . ?
C14 C5 C6 111.4(3) . . ?
C5 C6 H6 108.9 . . ?
C7 C6 C5 114.7(3) . . ?
C7 C6 H6 108.9 . . ?
C7 C6 C10 104.4(3) . . ?
C10 C6 C5 111.0(3) . . ?
C10 C6 H6 108.9 . . ?
O3 C7 N2 124.1(3) . . ?
O3 C7 C6 127.6(3) . . ?
N2 C7 C6 108.3(3) . . ?
N2 C8 H8A 109.5 . . ?
N2 C8 H8B 109.5 . . ?
N2 C8 H8C 109.5 . . ?
H8A C8 H8B 109.5 . . ?
H8A C8 H8C 109.5 . . ?
H8B C8 H8C 109.5 . . ?
O4 C9 N2 123.3(3) . . ?
O4 C9 C10 127.4(3) . . ?
N2 C9 C10 109.3(3) . . ?
C6 C10 H10 109.4 . . ?
C9 C10 C6 104.5(3) . . ?
C9 C10 H10 109.4 . . ?
C9 C10 C11 109.7(3) . . ?
C11 C10 C6 114.3(3) . . ?
C11 C10 H10 109.4 . . ?
C10 C11 H11A 109.5 . . ?
C10 C11 H11B 109.5 . . ?
H11A C11 H11B 108.1 . . ?
C12 C11 C10 110.7(3) . . ?
C12 C11 H11A 109.5 . . ?
C12 C11 H11B 109.5 . . ?
C13 C12 C11 116.4(3) . . ?
C14 C12 C11 116.8(3) . . ?
C14 C12 C13 126.8(4) . . ?
C12 C13 H13A 109.5 . . ?
C12 C13 H13B 109.5 . . ?
C12 C13 H13C 109.5 . . ?
H13A C13 H13B 109.5 . . ?
H13A C13 H13C 109.5 . . ?
H13B C13 H13C 109.5 . . ?
C5 C14 C15 116.6(3) . . ?
C12 C14 C5 118.1(3) . . ?
C12 C14 C15 125.2(3) . . ?
C14 C15 H15 108.4 . . ?
C14 C15 C24 108.0(3) . . ?
C16 C15 C14 111.7(3) . . ?
C16 C15 H15 108.4 . . ?
C16 C15 C24 111.9(2) . . ?
C24 C15 H15 108.4 . . ?
C17 C16 C15 179.8(4) . . ?
C16 C17 C18 177.2(4) . . ?
C19 C18 C17 120.2(3) . . ?
C19 C18 C23 119.1(3) . . ?
C23 C18 C17 120.6(3) . . ?
C18 C19 H19 119.9 . . ?
C18 C19 C20 120.2(3) . . ?
C20 C19 H19 119.9 . . ?
C19 C20 H20 119.8 . . ?
C21 C20 C19 120.3(4) . . ?
C21 C20 H20 119.8 . . ?
C20 C21 H21 120.0 . . ?
C20 C21 C22 120.0(4) . . ?
C22 C21 H21 120.0 . . ?
C21 C22 H22 120.0 . . ?
C21 C22 C23 120.1(3) . . ?
C23 C22 H22 120.0 . . ?
C18 C23 H23 119.8 . . ?
C22 C23 C18 120.3(4) . . ?
C22 C23 H23 119.8 . . ?
C3 C24 C15 114.0(2) . . ?
C3 C24 H24 108.7 . . ?
C15 C24 H24 108.7 . . ?
C25 C24 C3 104.6(3) . . ?
C25 C24 C15 112.0(3) . . ?
C25 C24 H24 108.7 . . ?
O1 C25 N1 124.4(3) . . ?
O1 C25 C24 127.1(3) . . ?
N1 C25 C24 108.5(3) . . ?

_shelx_res_file                  
;
TITL jg-g135-c1-f4-polarminorproductscaled_a.res in I-4
    jg-g135-c1-f4-polarminorproductscaled.res
    created by SHELXL-2016/6 at 12:02:46 on 22-May-2019
REM Old TITL JG-G135-C1-F4-Polar minor productscaled in I4(1)
REM SHELXT solution in I-4
REM R1 0.108, Rweak 0.044, Alpha 0.004, Orientation as input
REM Flack x = 0.351 ( 0.197 ) from Parsons' quotients
REM Formula found by SHELXT: C24 N3 O4
CELL 1.54184 18.1165 18.1165 12.8619 90 90 90
ZERR 8 0.0005 0.0005 0.0011 0 0 0
LATT -2
SYMM -X,-Y,+Z
SYMM +Y,-X,-Z
SYMM -Y,+X,-Z
SFAC C H N O
UNIT 200 192 16 32

L.S. 4
PLAN  20
SIZE 0.033 0.037 0.29
BOND $H
LIST 6
ABIN
fmap 2
acta
SHEL 10 0.84
REM <olex2.extras>
REM <HklSrc "%.\\JG-G135-C1-F4-Polarminorproductscaled.hkl">
REM </olex2.extras>

WGHT    0.036600
FVAR       0.43166
O1    4    0.227030    0.892680    0.305399    11.00000    0.06252    0.03608 =
         0.03504   -0.00672    0.01100    0.00180
O2    4    0.399799    0.891598    0.049640    11.00000    0.06509    0.04884 =
         0.08773   -0.01555    0.03993   -0.02007
O3    4    0.439972    0.605595    0.116939    11.00000    0.02913    0.03579 =
         0.05639    0.00843   -0.00429    0.00178
O4    4    0.260713    0.434344    0.168771    11.00000    0.04021    0.03086 =
         0.03780   -0.00013   -0.00179   -0.00501
N1    3    0.319550    0.906379    0.185049    11.00000    0.03560    0.02573 =
         0.03963   -0.00213   -0.00151    0.00053
N2    3    0.359854    0.511646    0.157371    11.00000    0.02967    0.02787 =
         0.03019    0.00292   -0.00059    0.00510
C1    1    0.353376    0.972008    0.232231    11.00000    0.04563    0.03419 =
         0.05907   -0.00722   -0.00796   -0.00199
AFIX 137
H1A   2    0.318194    1.011629    0.233152    11.00000   -1.50000
H1B   2    0.395739    0.986469    0.192287    11.00000   -1.50000
H1C   2    0.368303    0.960820    0.302093    11.00000   -1.50000
AFIX   0
C2    1    0.345624    0.872600    0.096954    11.00000    0.03403    0.03058 =
         0.04736   -0.00015    0.00706   -0.00041
C3    1    0.294582    0.808584    0.070829    11.00000    0.03510    0.02649 =
         0.02692    0.00200    0.00128    0.00347
AFIX  13
H3    2    0.268268    0.820224    0.006309    11.00000   -1.20000
AFIX   0
C4    1    0.338008    0.736512    0.054911    11.00000    0.03154    0.02933 =
         0.03287    0.00066    0.00457    0.00277
AFIX  23
H4A   2    0.365568    0.738736   -0.009672    11.00000   -1.20000
H4B   2    0.372675    0.729525    0.111536    11.00000   -1.20000
AFIX   0
C5    1    0.283540    0.672755    0.051634    11.00000    0.03021    0.02759 =
         0.02756   -0.00228   -0.00082    0.00338
AFIX  13
H5    2    0.251135    0.682540   -0.007799    11.00000   -1.20000
AFIX   0
C6    1    0.320022    0.596632    0.029641    11.00000    0.03275    0.02816 =
         0.02591   -0.00023    0.00178    0.00461
AFIX  13
H6    2    0.339961    0.596762   -0.041187    11.00000   -1.20000
AFIX   0
C7    1    0.381286    0.575471    0.104992    11.00000    0.03049    0.02528 =
         0.03278    0.00190    0.00365    0.00501
C8    1    0.406504    0.472651    0.231340    11.00000    0.03426    0.03347 =
         0.04191    0.00520   -0.00375    0.00368
AFIX 137
H8A   2    0.379596    0.431976    0.260529    11.00000   -1.50000
H8B   2    0.421029    0.505782    0.285881    11.00000   -1.50000
H8C   2    0.449657    0.454475    0.196396    11.00000   -1.50000
AFIX   0
C9    1    0.291374    0.486746    0.127902    11.00000    0.03078    0.02506 =
         0.03391   -0.00608    0.00193    0.00448
C10   1    0.263078    0.533503    0.039434    11.00000    0.03541    0.02656 =
         0.03012   -0.00667   -0.00470    0.00322
AFIX  13
H10   2    0.262993    0.504289   -0.024693    11.00000   -1.20000
AFIX   0
C11   1    0.184132    0.559438    0.063349    11.00000    0.02987    0.02897 =
         0.05220   -0.00654   -0.01037    0.00001
AFIX  23
H11A  2    0.162947    0.582034    0.001832    11.00000   -1.20000
H11B  2    0.153905    0.517265    0.081959    11.00000   -1.20000
AFIX   0
C12   1    0.184075    0.614501    0.151641    11.00000    0.02324    0.02898 =
         0.03972   -0.00055   -0.00407    0.00532
C13   1    0.127924    0.602325    0.235501    11.00000    0.03288    0.02757 =
         0.07001    0.00695    0.01216   -0.00077
AFIX 137
H13A  2    0.137532    0.556155    0.269541    11.00000   -1.50000
H13B  2    0.079447    0.601319    0.205389    11.00000   -1.50000
H13C  2    0.130830    0.641701    0.285281    11.00000   -1.50000
AFIX   0
C14   1    0.233339    0.669387    0.146217    11.00000    0.02513    0.02814 =
         0.02676   -0.00110   -0.00216    0.00594
C15   1    0.239204    0.733063    0.223000    11.00000    0.02376    0.02340 =
         0.02643    0.00040   -0.00034    0.00252
AFIX  13
H15   2    0.195569    0.732221    0.268018    11.00000   -1.20000
AFIX   0
C16   1    0.305618    0.726483    0.289148    11.00000    0.02871    0.02431 =
         0.02464    0.00090    0.00007   -0.00012
C17   1    0.359496    0.720975    0.342485    11.00000    0.03080    0.02622 =
         0.02512    0.00150    0.00257    0.00014
C18   1    0.422290    0.711739    0.409707    11.00000    0.02614    0.02610 =
         0.02661    0.00476   -0.00089   -0.00284
C19   1    0.427441    0.751719    0.501278    11.00000    0.02950    0.03769 =
         0.03200   -0.00307    0.00163    0.00444
AFIX  43
H19   2    0.391399    0.786364    0.517699    11.00000   -1.20000
AFIX   0
C20   1    0.486477    0.740163    0.568851    11.00000    0.04446    0.05024 =
         0.02911   -0.00633   -0.00739   -0.00192
AFIX  43
H20   2    0.489794    0.767323    0.630031    11.00000   -1.20000
AFIX   0
C21   1    0.540037    0.688600    0.545387    11.00000    0.02748    0.04744 =
         0.03457    0.00870   -0.00346   -0.00048
AFIX  43
H21   2    0.579050    0.680699    0.591046    11.00000   -1.20000
AFIX   0
C22   1    0.535644    0.648679    0.453901    11.00000    0.02774    0.03390 =
         0.04084    0.00410    0.00500    0.00315
AFIX  43
H22   2    0.571724    0.613928    0.438101    11.00000   -1.20000
AFIX   0
C23   1    0.477501    0.660416    0.385711    11.00000    0.02789    0.03125 =
         0.03554   -0.00218    0.00069   -0.00141
AFIX  43
H23   2    0.475179    0.634063    0.323745    11.00000   -1.20000
AFIX   0
C24   1    0.238656    0.806408    0.160150    11.00000    0.02601    0.02737 =
         0.02578   -0.00048   -0.00048    0.00526
AFIX  13
H24   2    0.189098    0.813962    0.131519    11.00000   -1.20000
AFIX   0
C25   1    0.258363    0.872195    0.227360    11.00000    0.03582    0.02559 =
         0.02952   -0.00059   -0.00410    0.00760
HKLF 4


REM  jg-g135-c1-f4-polarminorproductscaled_a.res in I-4
REM R1 =  0.0405 for    3074 Fo > 4sig(Fo)  and  0.0516 for all    3605 data
REM    283 parameters refined using      0 restraints

END

WGHT      0.0366      0.0000

REM Highest difference peak  0.134,  deepest hole -0.179,  1-sigma level  0.037
Q1    1   0.0939  0.7132  0.2080  11.00000  0.05    0.13
Q2    1   0.3051  0.9914  0.3033  11.00000  0.05    0.13
Q3    1   0.2965  0.6327  0.0461  11.00000  0.05    0.13
Q4    1   0.3330  0.7068 -0.1205  11.00000  0.05    0.12
Q5    1   0.4614  0.6158  0.3104  11.00000  0.05    0.12
Q6    1   0.0762  0.5611  0.2184  11.00000  0.05    0.12
Q7    1   0.3166  0.8226 -0.0595  11.00000  0.05    0.12
Q8    1   0.3043  0.8379 -0.0607  11.00000  0.05    0.11
Q9    1   0.2705  0.9041  0.3282  11.00000  0.05    0.11
Q10   1   0.4966  0.6930  0.5745  11.00000  0.05    0.11
Q11   1   0.1488  0.5972  0.3380  11.00000  0.05    0.11
Q12   1   0.0671  0.6789  0.2849  11.00000  0.05    0.11
Q13   1   0.3897  0.4242  0.2138  11.00000  0.05    0.11
Q14   1   0.1727  0.9577  0.3106  11.00000  0.05    0.11
Q15   1   0.2218  0.6844 -0.1098  11.00000  0.05    0.11
Q16   1   0.3870  0.6543  0.1914  11.00000  0.05    0.11
Q17   1   0.4170  0.6952 -0.0719  11.00000  0.05    0.11
Q18   1   0.5535  0.7617  0.6882  11.00000  0.05    0.11
Q19   1   0.2717  0.8536 -0.0786  11.00000  0.05    0.11
Q20   1   0.3182  0.4436  0.0424  11.00000  0.05    0.10
;
_shelx_res_checksum              1417
_shelx_fab_file                  
;
-21 -4 -1 0.1980 -0.2912
-21 -3 -2 0.0840 -0.2103
-21 -2 -3 0.1113 0.1161
-21 -2 -1 0.1207 -0.2633
-21 -1 -2 0.0990 -0.2325
-20 -7 -1 -0.4337 0.3384
-20 -6 -2 -0.1927 0.0204
-20 -5 -3 0.0268 -0.0639
-20 -5 -1 -0.2924 0.3798
-20 -4 -4 -0.4120 0.2097
-20 -4 -2 -0.2298 0.1401
-20 -3 -5 -0.0017 -0.1589
-20 -3 -3 -0.0206 -0.1139
-20 -3 -1 -0.1206 0.3247
-20 -2 -4 -0.2605 0.3466
-20 -2 -2 -0.2093 0.1908
-20 -1 -5 -0.1415 0.2232
-20 -1 -3 0.0281 0.0856
-20 -1 -1 0.0737 0.3018
-19 -10 -1 0.3488 -0.0762
-19 -9 -2 0.0570 0.1119
-19 -8 -3 0.0368 -0.1129
-19 -8 -1 0.5121 -0.3125
-19 -7 -4 0.6695 -0.1404
-19 -7 -2 0.3065 0.0415
-19 -6 -5 -0.1596 0.3924
-19 -6 -3 -0.0340 -0.0002
-19 -6 -1 0.4186 -0.4348
-19 -5 -6 0.2814 -0.2022
-19 -5 -4 0.6837 -0.1515
-19 -5 -2 0.4331 -0.0150
-19 -4 -5 -0.0795 0.3347
-19 -4 -3 -0.0576 0.0955
-19 -4 -1 0.1829 -0.3892
-19 -3 -6 0.3539 -0.0206
-19 -3 -4 0.4851 -0.2125
-19 -3 -2 0.4038 -0.0386
-19 -2 -7 -0.2022 -0.0003
-19 -2 -5 0.0987 -0.0898
-19 -2 -3 -0.0801 -0.0445
-19 -2 -1 -0.0707 -0.3038
-19 -1 -6 0.2535 0.1023
-19 -1 -4 0.2442 -0.2615
-19 -1 -2 0.3301 0.0470
-18 -11 -3 -0.0459 -0.0687
-18 -11 -1 -0.0850 -0.1033
-18 -10 -4 -0.4285 0.1323
-18 -10 -2 0.0828 -0.1911
-18 -9 -5 -0.0347 0.0238
-18 -9 -3 -0.1101 0.0193
-18 -9 -1 -0.4004 0.1676
-18 -8 -6 -0.3059 0.5283
-18 -8 -4 -0.7764 0.1577
-18 -8 -2 -0.3115 -0.1198
-18 -7 -5 0.1113 -0.2646
-18 -7 -3 -0.0258 0.0252
-18 -7 -1 -0.4589 0.4015
-18 -6 -6 -0.4109 0.4358
-18 -6 -4 -0.9421 0.1159
-18 -6 -2 -0.6166 -0.1235
-18 -5 -7 -0.2795 -0.3974
-18 -5 -5 0.1179 -0.3711
-18 -5 -3 0.0749 -0.0429
-18 -5 -1 -0.2644 0.4352
-18 -4 -6 -0.5224 0.1394
-18 -4 -4 -0.7824 0.0569
-18 -4 -2 -0.6636 -0.1715
-18 -3 -7 -0.0304 -0.2103
-18 -3 -5 -0.0561 -0.0621
-18 -3 -3 0.1172 0.0102
-18 -3 -1 0.0258 0.3153
-18 -2 -8 -0.2852 -0.6136
-18 -2 -6 -0.4688 -0.1515
-18 -2 -4 -0.4356 0.0243
-18 -2 -2 -0.5206 -0.2749
-18 -1 -7 0.0758 0.2272
-18 -1 -5 -0.2359 0.4946
-18 -1 -3 0.2090 0.3400
-18 -1 -1 0.2787 0.2389
-17 -12 -3 -0.0312 0.3150
-17 -12 -1 -0.2952 0.3069
-17 -11 -4 0.2954 0.0242
-17 -11 -2 -0.3563 0.3208
-17 -10 -5 0.1838 -0.1547
-17 -10 -3 0.1242 0.2113
-17 -10 -1 0.0616 0.0821
-17 -9 -6 0.4534 -0.6371
-17 -9 -4 0.7312 -0.0673
-17 -9 -2 0.1267 0.2366
-17 -8 -7 0.3492 -0.1609
-17 -8 -5 0.0192 0.0484
-17 -8 -3 0.0991 0.0699
-17 -8 -1 0.2857 -0.2372
-17 -7 -8 -0.0840 -0.4803
-17 -7 -6 0.5336 -0.6863
-17 -7 -4 1.0901 -0.0566
-17 -7 -2 0.6579 0.2653
-17 -6 -7 0.3728 0.1547
-17 -6 -5 -0.0788 0.2246
-17 -6 -3 -0.0293 0.0051
-17 -6 -1 0.2459 -0.4116
-17 -5 -8 0.1605 -0.0814
-17 -5 -6 0.6571 -0.3960
-17 -5 -4 1.0797 0.0637
-17 -5 -2 0.9015 0.3805
-17 -4 -7 0.2339 0.1866
-17 -4 -5 0.0428 0.0817
-17 -4 -3 -0.1062 -0.0361
-17 -4 -1 0.0191 -0.3413
-17 -3 -8 0.3495 0.4593
-17 -3 -6 0.6677 0.0643
-17 -3 -4 0.7089 0.2165
-17 -3 -2 0.7776 0.5367
-17 -2 -9 -0.3824 0.2835
-17 -2 -7 0.1216 -0.1055
-17 -2 -5 0.2808 -0.3860
-17 -2 -3 -0.1432 -0.2363
-17 -2 -1 -0.2222 -0.1763
-17 -1 -8 0.1740 0.7837
-17 -1 -6 0.4335 0.2914
-17 -1 -4 0.2965 0.2707
-17 -1 -2 0.4807 0.6884
-16 -14 -2 0.6886 -0.5165
-16 -13 -3 0.1746 -0.5127
-16 -13 -1 0.6428 -0.4504
-16 -12 -4 -0.0914 -0.2442
-16 -12 -2 0.6863 -0.4695
-16 -11 -5 -0.3038 0.1586
-16 -11 -3 -0.0369 -0.5059
-16 -11 -1 0.4110 -0.3598
-16 -10 -6 -0.6177 0.5409
-16 -10 -4 -0.5284 -0.1565
-16 -10 -2 0.2459 -0.3990
-16 -9 -7 -0.2736 0.3911
-16 -9 -5 -0.1924 0.1044
-16 -9 -3 -0.1079 -0.3164
-16 -9 -1 0.1369 -0.0468
-16 -8 -8 0.1159 0.8033
-16 -8 -6 -0.6639 0.7832
-16 -8 -4 -1.0526 -0.1119
-16 -8 -2 -0.4570 -0.4301
-16 -7 -7 -0.3514 0.2110
-16 -7 -5 -0.0432 -0.0038
-16 -7 -3 -0.0218 -0.0795
-16 -7 -1 0.0020 0.2658
-16 -6 -8 -0.0391 0.5395
-16 -6 -6 -0.7562 0.6659
-16 -6 -4 -1.2736 -0.1945
-16 -6 -2 -0.9785 -0.5745
-16 -5 -9 -0.2436 -0.1222
-16 -5 -7 -0.3181 0.1039
-16 -5 -5 -0.0851 0.0618
-16 -5 -3 0.0569 0.0820
-16 -5 -1 0.0506 0.3390
-16 -4 -8 -0.2962 -0.0457
-16 -4 -6 -0.7996 0.1846
-16 -4 -4 -1.0063 -0.3894
-16 -4 -2 -1.0174 -0.7693
-16 -3 -9 0.0199 -0.0982
-16 -3 -7 -0.2775 0.2158
-16 -3 -5 -0.3398 0.3897
-16 -3 -3 0.0499 0.2194
-16 -3 -1 0.1871 0.1716
-16 -2 -10 0.7253 -0.7386
-16 -2 -8 -0.3018 -0.5650
-16 -2 -6 -0.6591 -0.2606
-16 -2 -4 -0.5047 -0.5480
-16 -2 -2 -0.6635 -0.9399
-16 -1 -9 0.2111 -0.0372
-16 -1 -7 -0.3197 0.4139
-16 -1 -5 -0.5115 0.7653
-16 -1 -3 0.0732 0.4617
-16 -1 -1 0.2613 -0.0096
-15 -15 -2 -0.7502 0.5241
-15 -14 -3 -0.3329 0.5634
-15 -14 -1 -0.8162 0.4729
-15 -13 -4 -0.1202 0.3981
-15 -13 -2 -0.9525 0.5787
-15 -12 -5 0.3492 -0.0654
-15 -12 -3 -0.1347 0.7179
-15 -12 -1 -0.8277 0.5568
-15 -11 -6 0.7543 -0.2838
-15 -11 -4 0.2251 0.4228
-15 -11 -2 -0.6989 0.5695
-15 -10 -7 0.2309 -0.3712
-15 -10 -5 0.3463 -0.1108
-15 -10 -3 0.0084 0.6291
-15 -10 -1 -0.6919 0.3659
-15 -9 -8 -0.0462 -0.9603
-15 -9 -6 0.8000 -0.6282
-15 -9 -4 0.8202 0.4042
-15 -9 -2 0.0179 0.6215
-15 -8 -9 0.1807 -0.1482
-15 -8 -7 0.2892 -0.4515
-15 -8 -5 0.2146 -0.1259
-15 -8 -3 0.0012 0.3144
-15 -8 -1 -0.5071 0.0046
-15 -7 -8 -0.0451 -0.9571
-15 -7 -6 0.8473 -0.7527
-15 -7 -4 1.2782 0.4265
-15 -7 -2 0.7811 0.7754
-15 -6 -9 0.2416 -0.2617
-15 -6 -7 0.2916 -0.4844
-15 -6 -5 0.1896 -0.2410
-15 -6 -3 -0.0308 -0.0322
-15 -6 -1 -0.3586 -0.2428
-15 -5 -10 -0.6773 0.4235
-15 -5 -8 0.1571 -0.5106
-15 -5 -6 0.8711 -0.4524
-15 -5 -4 1.2320 0.5501
-15 -5 -2 1.0989 0.9718
-15 -4 -9 0.1685 -0.3084
-15 -4 -7 0.3133 -0.5586
-15 -4 -5 0.4181 -0.5164
-15 -4 -3 0.0391 -0.2581
-15 -4 -1 -0.2779 -0.1925
-15 -3 -10 -0.7366 0.6947
-15 -3 -8 0.2934 0.0888
-15 -3 -6 0.7901 0.0517
-15 -3 -4 0.7595 0.7109
-15 -3 -2 0.8414 1.1282
-15 -2 -9 0.0964 -0.2583
-15 -2 -7 0.4052 -0.6219
-15 -2 -5 0.6879 -0.7991
-15 -2 -3 0.1380 -0.3932
-15 -2 -1 -0.2117 0.0514
-15 -1 -10 -0.8751 0.8034
-15 -1 -8 0.1237 0.4230
-15 -1 -6 0.5847 0.2751
-15 -1 -4 0.3301 0.7422
-15 -1 -2 0.2907 1.1708
-14 -16 -2 0.6978 -0.4634
-14 -15 -3 0.4418 -0.4567
-14 -15 -1 0.7632 -0.3760
-14 -14 -6 -0.5974 -0.0664
-14 -14 -4 0.2800 -0.3885
-14 -14 -2 1.0619 -0.6053
-14 -13 -7 -0.1998 -0.0936
-14 -13 -5 -0.3164 -0.0213
-14 -13 -3 0.3210 -0.7231
-14 -13 -1 1.0127 -0.5938
-14 -12 -6 -0.7982 0.0286
-14 -12 -4 0.0826 -0.5709
-14 -12 -2 1.0700 -0.6822
-14 -11 -7 -0.2471 0.1331
-14 -11 -5 -0.4319 0.0248
-14 -11 -3 0.1728 -0.8314
-14 -11 -1 1.1533 -0.5946
-14 -10 -8 -0.1107 0.8920
-14 -10 -6 -0.8982 0.2992
-14 -10 -4 -0.4634 -0.6995
-14 -10 -2 0.5259 -0.7933
-14 -9 -9 -0.1542 0.1477
-14 -9 -7 -0.2617 0.4150
-14 -9 -5 -0.3776 0.0956
-14 -9 -3 0.1256 -0.6220
-14 -9 -1 1.1282 -0.3208
-14 -8 -10 0.6514 0.1499
-14 -8 -8 0.0147 1.1531
-14 -8 -6 -0.9391 0.5593
-14 -8 -4 -1.0764 -0.7642
-14 -8 -2 -0.3143 -0.9827
-14 -7 -9 -0.2115 0.5101
-14 -7 -7 -0.2338 0.6995
-14 -7 -5 -0.3299 0.2900
-14 -7 -3 0.0981 -0.1847
-14 -7 -1 0.9218 0.0271
-14 -6 -10 0.6922 -0.1884
-14 -6 -8 -0.0468 0.9857
-14 -6 -6 -0.9258 0.5258
-14 -6 -4 -1.2967 -0.8049
-14 -6 -2 -0.9042 -1.1803
-14 -5 -11 -0.0219 0.7851
-14 -5 -7 -0.2515 0.9365
-14 -5 -5 -0.5136 0.6224
-14 -5 -3 -0.0537 0.2177
-14 -5 -1 0.6091 0.1588
-14 -4 -10 0.7439 -0.4990
-14 -4 -6 -0.8429 0.1824
-14 -4 -4 -0.9843 -0.8431
-14 -4 -2 -0.8856 -1.2873
-14 -3 -11 -0.3516 0.8506
-14 -3 -9 -0.2331 0.7453
-14 -3 -7 -0.3740 1.0159
-14 -3 -5 -0.8410 0.9128
-14 -3 -3 -0.2914 0.4067
-14 -3 -1 0.2932 -0.0155
-14 -2 -10 0.8462 -0.6817
-14 -2 -6 -0.7251 -0.1225
-14 -2 -4 -0.5167 -0.8247
-14 -2 -2 -0.3669 -1.2575
-14 -1 -11 -0.4052 0.5963
-14 -1 -9 -0.3143 0.5471
-14 -1 -7 -0.4920 0.8656
-14 -1 -5 -0.9074 0.9252
-14 -1 -3 -0.4083 0.4404
-14 -1 -1 0.0026 -0.2955
-13 -16 -3 -0.4562 0.2796
-13 -16 -1 -0.5408 0.2218
-13 -15 -4 -0.3589 0.2304
-13 -15 -2 -1.0001 0.5535
-13 -14 -7 0.2412 0.2412
-13 -14 -5 0.2469 0.0270
-13 -14 -3 -0.4400 0.5166
-13 -14 -1 -0.9102 0.4712
-13 -13 -8 0.3870 -0.2400
-13 -13 -6 0.7100 0.0714
-13 -13 -4 -0.3047 0.4982
-13 -13 -2 -1.2374 0.6947
-13 -12 -7 0.2980 0.1370
-13 -12 -5 0.4471 0.0255
-13 -12 -3 -0.3520 0.7759
-13 -12 -1 -1.3216 0.6387
-13 -11 -8 0.2671 -0.6798
-13 -11 -6 0.8953 -0.0050
-13 -11 -4 0.1051 0.8101
-13 -11 -2 -0.9778 0.8734
-13 -10 -9 0.2427 0.0524
-13 -10 -7 0.2918 -0.1633
-13 -10 -5 0.4885 0.0071
-13 -10 -3 -0.3153 0.8042
-13 -10 -1 -1.6109 0.5524
-13 -9 -10 -0.4956 -0.2175
-13 -9 -8 0.1099 -1.0855
-13 -9 -6 0.9950 -0.1968
-13 -9 -4 0.7430 1.0581
-13 -9 -2 -0.2715 1.1377
-13 -8 -9 0.2672 -0.4880
-13 -8 -7 0.2158 -0.6203
-13 -8 -5 0.4604 -0.1689
-13 -8 -3 -0.2737 0.4858
-13 -8 -1 -1.5809 0.2480
-13 -7 -10 -0.5911 0.0161
-13 -7 -8 0.0521 -1.1973
-13 -7 -6 0.9864 -0.3153
-13 -7 -4 1.1756 1.1542
-13 -7 -2 0.4379 1.3929
-13 -6 -11 -0.0542 -0.8046
-13 -6 -9 0.2237 -1.0231
-13 -6 -7 0.1743 -1.1038
-13 -6 -5 0.6049 -0.5514
-13 -6 -3 -0.0673 -0.0032
-13 -6 -1 -1.1911 -0.0173
-13 -5 -10 -0.6822 0.2671
-13 -5 -6 0.8769 -0.2235
-13 -5 -4 1.0966 1.0797
-13 -4 -11 0.2450 -1.0173
-13 -4 -7 0.2640 -1.3865
-13 -4 -5 0.9511 -0.9466
-13 -4 -3 0.3049 -0.3500
-13 -4 -1 -0.6126 -0.0051
-13 -3 -12 -0.4271 0.9109
-13 -3 -10 -0.8045 0.4402
-13 -3 -6 0.7721 -0.0499
-13 -3 -4 0.7039 0.8783
-13 -3 -2 0.3487 1.3424
-13 -2 -11 0.4516 -0.8492
-13 -2 -9 0.3548 -1.0582
-13 -2 -5 1.1551 -1.0415
-13 -2 -3 0.6148 -0.4107
-13 -2 -1 -0.0599 0.2603
-13 -1 -12 -0.4800 0.9266
-13 -1 -10 -0.8448 0.5874
-13 -1 -6 0.7903 -0.0363
-13 -1 -4 0.5147 0.6364
-13 -1 -2 -0.2619 1.0488
-12 -17 -3 0.3676 -0.1456
-12 -17 -1 0.2595 -0.0877
-12 -16 -4 0.3654 -0.0373
-12 -16 -2 0.8242 -0.4626
-12 -15 -5 -0.1956 0.0291
-12 -15 -3 0.4393 -0.2204
-12 -15 -1 0.6043 -0.2658
-12 -14 -6 -0.5076 0.0043
-12 -14 -4 0.3998 -0.2520
-12 -14 -2 1.1861 -0.6225
-12 -13 -7 -0.3438 -0.2515
-12 -13 -5 -0.4365 0.0323
-12 -13 -3 0.4405 -0.4624
-12 -13 -1 1.1496 -0.4952
-12 -12 -8 -0.3380 0.4713
-12 -12 -6 -0.7594 -0.0825
-12 -12 -4 0.1406 -0.6381
-12 -12 -2 1.1958 -0.8262
-12 -11 -9 -0.3493 -0.2935
-12 -11 -7 -0.3559 -0.0901
-12 -11 -5 -0.5519 -0.0313
-12 -11 -3 0.4713 -0.6951
-12 -11 -1 1.7434 -0.5962
-12 -10 -10 0.3099 0.1742
-12 -10 -8 -0.2273 0.8696
-12 -10 -6 -0.9584 -0.0898
-12 -10 -4 -0.4142 -1.0977
-12 -10 -2 0.7592 -1.1582
-12 -9 -11 -0.0640 0.1604
-12 -9 -9 -0.3999 0.2406
-12 -9 -7 -0.2533 0.3453
-12 -9 -5 -0.5529 0.0068
-12 -9 -3 0.4900 -0.6602
-12 -9 -1 2.0638 -0.4585
-12 -8 -10 0.4038 0.0192
-12 -8 -8 -0.1483 1.1306
-12 -8 -6 -1.0267 -0.0392
-12 -8 -4 -0.9385 -1.4242
-12 -8 -2 0.1435 -1.5324
-12 -7 -11 0.0177 0.6743
-12 -7 -9 -0.3159 0.9769
-12 -7 -7 -0.1429 0.9693
-12 -7 -5 -0.6622 0.3028
-12 -7 -3 0.3139 -0.3104
-12 -7 -1 1.8588 -0.1969
-12 -6 -8 -0.1085 1.1392
-12 -6 -6 -0.9299 -0.0048
-12 -6 -4 -1.0669 -1.4254
-12 -6 -2 -0.2291 -1.7104
-12 -5 -11 -0.1190 1.0500
-12 -5 -9 -0.2365 1.4959
-12 -5 -7 -0.1565 1.5100
-12 -5 -5 -0.9960 0.7589
-12 -5 -3 -0.1240 0.1100
-12 -5 -1 1.1850 -0.0679
-12 -4 -12 0.3310 -0.6949
-12 -4 -10 0.6854 -0.2046
-12 -4 -6 -0.7982 0.0286
-12 -4 -4 -0.8238 -1.0783
-12 -4 -2 -0.1255 -1.5279
-12 -3 -11 -0.3303 1.0359
-12 -3 -5 -1.3013 1.0311
-12 -3 -3 -0.6155 0.3070
-12 -3 -1 0.3518 -0.2116
-12 -2 -12 0.4466 -0.7162
-12 -2 -10 0.8061 -0.2903
-12 -2 -6 -0.8476 0.1430
-12 -2 -4 -0.6411 -0.5817
-12 -2 -2 0.3423 -1.0629
-12 -1 -11 -0.3012 0.6993
-12 -1 -9 -0.4108 1.2341
-12 -1 -5 -1.1549 0.8796
-12 -1 -3 -0.8509 0.2523
-12 -1 -1 -0.3333 -0.4957
-11 -18 -3 -0.2010 0.1068
-11 -18 -1 -0.0056 0.0165
-11 -17 -4 -0.3315 -0.0768
-11 -17 -2 -0.6097 0.3645
-11 -16 -5 0.1865 -0.0677
-11 -16 -3 -0.3135 -0.0113
-11 -16 -1 -0.2403 0.0756
-11 -15 -6 0.2517 -0.1375
-11 -15 -4 -0.3870 -0.0050
-11 -15 -2 -0.9929 0.5167
-11 -14 -7 0.3516 0.1594
-11 -14 -5 0.4503 -0.1508
-11 -14 -3 -0.3920 0.0442
-11 -14 -1 -0.7567 0.2507
-11 -13 -8 0.3063 -0.3632
-11 -13 -6 0.5175 -0.0302
-11 -13 -4 -0.2263 0.2738
-11 -13 -2 -1.1692 0.6869
-11 -12 -9 0.3692 0.3996
-11 -12 -7 0.4206 0.1590
-11 -12 -5 0.6138 -0.0854
-11 -12 -3 -0.5070 0.2986
-11 -12 -1 -1.4966 0.4456
-11 -11 -10 -0.1726 -0.1260
-11 -11 -8 0.2469 -0.6717
-11 -11 -6 0.8062 0.1248
-11 -11 -4 0.2152 0.7948
-11 -11 -2 -0.9993 1.0150
-11 -10 -11 0.2661 0.0830
-11 -10 -9 0.5072 0.0421
-11 -10 -7 0.3252 -0.1066
-11 -10 -5 0.6270 0.0244
-11 -10 -3 -0.6350 0.5289
-11 -10 -1 -2.1562 0.4998
-11 -9 -10 -0.2263 0.0385
-11 -9 -8 0.2268 -0.9305
-11 -9 -6 1.0003 0.2697
-11 -9 -4 0.7223 1.3830
-11 -9 -2 -0.6171 1.4978
-11 -8 -11 0.1164 -0.3837
-11 -8 -9 0.4550 -0.6905
-11 -8 -7 0.1643 -0.6693
-11 -8 -5 0.6821 -0.0508
-11 -8 -3 -0.5875 0.5036
-11 -8 -1 -2.3347 0.3747
-11 -7 -10 -0.2862 0.1399
-11 -7 -8 0.2055 -1.0516
-11 -7 -6 0.9886 0.3388
-11 -7 -2 -0.3176 1.8709
-11 -6 -11 0.0742 -0.8789
-11 -6 -9 0.3087 -1.4314
-11 -6 -7 0.0992 -1.3377
-11 -6 -5 0.9624 -0.3909
-11 -6 -3 -0.2156 0.2422
-11 -6 -1 -1.8554 0.2241
-11 -5 -12 -0.2069 0.4537
-11 -5 -8 0.1363 -1.0666
-11 -5 -6 0.8553 0.2452
-11 -5 -4 0.8489 1.4401
-11 -5 -2 -0.3103 1.8134
-11 -4 -11 0.1638 -1.0623
-11 -4 -9 0.2299 -1.7741
-11 -4 -7 0.1513 -1.7622
-11 -4 -5 1.3189 -0.7665
-11 -4 -3 0.3598 -0.0086
-11 -4 -1 -0.9152 0.2441
-11 -3 -12 -0.3778 0.3292
-11 -3 -10 -0.6828 0.0358
-11 -3 -8 0.0709 -1.0538
-11 -3 -6 0.8741 -0.0419
-11 -3 -4 0.7197 0.7488
-11 -3 -2 -0.5902 1.2704
-11 -2 -13 0.6327 -0.0757
-11 -2 -11 0.1753 -0.8631
-11 -2 -5 1.3382 -0.8502
-11 -2 -3 0.8095 -0.0628
-11 -2 -1 0.0739 0.4569
-11 -1 -12 -0.3330 0.4033
-11 -1 -10 -0.7355 0.1619
-11 -1 -6 1.1998 -0.3679
-11 -1 -4 0.9513 0.0707
-11 -1 -2 -0.9712 0.5290
-10 -19 -1 -0.1934 0.0016
-10 -18 -4 0.2880 0.0853
-10 -18 -2 0.4011 -0.2580
-10 -17 -5 -0.1945 0.0385
-10 -17 -3 0.0957 0.1054
-10 -17 -1 -0.0779 0.0429
-10 -16 -6 -0.0028 0.1865
-10 -16 -4 0.3222 0.1276
-10 -16 -2 0.7528 -0.4106
-10 -15 -7 -0.2915 0.0426
-10 -15 -5 -0.4955 0.2227
-10 -15 -3 0.2139 0.2890
-10 -15 -1 0.3233 -0.0173
-10 -14 -8 -0.2139 0.3458
-10 -14 -6 -0.2332 0.1749
-10 -14 -4 0.1876 0.0638
-10 -14 -2 0.9943 -0.5277
-10 -13 -9 -0.2702 -0.3042
-10 -13 -7 -0.4568 -0.0224
-10 -13 -5 -0.7128 0.2611
-10 -13 -3 0.3938 0.2073
-10 -13 -1 1.0276 -0.1902
-10 -12 -10 0.0970 0.1843
-10 -12 -8 -0.1597 0.5774
-10 -12 -6 -0.5697 0.0479
-10 -12 -4 -0.1873 -0.2860
-10 -12 -2 0.9931 -0.7672
-10 -11 -11 -0.3938 -0.2992
-10 -11 -7 -0.4094 0.0725
-10 -11 -5 -0.7340 0.1216
-10 -11 -3 0.6271 -0.0992
-10 -11 -1 1.8485 -0.3618
-10 -10 -10 0.1300 -0.0581
-10 -10 -8 -0.2003 0.7682
-10 -10 -6 -0.8919 -0.2110
-10 -10 -4 -0.6478 -0.9496
-10 -10 -2 0.8388 -1.2584
-10 -9 -11 -0.2689 0.0058
-10 -9 -9 -0.5385 0.3752
-10 -9 -7 -0.2210 0.4433
-10 -9 -5 -0.7087 -0.0149
-10 -9 -3 0.7550 -0.3885
-10 -9 -1 2.4052 -0.4149
-10 -8 -12 0.0156 -0.7188
-10 -8 -10 0.1137 -0.2249
-10 -8 -8 -0.2718 0.8667
-10 -8 -6 -1.0196 -0.4993
-10 -8 -4 -0.8985 -1.6058
-10 -8 -2 0.7413 -1.8307
-10 -7 -11 -0.1178 0.5057
-10 -7 -9 -0.4115 1.1303
-10 -7 -7 -0.0883 1.0370
-10 -7 -5 -0.8766 0.0586
-10 -7 -3 0.5796 -0.4785
-10 -7 -1 2.3504 -0.3695
-10 -6 -12 0.1158 -0.3556
-10 -6 -10 0.2106 -0.1438
-10 -6 -8 -0.2583 0.9222
-10 -6 -6 -0.9451 -0.5887
-10 -6 -4 -0.8377 -1.7511
-10 -6 -2 0.8173 -2.0625
-10 -5 -13 -0.5080 0.1891
-10 -5 -11 -0.0578 0.8577
-10 -5 -9 -0.2552 1.7006
-10 -5 -7 -0.0856 1.5901
-10 -5 -5 -1.2092 0.3259
-10 -5 -3 0.0941 -0.4080
-10 -5 -1 1.6217 -0.3632
-10 -4 -12 0.2848 0.0537
-10 -4 -8 -0.1709 1.0124
-10 -4 -6 -0.9315 -0.3085
-10 -4 -4 -0.7309 -1.1660
-10 -4 -2 1.0286 -1.6655
-10 -3 -13 -0.7156 0.1190
-10 -3 -11 -0.0056 0.8628
-10 -3 -9 -0.1726 1.8411
-10 -3 -7 -0.0848 1.8249
-10 -3 -5 -1.3495 0.5483
-10 -3 -3 -0.4606 -0.3341
-10 -3 -1 0.4990 -0.4905
-10 -2 -12 0.3299 0.1410
-10 -2 -10 0.6614 0.1156
-10 -2 -8 -0.1380 1.0801
-10 -2 -6 -1.2429 0.2064
-10 -2 -4 -0.9505 -0.2107
-10 -2 -2 1.2719 -0.7913
-10 -1 -13 -0.3952 -0.0283
-10 -1 -11 0.1660 0.5692
-10 -1 -9 -0.1818 1.6645
-10 -1 -7 0.0448 1.7297
-10 -1 -5 -0.9830 0.5465
-10 -1 -3 -0.7946 -0.3042
-10 -1 -1 -0.5529 -0.6792
-9 -19 -2 -0.2078 0.1285
-9 -18 -5 0.1714 0.0323
-9 -18 -3 0.1581 -0.1029
-9 -18 -1 0.3278 -0.0956
-9 -17 -6 -0.2053 -0.1109
-9 -17 -4 -0.2558 -0.0967
-9 -17 -2 -0.5145 0.2926
-9 -16 -7 0.1353 -0.2137
-9 -16 -5 0.5243 -0.1958
-9 -16 -3 0.0504 -0.4481
-9 -16 -1 0.0367 -0.1390
-9 -15 -8 0.1021 -0.3465
-9 -15 -6 -0.0396 -0.1804
-9 -15 -4 -0.1076 -0.1981
-9 -15 -2 -0.7784 0.3890
-9 -14 -9 0.0923 0.0851
-9 -14 -7 0.4257 -0.1922
-9 -14 -5 0.8299 -0.3627
-9 -14 -3 -0.1618 -0.6083
-9 -14 -1 -0.5481 -0.0522
-9 -13 -10 -0.0505 -0.3734
-9 -13 -8 0.0186 -0.5494
-9 -13 -6 0.3037 -0.2108
-9 -13 -4 0.2690 -0.1547
-9 -13 -2 -0.8560 0.5136
-9 -12 -11 0.4519 0.4012
-9 -12 -9 0.3714 0.0781
-9 -12 -7 0.4849 -0.2240
-9 -12 -5 0.8985 -0.3258
-9 -12 -3 -0.4622 -0.4332
-9 -12 -1 -1.3304 0.1323
-9 -11 -10 -0.1044 -0.0759
-9 -11 -8 0.0721 -0.7043
-9 -11 -6 0.7290 -0.0508
-9 -11 -4 0.7365 0.2984
-9 -11 -2 -0.8277 0.8923
-9 -10 -11 0.3878 0.3256
-9 -10 -9 0.4972 -0.2263
-9 -10 -7 0.3068 -0.4293
-9 -10 -5 0.8036 -0.1317
-9 -10 -3 -0.7371 -0.0242
-9 -10 -1 -2.0719 0.3058
-9 -9 -12 -0.1136 0.8608
-9 -9 -10 -0.0556 0.2353
-9 -9 -8 0.2295 -0.7473
-9 -9 -6 1.0141 0.3393
-9 -9 -4 0.9969 1.1006
-9 -9 -2 -0.9084 1.5440
-9 -8 -11 0.2016 -0.0354
-9 -8 -9 0.4470 -0.8107
-9 -8 -7 0.1113 -0.8423
-9 -8 -5 0.8123 0.0354
-9 -8 -3 -0.8069 0.4029
-9 -8 -1 -2.4507 0.4093
-9 -7 -12 -0.1196 0.4679
-9 -7 -10 -0.0456 0.2567
-9 -7 -8 0.3364 -0.7320
-9 -7 -6 1.0499 0.7181
-9 -7 -4 0.9150 1.7275
-9 -7 -2 -1.1842 2.0993
-9 -6 -11 0.0371 -0.4379
-9 -6 -9 0.3074 -1.4170
-9 -6 -7 0.0554 -1.3311
-9 -6 -5 1.0271 0.0414
-9 -6 -3 -0.5744 0.7016
-9 -6 -1 -2.2047 0.4863
-9 -5 -12 -0.2219 -0.2272
-9 -5 -10 -0.2088 -0.0153
-9 -5 -8 0.3178 -0.7868
-9 -5 -6 1.0367 0.7109
-9 -5 -4 0.7378 1.6033
-9 -5 -2 -1.5279 2.0716
-9 -4 -13 0.6896 -0.0794
-9 -4 -11 -0.1047 -0.6353
-9 -4 -9 0.1640 -1.7661
-9 -4 -7 0.0492 -1.6780
-9 -4 -5 1.2008 -0.0803
-9 -4 -3 -0.1207 0.8451
-9 -4 -1 -1.2981 0.6059
-9 -3 -12 -0.3075 -0.6611
-9 -3 -10 -0.4750 -0.2466
-9 -3 -8 0.2656 -0.9233
-9 -3 -6 1.3006 0.2192
-9 -3 -4 0.8763 0.7042
-9 -3 -2 -1.7740 1.3269
-9 -2 -13 0.5868 0.0283
-9 -2 -11 -0.3030 -0.5433
-9 -2 -9 0.0721 -1.8010
-9 -2 -7 -0.0746 -1.7901
-9 -2 -5 0.9985 -0.2084
-9 -2 -3 0.3537 0.8486
-9 -2 -1 -0.0304 0.7586
-9 -1 -12 -0.2630 -0.5486
-9 -1 -10 -0.6395 -0.1374
-9 -1 -6 1.8722 -0.3758
-9 -1 -4 1.4545 -0.3298
-9 -1 -2 -1.8686 0.2372
-8 -19 -3 -0.3810 0.0905
-8 -19 -1 -0.5235 0.1209
-8 -18 -6 0.3559 -0.0073
-8 -18 -4 0.2046 0.0090
-8 -18 -2 0.2808 -0.1375
-8 -17 -7 0.1142 0.2811
-8 -17 -5 -0.4739 0.1196
-8 -17 -3 -0.3422 0.4792
-8 -17 -1 -0.3168 0.2222
-8 -16 -8 0.0231 0.3170
-8 -16 -6 0.2754 0.0224
-8 -16 -4 0.0552 0.1208
-8 -16 -2 0.5642 -0.2514
-8 -15 -9 0.1008 0.1115
-8 -15 -7 -0.2811 0.3413
-8 -15 -5 -0.8877 0.3439
-8 -15 -3 -0.1339 0.8092
-8 -15 -1 0.1736 0.2149
-8 -14 -10 0.0224 0.6064
-8 -14 -8 0.1318 0.5027
-8 -14 -6 -0.0424 0.1722
-8 -14 -4 -0.3467 0.3222
-8 -14 -2 0.7020 -0.3085
-8 -13 -9 -0.1768 0.1272
-8 -13 -7 -0.5047 0.4070
-8 -13 -5 -1.0712 0.4326
-8 -13 -3 0.1984 0.8410
-8 -13 -1 0.8364 0.0748
-8 -12 -10 0.0969 0.3684
-8 -12 -8 0.0953 0.6703
-8 -12 -6 -0.5444 0.2546
-8 -12 -4 -0.8912 0.2534
-8 -12 -2 0.7189 -0.5251
-8 -11 -11 -0.4834 -0.4946
-8 -11 -9 -0.3472 0.2872
-8 -11 -7 -0.4116 0.5645
-8 -11 -5 -0.9795 0.3349
-8 -11 -3 0.5550 0.5271
-8 -11 -1 1.5430 -0.1298
-8 -10 -12 0.2260 -0.8859
-8 -10 -10 0.0758 -0.0578
-8 -10 -6 -0.9885 0.0162
-8 -10 -4 -1.2456 -0.3631
-8 -10 -2 0.8563 -1.0975
-8 -9 -11 -0.2981 -0.3640
-8 -9 -9 -0.3665 0.6561
-8 -9 -7 -0.1789 0.8527
-8 -9 -5 -0.8452 0.1130
-8 -9 -3 0.8138 -0.0287
-8 -9 -1 2.1492 -0.3309
-8 -8 -12 0.2080 -0.6861
-8 -8 -10 0.0193 -0.2793
-8 -8 -8 -0.3056 0.6407
-8 -8 -6 -1.1681 -0.5033
-8 -8 -4 -1.1764 -1.2658
-8 -8 -2 1.2814 -1.8499
-8 -7 -11 -0.0784 -0.0687
-8 -7 -9 -0.2955 1.1320
-8 -7 -7 -0.0523 1.2030
-8 -7 -5 -0.8752 -0.1255
-8 -7 -3 0.8845 -0.6673
-8 -7 -1 2.4217 -0.5234
-8 -6 -12 0.2389 0.1054
-8 -6 -10 0.0669 -0.1051
-8 -6 -8 -0.4093 0.5697
-8 -6 -6 -1.1897 -0.8799
-8 -6 -4 -0.8701 -1.7447
-8 -6 -2 1.8720 -2.2625
-8 -5 -11 0.1239 0.2080
-8 -5 -9 -0.1851 1.5270
-8 -5 -7 -0.0367 1.4869
-8 -5 -5 -0.9706 -0.2814
-8 -5 -3 0.7260 -1.2112
-8 -5 -1 2.0599 -0.7241
-8 -4 -12 0.3034 0.9211
-8 -4 -10 0.2662 0.2242
-8 -4 -8 -0.4232 0.6276
-8 -4 -6 -1.3995 -0.7057
-8 -4 -4 -0.8043 -1.3065
-8 -4 -2 2.3497 -1.9171
-8 -3 -13 -0.6822 -0.1232
-8 -3 -11 0.3630 0.3215
-8 -3 -9 -0.0592 1.7300
-8 -3 -7 0.0505 1.6500
-8 -3 -5 -0.8503 -0.2864
-8 -3 -3 0.3439 -1.4941
-8 -3 -1 0.9581 -0.9068
-8 -2 -14 -0.5805 0.5043
-8 -2 -12 0.3130 1.1412
-8 -2 -10 0.5078 0.2996
-8 -2 -8 -0.4357 0.7270
-8 -2 -6 -1.9550 -0.0769
-8 -2 -4 -1.2458 -0.2157
-8 -2 -2 2.5537 -0.8960
-8 -1 -13 -0.3208 -0.2830
-8 -1 -11 0.6055 0.1911
-8 -1 -9 0.0167 1.7679
-8 -1 -7 0.2648 1.7665
-8 -1 -5 -0.4116 -0.1276
-8 -1 -3 -0.1767 -1.4364
-8 -1 -1 -0.5113 -1.0037
-7 -20 -1 0.6520 -0.1441
-7 -19 -4 -0.1565 0.0296
-7 -19 -2 -0.0556 -0.0405
-7 -18 -5 0.3253 -0.0820
-7 -18 -3 0.5931 -0.4776
-7 -18 -1 0.5509 -0.2711
-7 -17 -8 -0.1611 -0.2745
-7 -17 -6 -0.4554 0.1698
-7 -17 -4 -0.0449 0.0342
-7 -17 -2 -0.3367 0.0789
-7 -16 -7 0.0143 -0.3802
-7 -16 -5 0.8090 -0.2846
-7 -16 -3 0.4383 -0.8659
-7 -16 -1 0.1148 -0.3054
-7 -15 -8 -0.2876 -0.4087
-7 -15 -6 -0.2050 0.0659
-7 -15 -4 0.3377 -0.2196
-7 -15 -2 -0.5575 0.1297
-7 -14 -9 -0.0188 -0.2883
-7 -14 -7 0.4013 -0.4888
-7 -14 -5 1.1444 -0.4086
-7 -14 -3 0.0966 -1.0335
-7 -14 -1 -0.4772 -0.2005
-7 -13 -10 -0.0977 -0.7026
-7 -13 -6 0.3388 -0.1991
-7 -13 -4 0.9633 -0.4811
-7 -13 -2 -0.6303 0.2278
-7 -12 -11 0.5787 0.4777
-7 -12 -9 0.1528 -0.4417
-7 -12 -7 0.4815 -0.6749
-7 -12 -5 1.1582 -0.4200
-7 -12 -3 -0.2974 -0.8874
-7 -12 -1 -1.0653 -0.0084
-7 -11 -12 -0.2560 0.6684
-7 -11 -10 -0.1016 -0.2946
-7 -11 -8 -0.0597 -0.6804
-7 -11 -6 0.9413 -0.2751
-7 -11 -2 -0.7393 0.6362
-7 -10 -11 0.4172 0.5586
-7 -10 -9 0.2038 -0.6905
-7 -10 -7 0.2931 -0.9639
-7 -10 -5 0.9777 -0.3139
-7 -10 -3 -0.6443 -0.4277
-7 -10 -1 -1.6504 0.2112
-7 -9 -12 -0.2893 0.7963
-7 -9 -10 -0.0743 0.1073
-7 -9 -8 0.1967 -0.6352
-7 -9 -4 1.5858 0.5512
-7 -9 -2 -1.1565 1.3965
-7 -8 -13 0.0003 0.4411
-7 -8 -11 0.1701 0.4747
-7 -8 -9 0.1893 -1.0042
-7 -8 -7 0.1013 -1.2637
-7 -8 -5 0.8407 -0.0576
-7 -8 -3 -0.9285 0.3188
-7 -8 -1 -2.2260 0.4619
-7 -7 -12 -0.3148 0.2008
-7 -7 -10 -0.0744 0.1458
-7 -7 -8 0.3938 -0.4840
-7 -7 -6 1.3983 0.6928
-7 -7 -4 1.2233 1.4533
-7 -7 -2 -1.9165 2.1287
-7 -6 -13 0.3830 0.4243
-7 -6 -11 -0.0640 0.2806
-7 -6 -9 0.1529 -1.3079
-7 -6 -7 0.0395 -1.4468
-7 -6 -5 0.7832 0.3229
-7 -6 -3 -1.1175 1.2163
-7 -6 -1 -2.4936 0.7582
-7 -5 -12 -0.3523 -0.8085
-7 -5 -10 -0.1617 -0.1328
-7 -5 -8 0.5150 -0.3851
-7 -5 -6 1.5555 0.9675
-7 -5 -4 0.8826 1.6717
-7 -5 -2 -2.7537 2.2882
-7 -4 -11 -0.3185 0.0664
-7 -4 -9 0.0785 -1.5476
-7 -4 -7 -0.0138 -1.5034
-7 -4 -5 0.6320 0.6507
-7 -4 -3 -1.0583 1.9625
-7 -4 -1 -1.9634 1.0432
-7 -3 -12 -0.3677 -1.4606
-7 -3 -10 -0.3396 -0.3379
-7 -3 -8 0.5998 -0.4114
-7 -3 -6 2.0504 0.6199
-7 -3 -4 1.0182 0.9508
-7 -3 -2 -3.3451 1.6342
-7 -2 -13 0.5151 0.3823
-7 -2 -11 -0.5980 -0.0252
-7 -2 -9 -0.0168 -1.7095
-7 -2 -7 -0.1843 -1.5731
-7 -2 -5 0.2906 0.6989
-7 -2 -3 -0.5914 2.2565
-7 -1 -14 0.5728 -0.8002
-7 -1 -12 -0.3578 -1.3137
-7 -1 -10 -0.5379 -0.1902
-7 -1 -8 0.6445 -0.4318
-7 -1 -6 2.7174 -0.0517
-7 -1 -4 1.5928 -0.1948
-7 -1 -2 -3.5375 0.4334
-6 -20 -2 -0.1236 0.1770
-6 -19 -5 -0.1255 0.1109
-6 -19 -3 -0.7307 0.4795
-6 -19 -1 -0.7260 0.3082
-6 -18 -6 0.5448 -0.2431
-6 -18 -4 0.0461 -0.1288
-6 -18 -2 0.0905 0.1140
-6 -17 -7 0.2962 0.3645
-6 -17 -5 -0.5840 0.2940
-6 -17 -3 -0.6943 0.8817
-6 -17 -1 -0.3792 0.3654
-6 -16 -8 0.4453 0.3239
-6 -16 -6 0.4185 -0.3238
-6 -16 -4 -0.2420 0.0133
-6 -16 -2 0.3795 0.0665
-6 -15 -9 0.1603 0.3124
-6 -15 -7 -0.1494 0.4654
-6 -15 -5 -1.0296 0.3680
-6 -15 -3 -0.3786 1.0836
-6 -15 -1 0.2050 0.2635
-6 -14 -10 0.1615 0.9223
-6 -14 -8 0.4239 0.4189
-6 -14 -6 -0.0975 -0.0834
-6 -14 -4 -0.8605 0.3976
-6 -14 -2 0.5685 0.0196
-6 -13 -11 -0.6506 -0.3489
-6 -13 -9 0.0305 0.5278
-6 -13 -7 -0.4273 0.6503
-6 -13 -5 -1.2067 0.3696
-6 -13 -3 0.0452 1.0251
-6 -13 -1 0.7442 0.0639
-6 -12 -10 0.1226 0.6874
-6 -12 -6 -0.8297 0.2360
-6 -12 -4 -1.5849 0.5633
-6 -12 -2 0.6818 -0.2463
-6 -11 -11 -0.5529 -0.5295
-6 -11 -9 -0.0220 0.7879
-6 -11 -7 -0.3952 0.9910
-6 -11 -5 -1.1065 0.3760
-6 -11 -3 0.4205 0.7303
-6 -11 -1 1.2042 -0.1445
-6 -10 -12 0.2729 -0.6353
-6 -10 -10 0.1208 0.2333
-6 -10 -8 -0.0811 0.5840
-6 -10 -6 -1.4081 0.2020
-6 -10 -4 -1.9590 0.0833
-6 -10 -2 0.9810 -0.8947
-6 -9 -13 -0.0535 -0.6057
-6 -9 -11 -0.3145 -0.6417
-6 -9 -9 -0.0333 1.0365
-6 -9 -7 -0.2152 1.3747
-6 -9 -5 -0.9133 0.2895
-6 -9 -3 0.7699 0.1211
-6 -9 -1 1.7914 -0.3741
-6 -8 -12 0.3583 -0.4501
-6 -8 -10 0.1601 -0.0200
-6 -8 -6 -1.6505 -0.3046
-6 -8 -4 -1.7434 -0.8832
-6 -8 -2 1.7021 -1.7400
-6 -7 -13 -0.2561 -0.7281
-6 -7 -11 -0.0669 -0.6408
-6 -7 -9 -0.0514 1.2346
-6 -7 -7 -0.0919 1.5805
-6 -7 -5 -0.7287 -0.0733
-6 -7 -3 1.1787 -0.8707
-6 -7 -1 2.4763 -0.6949
-6 -6 -12 0.4275 0.4202
-6 -6 -10 0.2052 0.0892
-6 -6 -8 -0.5014 0.2971
-6 -6 -6 -1.7870 -0.8774
-6 -6 -4 -1.2230 -1.6228
-6 -6 -2 2.7966 -2.2967
-6 -5 -13 -0.5663 -0.7053
-6 -5 -11 0.1837 -0.4890
-6 -5 -9 -0.0553 1.4039
-6 -5 -7 -0.0259 1.5269
-6 -5 -5 -0.4797 -0.6653
-6 -5 -3 1.5069 -2.0260
-6 -5 -1 2.6825 -1.0819
-6 -4 -12 0.4483 1.3634
-6 -4 -10 0.2637 0.3085
-6 -4 -8 -0.6879 0.1754
-6 -4 -6 -2.1821 -0.9723
-6 -4 -4 -0.9487 -1.5096
-6 -4 -2 3.9341 -2.1424
-6 -3 -13 -0.6135 -0.6056
-6 -3 -11 0.4718 -0.2679
-6 -3 -9 -0.0121 1.5837
-6 -3 -7 0.0983 1.3989
-6 -3 -5 -0.1256 -1.1283
-6 -3 -3 1.3744 -2.8667
-6 -3 -1 1.7637 -1.3895
-6 -2 -12 0.4368 1.6398
-6 -2 -10 0.3803 0.2886
-6 -2 -8 -0.8304 0.1600
-6 -2 -6 -2.8472 -0.4821
-6 -2 -4 -1.1772 -0.5846
-6 -1 -13 -0.2672 -0.6560
-6 -1 -11 0.6948 -0.2005
-6 -1 -9 0.0328 1.7445
-6 -1 -7 0.2705 1.4559
-6 -1 -5 0.1916 -1.1381
-6 -1 -3 0.5714 -3.0586
-6 -1 -1 -0.1466 -1.4945
-5 -20 -3 0.7026 -0.4394
-5 -20 -1 0.7709 -0.3219
-5 -19 -6 -0.5081 0.1551
-5 -19 -4 -0.0254 0.1301
-5 -19 -2 0.1266 -0.2505
-5 -18 -7 -0.5030 -0.3637
-5 -18 -5 0.2870 -0.3871
-5 -18 -3 0.8347 -0.8843
-5 -18 -1 0.6129 -0.4154
-5 -17 -8 -0.5513 -0.3208
-5 -17 -6 -0.5434 0.4137
-5 -17 -4 0.1262 0.1339
-5 -17 -2 -0.1433 -0.2652
-5 -16 -9 -0.1855 -0.2268
-5 -16 -7 -0.1697 -0.4285
-5 -16 -5 0.7326 -0.4392
-5 -16 -3 0.6146 -1.1058
-5 -16 -1 0.0746 -0.3141
-5 -15 -10 -0.3321 -0.9375
-5 -15 -8 -0.5871 -0.3050
-5 -15 -6 -0.1568 0.3691
-5 -15 -4 0.6099 -0.1909
-5 -15 -2 -0.4556 -0.2638
-5 -14 -11 0.6420 0.2098
-5 -14 -9 -0.1598 -0.4673
-5 -14 -7 0.2045 -0.5335
-5 -14 -5 1.0343 -0.3311
-5 -14 -3 0.1733 -1.0342
-5 -14 -1 -0.5085 -0.0715
-5 -13 -10 -0.2076 -0.9603
-5 -13 -8 -0.3466 -0.3289
-5 -13 -6 0.6105 0.0409
-5 -13 -4 1.3877 -0.5437
-5 -13 -2 -0.6746 -0.0877
-5 -12 -11 0.6417 0.3674
-5 -12 -9 -0.1422 -0.7952
-5 -12 -7 0.3774 -0.8527
-5 -12 -5 1.0819 -0.2949
-5 -12 -3 -0.2405 -0.8082
-5 -12 -1 -0.9192 0.1614
-5 -11 -12 -0.1662 0.2180
-5 -11 -10 -0.1454 -0.6075
-5 -11 -8 -0.0153 -0.3945
-5 -11 -6 1.3988 -0.1943
-5 -11 -4 2.0686 -0.4171
-5 -11 -2 -0.8939 0.4416
-5 -10 -13 0.2598 0.5751
-5 -10 -11 0.4755 0.5613
-5 -10 -9 -0.1187 -1.1008
-5 -10 -7 0.3325 -1.3485
-5 -10 -5 0.9664 -0.3641
-5 -10 -3 -0.5696 -0.4114
-5 -10 -1 -1.3649 0.3467
-5 -9 -12 -0.2940 0.4404
-5 -9 -10 -0.2224 -0.2392
-5 -9 -6 1.8695 0.0133
-5 -9 -4 2.2097 0.3384
-5 -9 -2 -1.4156 1.2565
-5 -8 -13 0.2582 0.8584
-5 -8 -11 0.2571 0.7419
-5 -8 -9 -0.0698 -1.2905
-5 -8 -7 0.2130 -1.7270
-5 -8 -5 0.7776 -0.2312
-5 -8 -3 -0.9906 0.3989
-5 -8 -1 -2.1248 0.6032
-5 -7 -14 0.4184 0.4777
-5 -7 -12 -0.4467 -0.0039
-5 -7 -10 -0.3215 -0.1551
-5 -7 -8 0.4300 -0.2908
-5 -7 -6 2.0749 0.5725
-5 -7 -4 1.7710 1.2685
-5 -7 -2 -2.4915 2.0000
-5 -6 -13 0.4617 0.9963
-5 -6 -11 0.0254 0.7716
-5 -6 -9 -0.0152 -1.3897
-5 -6 -7 0.1057 -1.7226
-5 -6 -5 0.4773 0.3593
-5 -6 -3 -1.5452 1.6854
-5 -6 -1 -2.8866 1.0089
-5 -5 -14 0.2026 -0.1309
-5 -5 -12 -0.5286 -0.9124
-5 -5 -10 -0.3287 -0.2881
-5 -5 -8 0.6685 -0.1026
-5 -5 -6 2.3765 0.9935
-5 -5 -4 1.1808 1.6799
-5 -5 -2 -4.0503 2.2535
-5 -4 -13 0.6106 0.9068
-5 -4 -11 -0.2502 0.5833
-5 -4 -9 0.0057 -1.5034
-5 -4 -7 -0.0179 -1.4142
-5 -4 -5 0.0566 1.1863
-5 -4 -3 -1.8453 3.0302
-5 -4 -1 -2.7632 1.4482
-5 -3 -12 -0.5231 -1.5562
-5 -3 -10 -0.2983 -0.3326
-5 -3 -8 0.9312 0.0257
-5 -3 -6 2.9658 0.8725
-5 -3 -4 0.9129 1.2364
-5 -3 -2 -5.6193 1.7977
-5 -2 -13 0.4419 0.7854
-5 -2 -11 -0.5207 0.3497
-5 -2 -9 -0.0049 -1.6721
-5 -2 -7 -0.1655 -1.1746
-5 -2 -5 -0.2958 1.7046
-5 -2 -3 -1.3714 3.8309
-5 -2 -1 -1.2421 1.7192
-5 -1 -14 -0.1332 -0.9413
-5 -1 -12 -0.5157 -1.3969
-5 -1 -10 -0.3524 -0.1233
-5 -1 -8 1.0696 0.0381
-5 -1 -6 3.5709 0.2788
-5 -1 -4 1.0569 0.2029
-4 -21 -1 -0.6303 0.2920
-4 -20 -4 -0.0185 -0.0979
-4 -20 -2 -0.2417 0.2560
-4 -19 -5 -0.0271 0.4664
-4 -19 -3 -0.8019 0.8096
-4 -19 -1 -0.7248 0.4373
-4 -18 -6 0.5226 -0.2978
-4 -18 -4 -0.0589 -0.1855
-4 -18 -2 -0.0989 0.3807
-4 -17 -7 0.3893 0.4496
-4 -17 -5 -0.3586 0.6178
-4 -17 -3 -0.7566 1.1206
-4 -17 -1 -0.3668 0.3741
-4 -16 -8 0.6869 0.3309
-4 -16 -6 0.3427 -0.4488
-4 -16 -4 -0.3309 0.0329
-4 -16 -2 0.2393 0.4865
-4 -15 -9 0.1741 0.3055
-4 -15 -7 0.1087 0.4497
-4 -15 -5 -0.6706 0.4497
-4 -15 -3 -0.3614 1.0442
-4 -15 -1 0.2353 0.0950
-4 -14 -10 0.4128 1.0320
-4 -14 -8 0.4973 0.1985
-4 -14 -6 -0.3110 -0.3030
-4 -14 -4 -0.9735 0.4052
-4 -14 -2 0.6066 0.4116
-4 -13 -11 -0.6038 -0.1891
-4 -13 -9 0.2660 0.6550
-4 -13 -7 -0.1778 0.6366
-4 -13 -5 -0.8232 0.2444
-4 -13 -3 0.1161 0.7721
-4 -13 -1 0.7185 -0.2110
-4 -12 -12 0.0810 0.2746
-4 -12 -10 0.2254 0.8722
-4 -12 -8 0.1215 0.1326
-4 -12 -6 -1.2023 -0.0386
-4 -12 -2 0.8839 -0.0258
-4 -11 -11 -0.5565 -0.3393
-4 -11 -9 0.2550 1.0624
-4 -11 -7 -0.3334 1.1327
-4 -11 -1 1.0758 -0.4011
-4 -10 -12 0.1512 -0.1453
-4 -10 -10 0.2420 0.5128
-4 -10 -6 -1.9243 0.0029
-4 -10 -2 1.2254 -0.7832
-4 -9 -13 -0.3698 -0.7516
-4 -9 -11 -0.4448 -0.5876
-4 -9 -9 0.1704 1.3542
-4 -9 -7 -0.3408 1.7025
-4 -9 -3 0.7602 -0.0483
-4 -9 -1 1.6807 -0.5656
-4 -8 -12 0.3527 -0.2063
-4 -8 -10 0.4029 0.2944
-4 -8 -8 -0.3672 0.1965
-4 -8 -6 -2.3176 -0.3244
-4 -8 -4 -2.2833 -0.8698
-4 -8 -2 2.0403 -1.5621
-4 -7 -13 -0.4156 -1.0777
-4 -7 -11 -0.2807 -0.7995
-4 -7 -9 0.0828 1.4746
-4 -7 -7 -0.2463 1.9223
-4 -7 -5 -0.5681 0.0293
-4 -7 -3 1.2681 -1.1581
-4 -7 -1 2.6156 -0.8893
-4 -6 -14 -0.3471 -0.3563
-4 -6 -12 0.5399 0.3374
-4 -6 -10 0.4659 0.3083
-4 -6 -8 -0.5896 0.1090
-4 -6 -6 -2.6138 -0.7857
-4 -6 -4 -1.6777 -1.5227
-4 -6 -2 3.6587 -2.0170
-4 -5 -13 -0.5453 -1.1455
-4 -5 -11 -0.0384 -0.7770
-4 -5 -9 0.0322 1.5277
-4 -5 -7 -0.0926 1.6216
-4 -5 -5 -0.1562 -0.8844
-4 -5 -3 1.8252 -2.7326
-4 -5 -1 3.1741 -1.3748
-4 -4 -12 0.5973 1.0775
-4 -4 -10 0.3515 0.3538
-4 -4 -8 -0.9174 -0.0550
-4 -4 -6 -3.1011 -0.9643
-4 -4 -4 -0.9853 -1.5262
-4 -4 -2 5.8840 -1.9359
-4 -3 -11 0.2529 -0.5303
-4 -3 -9 0.0086 1.6345
-4 -3 -7 0.0696 1.1015
-4 -3 -5 0.2824 -1.8869
-4 -3 -3 1.8376 -4.1305
-4 -3 -1 2.4300 -1.8111
-4 -2 -14 0.4981 0.7200
-4 -2 -12 0.5730 1.3400
-4 -2 -10 0.2280 0.2248
-4 -2 -8 -1.2058 -0.1509
-4 -2 -6 -3.7150 -0.6484
-4 -2 -4 -0.6071 -0.8396
-4 -2 -2 7.8666 -1.2659
-4 -1 -13 -0.2151 -0.8856
-4 -1 -11 0.4476 -0.3376
-4 -1 -9 -0.0125 1.7755
-4 -1 -7 0.1632 0.8371
-4 -1 -5 0.4226 -2.3545
-4 -1 -3 0.8977 -4.7645
-3 -21 -2 0.2264 -0.1363
-3 -20 -5 -0.1241 -0.4255
-3 -20 -3 0.5913 -0.5958
-3 -20 -1 0.6314 -0.4053
-3 -19 -6 -0.3600 0.0959
-3 -19 -4 0.0569 0.2070
-3 -19 -2 0.2507 -0.3336
-3 -18 -7 -0.3748 -0.5086
-3 -18 -5 0.0425 -0.7586
-3 -18 -3 0.7475 -1.0435
-3 -18 -1 0.5651 -0.4202
-3 -17 -8 -0.6314 -0.4801
-3 -17 -6 -0.3728 0.3001
-3 -17 -4 0.1424 0.0488
-3 -17 -2 0.0311 -0.5920
-3 -16 -9 -0.0043 -0.1439
-3 -16 -7 -0.3341 -0.4650
-3 -16 -5 0.2539 -0.7008
-3 -16 -3 0.5029 -1.0738
-3 -16 -1 0.0957 -0.1626
-3 -15 -10 -0.6830 -0.9316
-3 -15 -8 -0.5889 -0.2678
-3 -15 -6 0.0458 0.3381
-3 -15 -4 0.5245 -0.3089
-3 -15 -2 -0.3932 -0.7000
-3 -14 -11 0.4343 0.0526
-3 -14 -9 -0.2942 -0.4266
-3 -14 -7 -0.1312 -0.4932
-3 -14 -5 0.3942 -0.3821
-3 -14 -3 -0.0008 -0.7654
-3 -14 -1 -0.4643 0.2158
-3 -13 -12 -0.1288 -0.6316
-3 -13 -10 -0.4275 -0.9705
-3 -13 -8 -0.2479 0.0165
-3 -13 -6 0.8541 0.2364
-3 -13 -4 1.2593 -0.4676
-3 -13 -2 -0.8163 -0.3968
-3 -12 -11 0.4662 0.1028
-3 -12 -9 -0.3770 -0.8868
-3 -12 -7 0.1448 -0.8502
-3 -12 -1 -0.8701 0.4771
-3 -11 -12 -0.0557 -0.2883
-3 -11 -10 -0.2969 -0.6952
-3 -11 -8 0.1071 0.1484
-3 -11 -2 -1.1413 0.3125
-3 -10 -13 0.4626 0.4912
-3 -10 -11 0.5129 0.2919
-3 -10 -9 -0.2639 -1.3164
-3 -10 -7 0.3521 -1.4763
-3 -10 -3 -0.6556 -0.0984
-3 -10 -1 -1.3157 0.6015
-3 -9 -12 -0.1899 0.1280
-3 -9 -10 -0.4217 -0.4164
-3 -9 -8 0.3215 0.0787
-3 -9 -2 -1.6636 1.0978
-3 -8 -13 0.4154 0.9022
-3 -8 -11 0.5027 0.5836
-3 -8 -9 -0.1196 -1.5520
-3 -8 -3 -0.9350 0.6940
-3 -8 -1 -2.1071 0.8024
-3 -7 -14 0.6128 0.6437
-3 -7 -12 -0.4408 0.1101
-3 -7 -10 -0.5677 -0.3322
-3 -7 -8 0.5116 -0.0221
-3 -7 -6 2.7840 0.5812
-3 -7 -4 2.1893 1.2539
-3 -7 -2 -2.9813 1.6040
-3 -6 -13 0.4622 1.1779
-3 -6 -11 0.3518 0.7544
-3 -6 -9 -0.0523 -1.6207
-3 -6 -7 0.2508 -1.8622
-3 -6 -5 0.3398 0.4439
-3 -6 -3 -1.4165 2.1715
-3 -6 -1 -2.9560 1.2278
-3 -5 -14 0.0431 0.2923
-3 -5 -12 -0.6070 -0.3923
-3 -5 -10 -0.4865 -0.3541
-3 -5 -8 0.8311 0.0088
-3 -5 -6 3.2369 0.8168
-3 -5 -4 1.3884 1.4740
-3 -5 -2 -5.4044 1.6968
-3 -4 -13 0.4839 1.1394
-3 -4 -11 0.0712 0.6408
-3 -4 -9 -0.0330 -1.6669
-3 -4 -7 0.0496 -1.2602
-3 -4 -5 -0.0852 1.6631
-3 -4 -3 -1.7520 3.9234
-3 -4 -1 -2.9667 1.7549
-3 -3 -14 -0.6278 -0.2535
-3 -3 -12 -0.6224 -0.8920
-3 -3 -10 -0.2370 -0.2853
-3 -3 -8 1.2176 0.1267
-3 -3 -6 3.8074 0.7556
-3 -3 -4 0.5228 1.1389
-3 -3 -2 -8.3254 1.3767
-3 -2 -15 0.0603 -0.4258
-3 -2 -13 0.3263 0.9514
-3 -2 -11 -0.2017 0.3820
-3 -2 -9 -0.0028 -1.7664
-3 -2 -7 -0.0857 -0.6370
-3 -2 -5 -0.3743 2.6930
-3 -2 -3 -1.3553 5.1951
-3 -2 -1 -1.5982 2.1312
-3 -1 -14 -1.0577 -0.5390
-3 -1 -12 -0.5951 -0.8377
-3 -1 -10 -0.0753 -0.0758
-3 -1 -8 1.4547 0.1543
-3 -1 -6 4.2682 0.3299
-3 -1 -4 0.0423 0.3721
-3 -1 -2 -10.3422 0.6364
-2 -21 -3 -0.2791 0.2801
-2 -21 -1 -0.3567 0.3223
-2 -20 -4 -0.0843 -0.2509
-2 -20 -2 -0.2585 0.1420
-2 -19 -7 0.1399 0.5298
-2 -19 -5 0.1361 0.7163
-2 -19 -3 -0.5680 0.7977
-2 -19 -1 -0.5568 0.4179
-2 -18 -8 0.3977 0.6182
-2 -18 -6 0.2389 -0.0759
-2 -18 -4 -0.0844 -0.1300
-2 -18 -2 -0.2373 0.4952
-2 -17 -9 -0.3493 0.0453
-2 -17 -7 0.3253 0.5244
-2 -17 -5 0.0624 0.8956
-2 -17 -3 -0.5478 1.0236
-2 -17 -1 -0.3712 0.2485
-2 -16 -10 0.8651 0.7455
-2 -16 -8 0.5260 0.5030
-2 -16 -6 0.0612 -0.1489
-2 -16 -4 -0.2183 0.2567
-2 -16 -2 0.0727 0.8425
-2 -15 -9 0.1491 0.2068
-2 -15 -7 0.3677 0.4769
-2 -15 -5 0.0326 0.6689
-2 -15 -3 -0.1328 0.8109
-2 -15 -1 0.1207 -0.1390
-2 -14 -10 0.7024 0.9422
-2 -14 -8 0.3301 0.0847
-2 -14 -6 -0.5041 -0.2030
-2 -14 -4 -0.6781 0.5075
-2 -14 -2 0.5740 0.7925
-2 -13 -11 -0.2183 0.0853
-2 -13 -9 0.4392 0.6399
-2 -13 -7 0.1664 0.6645
-2 -13 -5 0.0137 0.3695
-2 -13 -1 0.6171 -0.4893
-2 -12 -12 0.1160 0.6644
-2 -12 -10 0.4600 0.7683
-2 -12 -8 0.0001 -0.3340
-2 -12 -6 -1.3159 -0.2885
-2 -12 -2 1.0230 0.1994
-2 -11 -13 -0.3910 -0.2341
-2 -11 -11 -0.3706 0.0158
-2 -11 -9 0.3753 1.1651
-2 -11 -7 -0.1713 1.1900
-2 -11 -1 1.0317 -0.6525
-2 -10 -12 0.0856 0.1555
-2 -10 -10 0.4470 0.4654
-2 -10 -8 -0.2511 -0.4424
-2 -10 -2 1.4246 -0.6059
-2 -9 -13 -0.3672 -0.5710
-2 -9 -11 -0.5686 -0.2326
-2 -9 -9 0.1588 1.5425
-2 -9 -3 0.7714 -0.3947
-2 -9 -1 1.5951 -0.7713
-2 -8 -14 -0.8546 -0.5965
-2 -8 -12 0.2792 -0.2889
-2 -8 -10 0.5949 0.3025
-2 -8 -2 2.3189 -1.1453
-2 -7 -13 -0.3616 -0.9667
-2 -7 -11 -0.6038 -0.5237
-2 -7 -9 0.0360 1.6966
-2 -7 -7 -0.3984 1.9661
-2 -7 -5 -0.3968 -0.0928
-2 -7 -3 0.9306 -1.5892
-2 -7 -1 2.3493 -1.0815
-2 -6 -14 -0.3658 -0.6726
-2 -6 -12 0.5211 -0.2495
-2 -6 -10 0.6019 0.2986
-2 -6 -8 -0.7255 -0.0502
-2 -6 -6 -3.2707 -0.6187
-2 -6 -4 -1.8797 -1.2576
-2 -6 -2 4.4301 -1.2596
-2 -5 -13 -0.3754 -1.1377
-2 -5 -11 -0.4027 -0.6074
-2 -5 -9 0.0323 1.7353
-2 -5 -7 -0.2053 1.5162
-2 -5 -5 -0.1926 -1.2195
-2 -5 -3 1.2140 -3.3744
-2 -5 -1 2.7502 -1.5996
-2 -4 -14 0.4668 -0.3017
-2 -4 -12 0.6288 0.1845
-2 -4 -10 0.3479 0.2842
-2 -4 -8 -1.1360 -0.0303
-2 -4 -6 -3.8372 -0.6183
-2 -4 -4 -0.8367 -1.0890
-2 -4 -2 7.7477 -1.0938
-2 -3 -15 0.2584 0.3519
-2 -3 -13 -0.3155 -1.0244
-2 -3 -11 -0.0902 -0.4285
-2 -3 -9 0.0311 1.7863
-2 -3 -7 -0.0131 0.7177
-2 -3 -5 0.1387 -2.5809
-2 -3 -3 1.2330 -5.0947
-2 -3 -1 2.1315 -2.1024
-2 -2 -14 1.2187 0.1573
-2 -2 -12 0.6116 0.5051
-2 -2 -10 0.0328 0.1542
-2 -2 -8 -1.4997 -0.1027
-2 -2 -6 -4.3487 -0.4267
-2 -2 -4 0.1542 -0.6217
-2 -2 -2 10.9888 -0.7251
-2 -1 -15 -0.0697 0.9752
-2 -1 -13 -0.1273 -0.8719
-2 -1 -11 0.1205 -0.2243
-2 -1 -9 -0.0068 1.8579
-2 -1 -7 0.0545 0.1529
-2 -1 -5 0.2333 -3.4355
-2 -1 -3 0.6027 -6.0603
-2 -1 -1 0.5778 -2.3740
-1 -21 -2 0.1611 0.0722
-1 -20 -5 -0.1842 -0.4878
-1 -20 -3 0.2775 -0.4234
-1 -20 -1 0.3431 -0.3618
-1 -19 -6 -0.0394 -0.0537
-1 -19 -4 0.1099 0.2555
-1 -19 -2 0.2944 -0.2242
-1 -18 -7 -0.0946 -0.5203
-1 -18 -5 -0.2049 -0.8533
-1 -18 -3 0.4556 -0.8009
-1 -18 -1 0.4541 -0.3084
-1 -17 -8 -0.2909 -0.7266
-1 -17 -6 0.0154 -0.0812
-1 -17 -4 0.1205 -0.1512
-1 -17 -2 0.2184 -0.7405
-1 -16 -9 0.1802 -0.0407
-1 -16 -7 -0.3799 -0.4982
-1 -16 -5 -0.2939 -0.8847
-1 -16 -3 0.2487 -0.8032
-1 -16 -1 0.2021 0.0054
-1 -15 -10 -0.8996 -0.8573
-1 -15 -8 -0.2741 -0.3900
-1 -15 -6 0.3139 -0.0281
-1 -15 -4 0.2945 -0.5625
-1 -15 -2 -0.1763 -1.0326
-1 -14 -11 -0.0470 -0.2317
-1 -14 -9 -0.3572 -0.4008
-1 -14 -7 -0.4211 -0.6133
-1 -14 -5 -0.4284 -0.6565
-1 -14 -3 -0.2755 -0.5222
-1 -14 -1 -0.2701 0.3947
-1 -13 -12 -0.3108 -0.8676
-1 -13 -10 -0.6953 -0.7871
-1 -13 -8 -0.0786 0.2400
-1 -13 -6 0.8840 0.1859
-1 -13 -2 -0.7239 -0.7144
-1 -12 -11 0.0542 -0.2692
-1 -12 -9 -0.4714 -0.9645
-1 -12 -7 -0.1380 -1.0064
-1 -12 -1 -0.7295 0.6354
-1 -11 -12 -0.1388 -0.4921
-1 -11 -10 -0.5521 -0.4692
-1 -11 -8 0.1416 0.6813
-1 -11 -2 -1.2027 0.0423
-1 -10 -13 0.1771 0.2516
-1 -10 -11 0.3979 -0.1342
-1 -10 -9 -0.2437 -1.4549
-1 -10 -3 -0.8097 0.1921
-1 -10 -1 -1.1624 0.7490
-1 -9 -12 -0.1705 0.2012
-1 -9 -10 -0.5985 -0.2151
-1 -9 -8 0.3406 0.6348
-1 -9 -4 2.1437 0.7881
-1 -9 -2 -1.8274 0.6541
-1 -8 -13 0.1950 0.6093
-1 -8 -11 0.6788 0.1710
-1 -8 -9 -0.0264 -1.7075
-1 -8 -5 0.1484 -0.1140
-1 -8 -3 -0.6581 1.1067
-1 -8 -1 -1.6615 0.9635
-1 -7 -14 0.6871 0.7421
-1 -7 -12 -0.3787 0.6572
-1 -7 -10 -0.6446 -0.1618
-1 -7 -6 3.0629 0.5060
-1 -7 -4 2.1272 1.0145
-1 -7 -2 -3.3707 0.7772
-1 -6 -13 0.2038 0.9404
-1 -6 -11 0.6602 0.4265
-1 -6 -9 0.0071 -1.7779
-1 -6 -7 0.3432 -1.7044
-1 -6 -5 0.3201 0.7781
-1 -6 -3 -0.5776 2.7054
-1 -6 -1 -2.0366 1.4094
-1 -5 -14 -0.0915 0.7361
-1 -5 -12 -0.5665 0.5550
-1 -5 -10 -0.4701 -0.1920
-1 -5 -8 1.0054 0.0047
-1 -5 -6 3.7210 0.3847
-1 -5 -4 1.3231 0.8390
-1 -5 -2 -6.4161 0.5971
-1 -4 -15 -0.4950 -0.1202
-1 -4 -13 0.1920 1.0179
-1 -4 -11 0.3831 0.4247
-1 -4 -9 -0.0333 -1.8088
-1 -4 -7 0.1413 -0.9790
-1 -4 -5 0.1831 2.1564
-1 -4 -3 -0.6149 4.5852
-1 -4 -1 -1.8460 1.9563
-1 -3 -14 -1.0500 0.3176
-1 -3 -12 -0.6151 0.1107
-1 -3 -10 -0.1166 -0.1523
-1 -3 -8 1.4290 -0.0190
-1 -3 -6 4.3002 0.2773
-1 -3 -4 0.1073 0.5197
-1 -3 -2 -10.3050 0.4134
-1 -2 -15 -0.1511 -0.9572
-1 -2 -13 0.1237 0.8893
-1 -2 -11 0.0788 0.2348
-1 -2 -9 -0.0224 -1.8634
-1 -2 -7 0.0062 -0.1732
-1 -2 -5 -0.0438 3.4076
-1 -2 -3 -0.4960 6.0357
-1 -2 -1 -0.9688 2.3667
-1 -1 -14 -1.6909 -0.0471
-1 -1 -12 -0.5882 -0.1444
-1 -1 -8 1.6956 0.0348
-1 -1 -6 4.6625 0.1233
-1 -1 -4 -0.7824 0.1760
-1 -1 -2 -13.1140 0.2008
0 -21 -3 0.0033 0.0675
0 -21 -1 -0.0524 0.2802
0 -20 -4 -0.1407 -0.3673
0 -20 -2 -0.2185 -0.0730
0 -19 -7 -0.1890 0.4092
0 -19 -5 0.2042 0.5706
0 -19 -3 -0.2511 0.4387
0 -19 -1 -0.3176 0.3224
0 -18 -8 -0.0012 0.7570
0 -18 -6 -0.1705 0.1734
0 -18 -4 -0.1687 -0.0502
0 -18 -2 -0.3585 0.4208
0 -17 -9 -0.5624 -0.0933
0 -17 -7 0.1773 0.4260
0 -17 -5 0.3386 0.8267
0 -17 -3 -0.2819 0.6389
0 -17 -1 -0.3526 0.1326
0 -16 -10 0.8961 0.7476
0 -16 -8 0.0671 0.6920
0 -16 -6 -0.3270 0.2512
0 -16 -4 -0.1950 0.5009
0 -16 -2 -0.2285 0.9948
0 -15 -11 0.1667 0.3515
0 -15 -9 0.1036 0.1866
0 -15 -7 0.4698 0.5779
0 -15 -5 0.6000 0.8578
0 -15 -3 0.0919 0.5616
0 -15 -1 -0.0737 -0.2160
0 -14 -10 0.8701 0.8024
0 -14 -8 0.0402 0.0843
0 -14 -6 -0.6215 0.0736
0 -14 -4 -0.3905 0.6925
0 -14 -2 0.2364 1.0882
0 -13 -11 0.2660 0.4634
0 -13 -9 0.4659 0.7651
0 -13 -7 0.4055 0.9445
0 -13 -5 0.8317 0.7518
0 -13 -1 0.3589 -0.5091
0 -12 -12 0.3190 0.7655
0 -12 -10 0.7186 0.4996
0 -12 -8 -0.0518 -0.6435
0 -12 -6 -1.1071 -0.2954
0 -12 -2 0.8298 0.5588
0 -11 -13 0.1450 -0.0550
0 -11 -11 -0.0460 0.4519
0 -11 -9 0.3549 1.3464
0 -11 -7 0.0453 1.4242
0 -11 -5 0.7848 0.6013
0 -11 -3 0.8972 0.0201
0 -11 -1 0.7583 -0.6672
0 -10 -12 0.1988 0.0648
0 -10 -10 0.6452 0.1403
0 -10 -8 -0.2043 -0.9240
0 -10 -6 -1.7772 -0.5409
0 -10 -4 -1.5525 -0.4342
0 -10 -2 1.4371 -0.0883
0 -9 -13 0.0736 -0.2610
0 -9 -11 -0.5113 0.2119
0 -9 -9 0.0771 1.6803
0 -9 -5 0.3890 0.2892
0 -9 -3 0.6679 -0.6990
0 -9 -1 1.0635 -0.8444
0 -8 -14 -0.8274 -0.5234
0 -8 -12 0.2711 -0.7506
0 -8 -10 0.6398 -0.0169
0 -8 -6 -2.5583 -0.4605
0 -8 -4 -1.9501 -0.7345
0 -8 -2 2.5121 -0.2885
0 -7 -13 0.0333 -0.6164
0 -7 -11 -0.7446 -0.1440
0 -7 -9 -0.0417 1.7748
0 -7 -5 -0.1103 -0.4318
0 -7 -3 0.1952 -2.0521
0 -7 -1 1.2083 -1.2145
0 -6 -14 -0.3181 -0.9072
0 -6 -12 0.4566 -1.1039
0 -6 -10 0.5358 0.0109
0 -6 -8 -0.8417 -0.1485
0 -6 -6 -3.3529 -0.1880
0 -6 -4 -1.6433 -0.5312
0 -6 -2 4.8661 -0.0625
0 -5 -13 0.0144 -0.8877
0 -5 -11 -0.6102 -0.3493
0 -5 -9 -0.0003 1.7944
0 -5 -7 -0.2502 1.2585
0 -5 -5 -0.3567 -1.6302
0 -5 -3 -0.1202 -3.8579
0 -5 -1 1.0341 -1.7438
0 -4 -14 0.6279 -0.7271
0 -4 -12 0.5831 -0.8220
0 -4 -10 0.2506 0.0518
0 -4 -8 -1.2773 0.0978
0 -4 -6 -4.0632 0.0035
0 -4 -4 -0.6243 -0.1924
0 -4 -2 8.6043 0.1344
0 -3 -15 0.3062 0.6637
0 -3 -13 0.0049 -0.9109
0 -3 -11 -0.2831 -0.2844
0 -3 -9 0.0304 1.8433
0 -3 -7 -0.0932 0.4543
0 -3 -5 -0.2470 -2.9823
0 -3 -3 -0.1319 -5.5514
0 -3 -1 0.5355 -2.2322
0 -2 -14 1.5143 -0.2477
0 -2 -12 0.5945 -0.2696
0 -2 -10 -0.0844 0.0267
0 -2 -8 -1.6294 0.0632
0 -2 -6 -4.5730 0.0243
0 -2 -4 0.5324 -0.0256
0 -2 -2 12.3384 0.0811
0 -1 -13 0.0005 -0.8081
0 -1 -11 -0.0351 -0.1266
0 -1 -9 0.0065 1.8978
0 -1 -7 -0.0099 -0.1641
0 -1 -5 -0.0361 -3.8937
0 -1 -3 -0.0211 -6.5557
0 0 2 13.9307 0.0000
0 0 4 1.0401 0.0000
0 0 6 -4.7613 0.0000
0 0 8 -1.7649 0.0000
0 0 10 -0.2344 0.0000
0 0 12 0.5768 0.0000
0 0 14 1.8713 0.0000
0 1 3 -0.0211 6.5557
0 1 5 -0.0361 3.8937
0 1 7 -0.0099 0.1641
0 1 9 0.0065 -1.8978
0 1 11 -0.0351 0.1266
0 1 13 0.0005 0.8081
0 1 15 0.0396 -1.3292
0 2 2 12.3384 -0.0811
0 2 4 0.5324 0.0256
0 2 6 -4.5730 -0.0243
0 2 8 -1.6294 -0.0632
0 2 10 -0.0844 -0.0267
0 2 12 0.5945 0.2696
0 2 14 1.5143 0.2477
0 3 3 -0.1319 5.5514
0 3 5 -0.2470 2.9823
0 3 7 -0.0932 -0.4543
0 3 9 0.0304 -1.8433
0 3 11 -0.2831 0.2844
0 3 13 0.0049 0.9109
0 4 0 14.8406 -0.0000
0 4 2 8.6043 -0.1344
0 4 4 -0.6243 0.1924
0 4 6 -4.0632 -0.0035
0 4 8 -1.2773 -0.0978
0 4 10 0.2506 -0.0518
0 4 12 0.5831 0.8220
0 4 14 0.6279 0.7271
0 5 3 -0.1202 3.8579
0 5 5 -0.3567 1.6302
0 5 7 -0.2502 -1.2585
0 5 9 -0.0003 -1.7944
0 5 11 -0.6102 0.3493
0 5 13 0.0144 0.8877
0 6 0 9.0142 -0.0000
0 6 2 4.8661 0.0625
0 6 4 -1.6433 0.5312
0 6 6 -3.3529 0.1880
0 6 8 -0.8417 0.1485
0 6 10 0.5358 -0.0109
0 6 12 0.4566 1.1039
0 6 14 -0.3181 0.9072
0 7 1 1.2083 1.2145
0 7 3 0.1952 2.0521
0 7 5 -0.1103 0.4318
0 7 7 -0.3751 -1.7659
0 7 9 -0.0417 -1.7748
0 7 11 -0.7446 0.1440
0 7 13 0.0333 0.6164
0 8 0 4.8344 -0.0000
0 8 2 2.5121 0.2885
0 8 4 -1.9501 0.7345
0 8 6 -2.5583 0.4605
0 8 8 -0.4612 0.6304
0 8 10 0.6398 0.0169
0 8 12 0.2711 0.7506
0 8 14 -0.8274 0.5234
0 9 1 1.0635 0.8444
0 9 3 0.6679 0.6990
0 9 5 0.3890 -0.2892
0 9 7 -0.2911 -1.7826
0 9 9 0.0771 -1.6803
0 9 11 -0.5113 -0.2119
0 9 13 0.0736 0.2610
0 10 0 2.3215 -0.0000
0 10 2 1.4371 0.0883
0 10 4 -1.5525 0.4342
0 10 6 -1.7772 0.5409
0 10 10 0.6452 -0.1403
0 10 12 0.1988 -0.0648
0 11 1 0.7583 0.6672
0 11 3 0.8972 -0.0201
0 11 5 0.7848 -0.6013
0 11 9 0.3549 -1.3464
0 11 11 -0.0460 -0.4519
0 11 13 0.1450 0.0550
0 12 0 0.6769 -0.0000
0 12 2 0.8298 -0.5588
0 12 4 -0.8879 -0.2449
0 12 10 0.7186 -0.4996
0 12 12 0.3190 -0.7655
0 13 1 0.3589 0.5091
0 13 3 0.6372 -0.3486
0 13 5 0.8317 -0.7518
0 13 9 0.4659 -0.7651
0 13 11 0.2660 -0.4634
0 14 0 -0.4209 0.0000
0 14 2 0.2364 -1.0882
0 14 4 -0.3905 -0.6925
0 14 6 -0.6215 -0.0736
0 14 8 0.0402 -0.0843
0 14 10 0.8701 -0.8024
0 15 1 -0.0737 0.2160
0 15 3 0.0919 -0.5616
0 15 5 0.6000 -0.8578
0 15 7 0.4698 -0.5779
0 15 9 0.1036 -0.1866
0 15 11 0.1667 -0.3515
0 16 0 -0.7755 0.0000
0 16 2 -0.2285 -0.9948
0 16 4 -0.1950 -0.5009
0 16 6 -0.3270 -0.2512
0 16 8 0.0671 -0.6920
0 16 10 0.8961 -0.7476
0 17 1 -0.3526 -0.1326
0 17 3 -0.2819 -0.6389
0 17 5 0.3386 -0.8267
0 17 7 0.1773 -0.4260
0 17 9 -0.5624 0.0933
0 18 0 -0.4003 0.0000
0 18 2 -0.3585 -0.4208
0 18 4 -0.1687 0.0502
0 18 6 -0.1705 -0.1734
0 18 8 -0.0012 -0.7570
0 19 1 -0.3176 -0.3224
0 19 3 -0.2511 -0.4387
0 19 5 0.2042 -0.5706
0 19 7 -0.1890 -0.4092
0 20 0 0.2039 0.0000
0 20 2 -0.2185 0.0730
0 20 4 -0.1407 0.3673
0 21 1 -0.0524 -0.2802
0 21 3 0.0033 -0.0675
1 1 2 -13.1140 -0.2008
1 1 4 -0.7824 -0.1760
1 1 6 4.6625 -0.1233
1 1 8 1.6956 -0.0348
1 1 10 0.1575 0.0423
1 1 12 -0.5882 0.1444
1 1 14 -1.6909 0.0471
1 2 1 -0.9688 -2.3667
1 2 3 -0.4960 -6.0357
1 2 5 -0.0438 -3.4076
1 2 7 0.0062 0.1732
1 2 9 -0.0224 1.8634
1 2 11 0.0788 -0.2348
1 2 13 0.1237 -0.8893
1 2 15 -0.1511 0.9572
1 3 0 -17.3811 0.0000
1 3 2 -10.3050 -0.4134
1 3 4 0.1073 -0.5197
1 3 6 4.3002 -0.2773
1 3 8 1.4290 0.0190
1 3 10 -0.1166 0.1523
1 3 12 -0.6151 -0.1107
1 3 14 -1.0500 -0.3176
1 4 1 -1.8460 -1.9563
1 4 3 -0.6149 -4.5852
1 4 5 0.1831 -2.1564
1 4 7 0.1413 0.9790
1 4 9 -0.0333 1.8088
1 4 11 0.3831 -0.4247
1 4 13 0.1920 -1.0179
1 5 0 -11.5198 0.0000
1 5 2 -6.4161 -0.5971
1 5 4 1.3231 -0.8390
1 5 6 3.7210 -0.3847
1 5 8 1.0054 -0.0047
1 5 10 -0.4701 0.1920
1 5 12 -0.5665 -0.5550
1 5 14 -0.0915 -0.7361
1 6 1 -2.0366 -1.4094
1 6 3 -0.5776 -2.7054
1 6 5 0.3201 -0.7781
1 6 7 0.3432 1.7044
1 6 9 0.0071 1.7779
1 6 11 0.6602 -0.4265
1 6 13 0.2038 -0.9404
1 7 0 -6.5650 0.0000
1 7 2 -3.3707 -0.7772
1 7 4 2.1272 -1.0145
1 7 6 3.0629 -0.5060
1 7 8 0.6094 -0.2772
1 7 10 -0.6446 0.1618
1 7 12 -0.3787 -0.6572
1 7 14 0.6871 -0.7421
1 8 1 -1.6615 -0.9635
1 8 3 -0.6581 -1.1067
1 8 5 0.1484 0.1140
1 8 7 0.4299 1.9018
1 8 9 -0.0264 1.7075
1 8 11 0.6788 -0.1710
1 8 13 0.1950 -0.6093
1 9 0 -3.4749 0.0000
1 9 2 -1.8274 -0.6541
1 9 4 2.1437 -0.7881
1 9 6 2.3636 -0.5663
1 9 8 0.3406 -0.6348
1 9 10 -0.5985 0.2151
1 9 12 -0.1705 -0.2012
1 10 1 -1.1624 -0.7490
1 10 3 -0.8097 -0.1921
1 10 5 -0.2034 0.4101
1 10 7 0.2438 1.5565
1 10 9 -0.2437 1.4549
1 10 11 0.3979 0.1342
1 10 13 0.1771 -0.2516
1 11 0 -1.6518 0.0000
1 11 2 -1.2027 -0.0423
1 11 4 1.5408 -0.1438
1 11 6 1.6158 -0.4470
1 11 8 0.1416 -0.6813
1 11 10 -0.5521 0.4692
1 11 12 -0.1388 0.4921
1 12 1 -0.7295 -0.6354
1 12 3 -0.7238 0.2165
1 12 5 -0.4390 0.4762
1 12 9 -0.4714 0.9645
1 12 11 0.0542 0.2692
1 13 0 -0.3604 0.0000
1 13 2 -0.7239 0.7144
1 13 4 0.7942 0.4726
1 13 8 -0.0786 -0.2400
1 13 10 -0.6953 0.7871
1 13 12 -0.3108 0.8676
1 14 1 -0.2701 -0.3947
1 14 3 -0.2755 0.5222
1 14 5 -0.4284 0.6565
1 14 7 -0.4211 0.6133
1 14 9 -0.3572 0.4008
1 14 11 -0.0470 0.2317
1 15 0 0.4637 -0.0000
1 15 2 -0.1763 1.0326
1 15 4 0.2945 0.5625
1 15 6 0.3139 0.0281
1 15 8 -0.2741 0.3900
1 15 10 -0.8996 0.8573
1 16 1 0.2021 -0.0054
1 16 3 0.2487 0.8032
1 16 5 -0.2939 0.8847
1 16 7 -0.3799 0.4982
1 16 9 0.1802 0.0407
1 17 0 0.6020 -0.0000
1 17 2 0.2184 0.7405
1 17 4 0.1205 0.1512
1 17 6 0.0154 0.0812
1 17 8 -0.2909 0.7266
1 18 1 0.4541 0.3084
1 18 3 0.4556 0.8009
1 18 5 -0.2049 0.8533
1 18 7 -0.0946 0.5203
1 19 0 0.1931 -0.0000
1 19 2 0.2944 0.2242
1 19 4 0.1099 -0.2555
1 19 6 -0.0394 0.0537
1 20 1 0.3431 0.3618
1 20 3 0.2775 0.4234
1 20 5 -0.1842 0.4878
1 21 0 -0.2591 -0.0000
1 21 2 0.1611 -0.0722
2 1 1 0.5778 2.3740
2 1 3 0.6027 6.0603
2 1 5 0.2333 3.4355
2 1 7 0.0545 -0.1529
2 1 9 -0.0068 -1.8579
2 1 11 0.1205 0.2243
2 1 13 -0.1273 0.8719
2 1 15 -0.0697 -0.9752
2 2 0 18.3677 -0.0000
2 2 2 10.9888 0.7251
2 2 4 0.1542 0.6217
2 2 6 -4.3487 0.4267
2 2 8 -1.4997 0.1027
2 2 10 0.0328 -0.1542
2 2 12 0.6116 -0.5051
2 2 14 1.2187 -0.1573
2 3 1 2.1315 2.1024
2 3 3 1.2330 5.0947
2 3 5 0.1387 2.5809
2 3 7 -0.0131 -0.7177
2 3 9 0.0311 -1.7863
2 3 11 -0.0902 0.4285
2 3 13 -0.3155 1.0244
2 3 15 0.2584 -0.3519
2 4 0 13.5147 -0.0000
2 4 2 7.7477 1.0938
2 4 4 -0.8367 1.0890
2 4 6 -3.8372 0.6183
2 4 8 -1.1360 0.0303
2 4 10 0.3479 -0.2842
2 4 12 0.6288 -0.1845
2 4 14 0.4668 0.3017
2 5 1 2.7502 1.5996
2 5 3 1.2140 3.3744
2 5 5 -0.1926 1.2195
2 5 7 -0.2053 -1.5162
2 5 9 0.0323 -1.7353
2 5 11 -0.4027 0.6074
2 5 13 -0.3754 1.1377
2 6 0 8.3601 -0.0000
2 6 2 4.4301 1.2596
2 6 4 -1.8797 1.2576
2 6 6 -3.2707 0.6187
2 6 8 -0.7255 0.0502
2 6 10 0.6019 -0.2986
2 6 12 0.5211 0.2495
2 6 14 -0.3658 0.6726
2 7 1 2.3493 1.0815
2 7 3 0.9306 1.5892
2 7 5 -0.3968 0.0928
2 7 7 -0.3984 -1.9661
2 7 9 0.0360 -1.6966
2 7 11 -0.6038 0.5237
2 7 13 -0.3616 0.9667
2 8 0 4.6791 -0.0000
2 8 2 2.3189 1.1453
2 8 4 -2.3978 1.0203
2 8 6 -2.7288 0.5257
2 8 8 -0.4406 0.2532
2 8 10 0.5949 -0.3025
2 8 12 0.2792 0.2889
2 9 1 1.5951 0.7713
2 9 3 0.7714 0.3947
2 9 5 -0.3148 -0.3484
2 9 7 -0.4086 -1.7809
2 9 9 0.1588 -1.5425
2 9 11 -0.5686 0.2326
2 9 13 -0.3672 0.5710
2 10 0 2.5502 -0.0000
2 10 2 1.4246 0.6059
2 10 4 -2.1734 0.4044
2 10 6 -2.1037 0.4054
2 10 8 -0.2511 0.4424
2 10 10 0.4470 -0.4654
2 10 12 0.0856 -0.1555
2 11 1 1.0317 0.6525
2 11 3 0.6860 -0.1412
2 11 5 -0.1075 -0.3242
2 11 7 -0.1713 -1.1900
2 11 9 0.3753 -1.1651
2 11 11 -0.3706 -0.0158
2 11 13 -0.3910 0.2341
2 12 0 1.1957 -0.0000
2 12 2 1.0230 -0.1994
2 12 4 -1.4439 -0.2542
2 12 6 -1.3159 0.2885
2 12 8 0.0001 0.3340
2 12 10 0.4600 -0.7683
2 12 12 0.1160 -0.6644
2 13 1 0.6171 0.4893
2 13 3 0.3905 -0.4486
2 13 5 0.0137 -0.3695
2 13 7 0.1664 -0.6645
2 13 9 0.4392 -0.6399
2 13 11 -0.2183 -0.0853
2 14 0 0.1683 -0.0000
2 14 2 0.5740 -0.7925
2 14 4 -0.6781 -0.5075
2 14 6 -0.5041 0.2030
2 14 8 0.3301 -0.0847
2 14 10 0.7024 -0.9422
2 15 1 0.1207 0.1390
2 15 3 -0.1328 -0.8109
2 15 5 0.0326 -0.6689
2 15 7 0.3677 -0.4769
2 15 9 0.1491 -0.2068
2 16 0 -0.4135 0.0000
2 16 2 0.0727 -0.8425
2 16 4 -0.2183 -0.2567
2 16 6 0.0612 0.1489
2 16 8 0.5260 -0.5030
2 16 10 0.8651 -0.7455
2 17 1 -0.3712 -0.2485
2 17 3 -0.5478 -1.0236
2 17 5 0.0624 -0.8956
2 17 7 0.3253 -0.5244
2 17 9 -0.3493 -0.0453
2 18 0 -0.4103 0.0000
2 18 2 -0.2373 -0.4952
2 18 4 -0.0844 0.1300
2 18 6 0.2389 0.0759
2 18 8 0.3977 -0.6182
2 19 1 -0.5568 -0.4179
2 19 3 -0.5680 -0.7977
2 19 5 0.1361 -0.7163
2 19 7 0.1399 -0.5298
2 20 0 -0.0565 0.0000
2 20 2 -0.2585 -0.1420
2 20 4 -0.0843 0.2509
2 21 1 -0.3567 -0.3223
2 21 3 -0.2791 -0.2801
3 1 2 -10.3422 -0.6364
3 1 4 0.0423 -0.3721
3 1 6 4.2682 -0.3299
3 1 8 1.4547 -0.1543
3 1 10 -0.0753 0.0758
3 1 12 -0.5951 0.8377
3 1 14 -1.0577 0.5390
3 2 1 -1.5982 -2.1312
3 2 3 -1.3553 -5.1951
3 2 5 -0.3743 -2.6930
3 2 7 -0.0857 0.6370
3 2 9 -0.0028 1.7664
3 2 11 -0.2017 -0.3820
3 2 13 0.3263 -0.9514
3 2 15 0.0603 0.4258
3 3 0 -14.3202 0.0000
3 3 2 -8.3254 -1.3767
3 3 4 0.5228 -1.1389
3 3 6 3.8074 -0.7556
3 3 8 1.2176 -0.1267
3 3 10 -0.2370 0.2853
3 3 12 -0.6224 0.8920
3 3 14 -0.6278 0.2535
3 4 1 -2.9667 -1.7549
3 4 3 -1.7520 -3.9234
3 4 5 -0.0852 -1.6631
3 4 7 0.0496 1.2602
3 4 9 -0.0330 1.6669
3 4 11 0.0712 -0.6408
3 4 13 0.4839 -1.1394
3 5 0 -9.8154 0.0000
3 5 2 -5.4044 -1.6968
3 5 4 1.3884 -1.4740
3 5 6 3.2369 -0.8168
3 5 8 0.8311 -0.0088
3 5 10 -0.4865 0.3541
3 5 12 -0.6070 0.3923
3 5 14 0.0431 -0.2923
3 6 1 -2.9560 -1.2278
3 6 3 -1.4165 -2.1715
3 6 5 0.3398 -0.4439
3 6 7 0.2508 1.8622
3 6 9 -0.0523 1.6207
3 6 11 0.3518 -0.7544
3 6 13 0.4622 -1.1779
3 7 0 -5.8901 0.0000
3 7 2 -2.9813 -1.6040
3 7 4 2.1893 -1.2539
3 7 6 2.7840 -0.5812
3 7 8 0.5116 0.0221
3 7 10 -0.5677 0.3322
3 7 12 -0.4408 -0.1101
3 7 14 0.6128 -0.6437
3 8 1 -2.1071 -0.8024
3 8 3 -0.9350 -0.6940
3 8 5 0.5708 0.2737
3 8 7 0.3866 1.9492
3 8 9 -0.1196 1.5520
3 8 11 0.5027 -0.5836
3 8 13 0.4154 -0.9022
3 9 0 -3.3727 0.0000
3 9 2 -1.6636 -1.0978
3 9 4 2.4641 -0.5959
3 9 6 2.3594 -0.2942
3 9 8 0.3215 -0.0787
3 9 10 -0.4217 0.4164
3 9 12 -0.1899 -0.1280
3 10 1 -1.3157 -0.6015
3 10 3 -0.6556 0.0984
3 10 5 0.5645 0.3424
3 10 7 0.3521 1.4763
3 10 9 -0.2639 1.3164
3 10 11 0.5129 -0.2919
3 10 13 0.4626 -0.4912
3 11 0 -1.8950 0.0000
3 11 2 -1.1413 -0.3125
3 11 4 2.0624 0.1233
3 11 6 1.7238 -0.1708
3 11 8 0.1071 -0.1484
3 11 10 -0.2969 0.6952
3 11 12 -0.0557 0.2883
3 12 1 -0.8701 -0.4771
3 12 3 -0.4237 0.4437
3 12 5 0.4791 0.2291
3 12 7 0.1448 0.8502
3 12 9 -0.3770 0.8868
3 12 11 0.4662 -0.1028
3 13 0 -0.8503 0.0000
3 13 2 -0.8163 0.3968
3 13 4 1.2593 0.4676
3 13 6 0.8541 -0.2364
3 13 8 -0.2479 -0.0165
3 13 10 -0.4275 0.9705
3 13 12 -0.1288 0.6316
3 14 1 -0.4643 -0.2158
3 14 3 -0.0008 0.7654
3 14 5 0.3942 0.3821
3 14 7 -0.1312 0.4932
3 14 9 -0.2942 0.4266
3 14 11 0.4343 -0.0526
3 15 0 -0.0679 -0.0000
3 15 2 -0.3932 0.7000
3 15 4 0.5245 0.3089
3 15 6 0.0458 -0.3381
3 15 8 -0.5889 0.2678
3 15 10 -0.6830 0.9316
3 16 1 0.0957 0.1626
3 16 3 0.5029 1.0738
3 16 5 0.2539 0.7008
3 16 7 -0.3341 0.4650
3 16 9 -0.0043 0.1439
3 17 0 0.3073 -0.0000
3 17 2 0.0311 0.5920
3 17 4 0.1424 -0.0488
3 17 6 -0.3728 -0.3001
3 17 8 -0.6314 0.4801
3 18 1 0.5651 0.4202
3 18 3 0.7475 1.0435
3 18 5 0.0425 0.7586
3 18 7 -0.3748 0.5086
3 19 0 0.2514 -0.0000
3 19 2 0.2507 0.3336
3 19 4 0.0569 -0.2070
3 19 6 -0.3600 -0.0959
3 20 1 0.6314 0.4053
3 20 3 0.5913 0.5958
3 20 5 -0.1241 0.4255
3 21 0 0.0136 -0.0000
3 21 2 0.2264 0.1363
4 1 1 0.3716 2.0067
4 1 3 0.8977 4.7645
4 1 5 0.4226 2.3545
4 1 7 0.1632 -0.8371
4 1 9 -0.0125 -1.7755
4 1 11 0.4476 0.3376
4 1 13 -0.2151 0.8856
4 1 15 -0.3801 -0.2528
4 2 0 13.6034 -0.0000
4 2 2 7.8666 1.2659
4 2 4 -0.6071 0.8396
4 2 6 -3.7150 0.6484
4 2 8 -1.2058 0.1509
4 2 10 0.2280 -0.2248
4 2 12 0.5730 -1.3400
4 2 14 0.4981 -0.7200
4 3 1 2.4300 1.8111
4 3 3 1.8376 4.1305
4 3 5 0.2824 1.8869
4 3 7 0.0696 -1.1015
4 3 9 0.0086 -1.6345
4 3 11 0.2529 0.5303
4 3 13 -0.5143 0.9826
4 4 0 10.4398 -0.0000
4 4 2 5.8840 1.9359
4 4 4 -0.9853 1.5262
4 4 6 -3.1011 0.9643
4 4 8 -0.9174 0.0550
4 4 10 0.3515 -0.3538
4 4 12 0.5973 -1.0775
4 4 14 0.1119 -0.2552
4 5 1 3.1741 1.3748
4 5 3 1.8252 2.7326
4 5 5 -0.1562 0.8844
4 5 7 -0.0926 -1.6216
4 5 9 0.0322 -1.5277
4 5 11 -0.0384 0.7770
4 5 13 -0.5453 1.1455
4 6 0 6.8915 -0.0000
4 6 2 3.6587 2.0170
4 6 4 -1.6777 1.5227
4 6 6 -2.6138 0.7857
4 6 8 -0.5896 -0.1090
4 6 10 0.4659 -0.3083
4 6 12 0.5399 -0.3374
4 6 14 -0.3471 0.3563
4 7 1 2.6156 0.8893
4 7 3 1.2681 1.1581
4 7 5 -0.5681 -0.0293
4 7 7 -0.2463 -1.9223
4 7 9 0.0828 -1.4746
4 7 11 -0.2807 0.7995
4 7 13 -0.4156 1.0777
4 8 0 4.1532 -0.0000
4 8 2 2.0403 1.5621
4 8 4 -2.2833 0.8698
4 8 6 -2.3176 0.3244
4 8 8 -0.3672 -0.1965
4 8 10 0.4029 -0.2944
4 8 12 0.3527 0.2063
4 9 1 1.6807 0.5656
4 9 3 0.7602 0.0483
4 9 5 -0.7776 -0.3720
4 9 7 -0.3408 -1.7025
4 9 9 0.1704 -1.3542
4 9 11 -0.4448 0.5876
4 9 13 -0.3698 0.7516
4 10 0 2.4458 -0.0000
4 10 2 1.2254 0.7832
4 10 4 -2.3573 0.0162
4 10 6 -1.9243 -0.0029
4 10 8 -0.1810 -0.1680
4 10 10 0.2420 -0.5128
4 10 12 0.1512 0.1453
4 11 1 1.0758 0.4011
4 11 3 0.4532 -0.4807
4 11 5 -0.8413 -0.2818
4 11 7 -0.3334 -1.1327
4 11 9 0.2550 -1.0624
4 11 11 -0.5565 0.3393
4 12 0 1.3788 -0.0000
4 12 2 0.8839 0.0258
4 12 4 -1.8039 -0.4820
4 12 6 -1.2023 0.0386
4 12 8 0.1215 -0.1326
4 12 10 0.2254 -0.8722
4 12 12 0.0810 -0.2746
4 13 1 0.7185 0.2110
4 13 3 0.1161 -0.7721
4 13 5 -0.8232 -0.2444
4 13 7 -0.1778 -0.6366
4 13 9 0.2660 -0.6550
4 13 11 -0.6038 0.1891
4 14 0 0.5996 -0.0000
4 14 2 0.6066 -0.4116
4 14 4 -0.9735 -0.4052
4 14 6 -0.3110 0.3030
4 14 8 0.4973 -0.1985
4 14 10 0.4128 -1.0320
4 15 1 0.2353 -0.0950
4 15 3 -0.3614 -1.0442
4 15 5 -0.6706 -0.4497
4 15 7 0.1087 -0.4497
4 15 9 0.1741 -0.3055
4 16 0 0.0513 0.0000
4 16 2 0.2393 -0.4865
4 16 4 -0.3309 -0.0329
4 16 6 0.3427 0.4488
4 16 8 0.6869 -0.3309
4 17 1 -0.3668 -0.3741
4 17 3 -0.7566 -1.1206
4 17 5 -0.3586 -0.6178
4 17 7 0.3893 -0.4496
4 18 0 -0.1924 0.0000
4 18 2 -0.0989 -0.3807
4 18 4 -0.0589 0.1855
4 18 6 0.5226 0.2978
4 19 1 -0.7248 -0.4373
4 19 3 -0.8019 -0.8096
4 19 5 -0.0271 -0.4664
4 20 0 -0.1659 0.0000
4 20 2 -0.2417 -0.2560
4 20 4 -0.0185 0.0979
4 21 1 -0.6303 -0.2920
5 1 2 -6.5419 -0.7255
5 1 4 1.0569 -0.2029
5 1 6 3.5709 -0.2788
5 1 8 1.0696 -0.0381
5 1 10 -0.3524 0.1233
5 1 12 -0.5157 1.3969
5 1 14 -0.1332 0.9413
5 2 1 -1.2421 -1.7192
5 2 3 -1.3714 -3.8309
5 2 5 -0.2958 -1.7046
5 2 7 -0.1655 1.1746
5 2 9 -0.0049 1.6721
5 2 11 -0.5207 -0.3497
5 2 13 0.4419 -0.7854
5 3 0 -9.9583 0.0000
5 3 2 -5.6193 -1.7977
5 3 4 0.9129 -1.2364
5 3 6 2.9658 -0.8725
5 3 8 0.9312 -0.0257
5 3 10 -0.2983 0.3326
5 3 12 -0.5231 1.5562
5 3 14 -0.0294 0.7238
5 4 1 -2.7632 -1.4482
5 4 3 -1.8453 -3.0302
5 4 5 0.0566 -1.1863
5 4 7 -0.0179 1.4142
5 4 9 0.0057 1.5034
5 4 11 -0.2502 -0.5833
5 4 13 0.6106 -0.9068
5 5 0 -7.3532 0.0000
5 5 2 -4.0503 -2.2535
5 5 4 1.1808 -1.6799
5 5 6 2.3765 -0.9935
5 5 8 0.6685 0.1026
5 5 10 -0.3287 0.2881
5 5 12 -0.5286 0.9124
5 5 14 0.2026 0.1309
5 6 1 -2.8866 -1.0089
5 6 3 -1.5452 -1.6854
5 6 5 0.4773 -0.3593
5 6 7 0.1057 1.7226
5 6 9 -0.0152 1.3897
5 6 11 0.0254 -0.7716
5 6 13 0.4617 -0.9963
5 7 0 -4.8119 0.0000
5 7 2 -2.4915 -2.0000
5 7 4 1.7710 -1.2685
5 7 6 2.0749 -0.5725
5 7 8 0.4300 0.2908
5 7 10 -0.3215 0.1551
5 7 12 -0.4467 0.0039
5 7 14 0.4184 -0.4777
5 8 1 -2.1248 -0.6032
5 8 3 -0.9906 -0.3989
5 8 5 0.7776 0.2312
5 8 7 0.2130 1.7270
5 8 9 -0.0698 1.2905
5 8 11 0.2571 -0.7419
5 9 0 -2.9277 0.0000
5 9 2 -1.4156 -1.2565
5 9 4 2.2097 -0.3384
5 9 6 1.8695 -0.0133
5 9 8 0.2367 0.4069
5 9 10 -0.2224 0.2392
5 9 12 -0.2940 -0.4404
5 10 1 -1.3649 -0.3467
5 10 3 -0.5696 0.4114
5 10 5 0.9664 0.3641
5 10 7 0.3325 1.3485
5 10 9 -0.1187 1.1008
5 10 11 0.4755 -0.5613
5 10 13 0.2598 -0.5751
5 11 0 -1.7353 0.0000
5 11 2 -0.8939 -0.4416
5 11 4 2.0686 0.4171
5 11 6 1.3988 0.1943
5 11 8 -0.0153 0.3945
5 11 10 -0.1454 0.6075
5 11 12 -0.1662 -0.2180
5 12 1 -0.9192 -0.1614
5 12 3 -0.2405 0.8082
5 12 7 0.3774 0.8527
5 12 9 -0.1422 0.7952
5 12 11 0.6417 -0.3674
5 13 0 -0.9887 0.0000
5 13 2 -0.6746 0.0877
5 13 4 1.3877 0.5437
5 13 6 0.6105 -0.0409
5 13 8 -0.3466 0.3289
5 13 10 -0.2076 0.9603
5 14 1 -0.5085 0.0715
5 14 3 0.1733 1.0342
5 14 5 1.0343 0.3311
5 14 7 0.2045 0.5335
5 14 9 -0.1598 0.4673
5 14 11 0.6420 -0.2098
5 15 0 -0.4628 0.0000
5 15 2 -0.4556 0.2638
5 15 4 0.6099 0.1909
5 15 6 -0.1568 -0.3691
5 15 8 -0.5871 0.3050
5 15 10 -0.3321 0.9375
5 16 1 0.0746 0.3141
5 16 3 0.6146 1.1058
5 16 5 0.7326 0.4392
5 16 7 -0.1697 0.4285
5 16 9 -0.1855 0.2268
5 17 0 -0.0836 -0.0000
5 17 2 -0.1433 0.2652
5 17 4 0.1262 -0.1339
5 17 6 -0.5434 -0.4137
5 17 8 -0.5513 0.3208
5 18 1 0.6129 0.4154
5 18 3 0.8347 0.8843
5 18 5 0.2870 0.3871
5 18 7 -0.5030 0.3637
5 19 0 0.1213 -0.0000
5 19 2 0.1266 0.2505
5 19 4 -0.0254 -0.1301
5 19 6 -0.5081 -0.1551
5 20 1 0.7709 0.3219
5 20 3 0.7026 0.4394
6 1 1 -0.1466 1.4945
6 1 3 0.5714 3.0586
6 1 5 0.1916 1.1381
6 1 7 0.2705 -1.4559
6 1 9 0.0328 -1.7445
6 1 11 0.6948 0.2005
6 1 13 -0.2672 0.6560
6 2 0 8.5184 -0.0000
6 2 2 4.7093 1.2373
6 2 4 -1.1772 0.5846
6 2 6 -2.8472 0.4821
6 2 8 -0.8304 -0.1600
6 2 10 0.3803 -0.2886
6 2 12 0.4368 -1.6398
6 2 14 -0.2411 -0.9146
6 3 1 1.7637 1.3895
6 3 3 1.3744 2.8667
6 3 5 -0.1256 1.1283
6 3 7 0.0983 -1.3989
6 3 9 -0.0121 -1.5837
6 3 11 0.4718 0.2679
6 3 13 -0.6135 0.6056
6 4 0 7.0456 -0.0000
6 4 2 3.9341 2.1424
6 4 4 -0.9487 1.5096
6 4 6 -2.1821 0.9723
6 4 8 -0.6879 -0.1754
6 4 10 0.2637 -0.3085
6 4 12 0.4483 -1.3634
6 4 14 -0.2320 -0.5537
6 5 1 2.6825 1.0819
6 5 3 1.5069 2.0260
6 5 5 -0.4797 0.6653
6 5 7 -0.0259 -1.5269
6 5 9 -0.0553 -1.4039
6 5 11 0.1837 0.4890
6 5 13 -0.5663 0.7053
6 6 0 5.1358 -0.0000
6 6 2 2.7966 2.2967
6 6 4 -1.2230 1.6228
6 6 6 -1.7870 0.8774
6 6 8 -0.5014 -0.2971
6 6 10 0.2052 -0.0892
6 6 12 0.4275 -0.4202
6 6 14 -0.3004 0.0721
6 7 1 2.4763 0.6949
6 7 3 1.1787 0.8707
6 7 5 -0.7287 0.0733
6 7 7 -0.0919 -1.5805
6 7 9 -0.0514 -1.2346
6 7 11 -0.0669 0.6408
6 7 13 -0.2561 0.7281
6 8 0 3.3462 -0.0000
6 8 2 1.7021 1.7400
6 8 4 -1.7434 0.8832
6 8 6 -1.6505 0.3046
6 8 8 -0.3128 -0.4815
6 8 10 0.1601 0.0200
6 8 12 0.3583 0.4501
6 9 1 1.7914 0.3741
6 9 3 0.7699 -0.1211
6 9 5 -0.9133 -0.2895
6 9 7 -0.2152 -1.3747
6 9 9 -0.0333 -1.0365
6 9 11 -0.3145 0.6417
6 9 13 -0.0535 0.6057
6 10 0 2.0207 -0.0000
6 10 2 0.9810 0.8947
6 10 4 -1.9590 -0.0833
6 10 6 -1.4081 -0.2020
6 10 8 -0.0811 -0.5840
6 10 10 0.1208 -0.2333
6 10 12 0.2729 0.6353
6 11 1 1.2042 0.1445
6 11 3 0.4205 -0.7303
6 11 5 -1.1065 -0.3760
6 11 7 -0.3952 -0.9910
6 11 9 -0.0220 -0.7879
6 11 11 -0.5529 0.5295
6 12 0 1.2176 -0.0000
6 12 2 0.6818 0.2463
6 12 4 -1.5849 -0.5633
6 12 6 -0.8297 -0.2360
6 12 8 0.2019 -0.5387
6 12 10 0.1226 -0.6874
6 13 1 0.7442 -0.0639
6 13 3 0.0452 -1.0251
6 13 5 -1.2067 -0.3696
6 13 7 -0.4273 -0.6503
6 13 9 0.0305 -0.5278
6 13 11 -0.6506 0.3489
6 14 0 0.7601 0.0000
6 14 2 0.5685 -0.0196
6 14 4 -0.8605 -0.3976
6 14 6 -0.0975 0.0834
6 14 8 0.4239 -0.4189
6 14 10 0.1615 -0.9223
6 15 1 0.2050 -0.2635
6 15 3 -0.3786 -1.0836
6 15 5 -1.0296 -0.3680
6 15 7 -0.1494 -0.4654
6 15 9 0.1603 -0.3124
6 16 0 0.4178 0.0000
6 16 2 0.3795 -0.0665
6 16 4 -0.2420 -0.0133
6 16 6 0.4185 0.3238
6 16 8 0.4453 -0.3239
6 17 1 -0.3792 -0.3654
6 17 3 -0.6943 -0.8817
6 17 5 -0.5840 -0.2940
6 17 7 0.2962 -0.3645
6 18 0 0.1046 0.0000
6 18 2 0.0905 -0.1140
6 18 4 0.0461 0.1288
6 18 6 0.5448 0.2431
6 19 1 -0.7260 -0.3082
6 19 3 -0.7307 -0.4795
6 19 5 -0.1255 -0.1109
6 20 0 -0.1118 0.0000
6 20 2 -0.1236 -0.1770
7 1 0 -6.6234 0.0000
7 1 2 -3.5375 -0.4334
7 1 4 1.5928 0.1948
7 1 6 2.7174 0.0517
7 1 10 -0.5379 0.1902
7 1 12 -0.3578 1.3137
7 1 14 0.5728 0.8002
7 2 1 -0.5225 -1.2134
7 2 3 -0.5914 -2.2565
7 2 5 0.2906 -0.6989
7 2 7 -0.1843 1.5731
7 2 9 -0.0168 1.7095
7 2 11 -0.5980 0.0252
7 2 13 0.5151 -0.3823
7 3 0 -6.0296 0.0000
7 3 2 -3.3451 -1.6342
7 3 4 1.0182 -0.9508
7 3 6 2.0504 -0.6199
7 3 8 0.5998 0.4114
7 3 10 -0.3396 0.3379
7 3 12 -0.3677 1.4606
7 3 14 0.3903 0.6897
7 4 1 -1.9634 -1.0432
7 4 3 -1.0583 -1.9625
7 4 5 0.6320 -0.6507
7 4 7 -0.0138 1.5034
7 4 9 0.0785 1.5476
7 4 11 -0.3185 -0.0664
7 4 13 0.6649 -0.3642
7 5 0 -4.9236 0.0000
7 5 2 -2.7537 -2.2882
7 5 4 0.8826 -1.6717
7 5 6 1.5555 -0.9675
7 5 8 0.5150 0.3851
7 5 10 -0.1617 0.1328
7 5 12 -0.3523 0.8085
7 5 14 0.2898 0.2837
7 6 1 -2.4936 -0.7582
7 6 3 -1.1175 -1.2163
7 6 5 0.7832 -0.3229
7 6 7 0.0395 1.4468
7 6 9 0.1529 1.3079
7 6 11 -0.0640 -0.2806
7 6 13 0.3830 -0.4243
7 7 0 -3.5615 0.0000
7 7 2 -1.9165 -2.1287
7 7 4 1.2233 -1.4533
7 7 6 1.3983 -0.6928
7 7 8 0.3938 0.4840
7 7 10 -0.0744 -0.1458
7 7 12 -0.3148 -0.2008
7 8 1 -2.2260 -0.4619
7 8 3 -0.9285 -0.3188
7 8 5 0.8407 0.0576
7 8 7 0.1013 1.2637
7 8 9 0.1893 1.0042
7 8 11 0.1701 -0.4747
7 8 13 0.0003 -0.4411
7 9 0 -2.2844 0.0000
7 9 2 -1.1565 -1.3965
7 9 4 1.5858 -0.5512
7 9 8 0.1967 0.6352
7 9 10 -0.0743 -0.1073
7 9 12 -0.2893 -0.7963
7 10 1 -1.6504 -0.2112
7 10 3 -0.6443 0.4277
7 10 5 0.9777 0.3139
7 10 7 0.2931 0.9639
7 10 9 0.2038 0.6905
7 10 11 0.4172 -0.5586
7 11 0 -1.3912 0.0000
7 11 2 -0.7393 -0.6362
7 11 4 1.5040 0.2685
7 11 6 0.9413 0.2751
7 11 8 -0.0597 0.6804
7 11 10 -0.1016 0.2946
7 11 12 -0.2560 -0.6684
7 12 1 -1.0653 0.0084
7 12 3 -0.2974 0.8874
7 12 5 1.1582 0.4200
7 12 7 0.4815 0.6749
7 12 9 0.1528 0.4417
7 13 0 -0.9293 0.0000
7 13 2 -0.6303 -0.2278
7 13 4 0.9633 0.4811
7 13 6 0.3388 0.1991
7 13 8 -0.2593 0.5748
7 13 10 -0.0977 0.7026
7 14 1 -0.4772 0.2005
7 14 3 0.0966 1.0335
7 14 5 1.1444 0.4086
7 14 7 0.4013 0.4888
7 14 9 -0.0188 0.2883
7 15 0 -0.6748 0.0000
7 15 2 -0.5575 -0.1297
7 15 4 0.3377 0.2196
7 15 6 -0.2050 -0.0659
7 15 8 -0.2876 0.4087
7 16 1 0.1148 0.3054
7 16 3 0.4383 0.8659
7 16 5 0.8090 0.2846
7 16 7 0.0143 0.3802
7 17 0 -0.3947 -0.0000
7 17 2 -0.3367 -0.0789
7 17 4 -0.0449 -0.0342
7 17 6 -0.4554 -0.1698
7 17 8 -0.1611 0.2745
7 18 1 0.5509 0.2711
7 18 3 0.5931 0.4776
7 18 5 0.3253 0.0820
7 19 0 -0.0798 -0.0000
7 19 2 -0.0556 0.0405
7 19 4 -0.1565 -0.0296
7 20 1 0.6520 0.1441
8 1 1 -0.5113 1.0037
8 1 3 -0.1767 1.4364
8 1 5 -0.4116 0.1276
8 1 7 0.2648 -1.7665
8 1 9 0.0167 -1.7679
8 1 11 0.6055 -0.1911
8 1 13 -0.3208 0.2830
8 2 0 4.6497 -0.0000
8 2 2 2.5537 0.8960
8 2 4 -1.2458 0.2157
8 2 6 -1.9550 0.0769
8 2 8 -0.4357 -0.7270
8 2 10 0.5078 -0.2996
8 2 12 0.3130 -1.1412
8 2 14 -0.5805 -0.5043
8 3 1 0.9581 0.9068
8 3 3 0.3439 1.4941
8 3 5 -0.8503 0.2864
8 3 7 0.0505 -1.6500
8 3 9 -0.0592 -1.7300
8 3 11 0.3630 -0.3215
8 3 13 -0.6822 0.1232
8 4 0 4.1660 -0.0000
8 4 2 2.3497 1.9171
8 4 4 -0.8043 1.3065
8 4 6 -1.3995 0.7057
8 4 8 -0.4232 -0.6276
8 4 10 0.2662 -0.2242
8 4 12 0.3034 -0.9211
8 5 1 2.0599 0.7241
8 5 3 0.7260 1.2112
8 5 5 -0.9706 0.2814
8 5 7 -0.0367 -1.4869
8 5 9 -0.1851 -1.5270
8 5 11 0.1239 -0.2080
8 5 13 -0.5604 0.1097
8 6 0 3.3873 -0.0000
8 6 2 1.8720 2.2625
8 6 4 -0.8701 1.7447
8 6 6 -1.1897 0.8799
8 6 8 -0.4093 -0.5697
8 6 10 0.0669 0.1051
8 6 12 0.2389 -0.1054
8 7 1 2.4217 0.5234
8 7 3 0.8845 0.6673
8 7 5 -0.8752 0.1255
8 7 7 -0.0523 -1.2030
8 7 9 -0.2955 -1.1320
8 7 11 -0.0784 0.0687
8 7 13 -0.1176 0.1605
8 8 0 2.4262 -0.0000
8 8 2 1.2814 1.8499
8 8 4 -1.1764 1.2658
8 8 6 -1.1681 0.5033
8 8 8 -0.3056 -0.6407
8 8 10 0.0193 0.2793
8 8 12 0.2080 0.6861
8 9 1 2.1492 0.3309
8 9 3 0.8138 0.0287
8 9 5 -0.8452 -0.1130
8 9 7 -0.1789 -0.8527
8 9 9 -0.3665 -0.6561
8 9 11 -0.2981 0.3640
8 10 0 1.5727 -0.0000
8 10 2 0.8563 1.0975
8 10 4 -1.2456 0.3631
8 10 6 -0.9885 -0.0162
8 10 8 -0.0961 -0.7189
8 10 10 0.0758 0.0578
8 10 12 0.2260 0.8859
8 11 1 1.5430 0.1298
8 11 3 0.5550 -0.5271
8 11 5 -0.9795 -0.3349
8 11 7 -0.4116 -0.5645
8 11 9 -0.3472 -0.2872
8 11 11 -0.4834 0.4946
8 12 0 1.0657 -0.0000
8 12 2 0.7189 0.5251
8 12 4 -0.8912 -0.2534
8 12 6 -0.5444 -0.2546
8 12 8 0.0953 -0.6703
8 12 10 0.0969 -0.3684
8 13 1 0.8364 -0.0748
8 13 3 0.1984 -0.8410
8 13 5 -1.0712 -0.4326
8 13 7 -0.5047 -0.4070
8 13 9 -0.1768 -0.1272
8 14 0 0.8429 -0.0000
8 14 2 0.7020 0.3085
8 14 4 -0.3467 -0.3222
8 14 6 -0.0424 -0.1722
8 14 8 0.1318 -0.5027
8 15 1 0.1736 -0.2149
8 15 3 -0.1339 -0.8092
8 15 5 -0.8877 -0.3439
8 15 7 -0.2811 -0.3413
8 15 9 0.1008 -0.1115
8 16 0 0.6443 -0.0000
8 16 2 0.5642 0.2514
8 16 4 0.0552 -0.1208
8 16 6 0.2754 -0.0224
8 16 8 0.0231 -0.3170
8 17 1 -0.3168 -0.2222
8 17 3 -0.3422 -0.4792
8 17 5 -0.4739 -0.1196
8 17 7 0.1142 -0.2811
8 18 0 0.3375 0.0000
8 18 2 0.2808 0.1375
8 18 4 0.2046 -0.0090
8 18 6 0.3559 0.0073
8 19 1 -0.5235 -0.1209
8 19 3 -0.3810 -0.0905
8 20 0 0.0320 0.0000
9 1 0 -3.3268 0.0000
9 1 2 -1.8686 -0.2372
9 1 4 1.4545 0.3298
9 1 6 1.8722 0.3758
9 1 8 0.2863 0.9418
9 1 10 -0.6395 0.1374
9 1 12 -0.2630 0.5486
9 2 1 -0.0304 -0.7586
9 2 3 0.3537 -0.8486
9 2 5 0.9985 0.2084
9 2 7 -0.0746 1.7901
9 2 9 0.0721 1.8010
9 2 11 -0.3030 0.5433
9 2 13 0.5868 -0.0283
9 3 0 -3.0904 0.0000
9 3 2 -1.7740 -1.3269
9 3 4 0.8763 -0.7042
9 3 6 1.3006 -0.2192
9 3 8 0.2656 0.9233
9 3 10 -0.4750 0.2466
9 3 12 -0.3075 0.6611
9 4 1 -1.2981 -0.6059
9 4 3 -0.1207 -0.8451
9 4 5 1.2008 0.0803
9 4 7 0.0492 1.6780
9 4 9 0.1640 1.7661
9 4 11 -0.1047 0.6353
9 4 13 0.6896 0.0794
9 5 0 -2.7661 0.0000
9 5 2 -1.5279 -2.0716
9 5 4 0.7378 -1.6033
9 5 6 1.0367 -0.7109
9 5 8 0.3178 0.7868
9 5 10 -0.2088 0.0153
9 5 12 -0.2219 0.2272
9 6 1 -2.2047 -0.4863
9 6 3 -0.5744 -0.7016
9 6 5 1.0271 -0.0414
9 6 7 0.0554 1.3311
9 6 9 0.3074 1.4170
9 6 11 0.0371 0.4379
9 6 13 0.3207 0.0842
9 7 0 -2.2694 0.0000
9 7 2 -1.1842 -2.0993
9 7 4 0.9150 -1.7275
9 7 8 0.3364 0.7320
9 7 10 -0.0456 -0.2567
9 7 12 -0.1196 -0.4679
9 8 1 -2.4507 -0.4093
9 8 3 -0.8069 -0.4029
9 8 5 0.8123 -0.0354
9 8 7 0.1113 0.8423
9 8 9 0.4470 0.8107
9 8 11 0.2016 0.0354
9 9 0 -1.6802 0.0000
9 9 2 -0.9084 -1.5440
9 9 4 0.9969 -1.1006
9 9 6 1.0141 -0.3393
9 9 8 0.2295 0.7473
9 9 10 -0.0556 -0.2353
9 9 12 -0.1136 -0.8608
9 10 1 -2.0719 -0.3058
9 10 3 -0.7371 0.0242
9 10 5 0.8036 0.1317
9 10 7 0.3068 0.4293
9 10 11 0.3878 -0.3256
9 11 0 -1.2258 0.0000
9 11 2 -0.8277 -0.8923
9 11 4 0.7365 -0.2984
9 11 6 0.7290 0.0508
9 11 8 0.0721 0.7043
9 11 10 -0.1044 0.0759
9 12 1 -1.3304 -0.1323
9 12 3 -0.4622 0.4332
9 12 5 0.8985 0.3258
9 12 7 0.4849 0.2240
9 12 9 0.3714 -0.0781
9 12 11 0.4519 -0.4012
9 13 0 -0.9975 0.0000
9 13 2 -0.8560 -0.5136
9 13 4 0.2690 0.1547
9 13 6 0.3037 0.2108
9 13 8 0.0186 0.5494
9 13 10 -0.0505 0.3734
9 14 1 -0.5481 0.0522
9 14 3 -0.1618 0.6083
9 14 5 0.8299 0.3627
9 14 7 0.4257 0.1922
9 14 9 0.0923 -0.0851
9 15 0 -0.8412 0.0000
9 15 2 -0.7784 -0.3890
9 15 4 -0.1076 0.1981
9 15 6 -0.0396 0.1804
9 15 8 0.1021 0.3465
9 16 1 0.0367 0.1390
9 16 3 0.0504 0.4481
9 16 5 0.5243 0.1958
9 16 7 0.1353 0.2137
9 17 0 -0.5831 0.0000
9 17 2 -0.5145 -0.2926
9 17 4 -0.2558 0.0967
9 17 6 -0.2053 0.1109
9 18 1 0.3278 0.0956
9 18 3 0.1581 0.1029
9 18 5 0.1714 -0.0323
9 19 0 -0.2522 -0.0000
9 19 2 -0.2078 -0.1285
10 1 1 -0.5529 0.6792
10 1 3 -0.7946 0.3042
10 1 5 -0.9830 -0.5465
10 1 7 0.0448 -1.7297
10 1 9 -0.1818 -1.6645
10 1 11 0.1660 -0.5692
10 1 13 -0.3952 0.0283
10 2 0 2.0252 -0.0000
10 2 2 1.2719 0.7913
10 2 4 -0.9505 0.2107
10 2 6 -1.2429 -0.2064
10 2 8 -0.1380 -1.0801
10 2 10 0.6614 -0.1156
10 2 12 0.3299 -0.1410
10 3 1 0.4990 0.4905
10 3 3 -0.4606 0.3341
10 3 5 -1.3495 -0.5483
10 3 7 -0.0848 -1.8249
10 3 9 -0.1726 -1.8411
10 3 11 -0.0056 -0.8628
10 3 13 -0.7156 -0.1190
10 4 0 1.8510 -0.0000
10 4 2 1.0286 1.6655
10 4 4 -0.7309 1.1660
10 4 6 -0.9315 0.3085
10 4 8 -0.1709 -1.0124
10 4 10 0.4553 -0.0707
10 4 12 0.2848 -0.0537
10 5 1 1.6217 0.3632
10 5 3 0.0941 0.4080
10 5 5 -1.2092 -0.3259
10 5 7 -0.0856 -1.5901
10 5 9 -0.2552 -1.7006
10 5 11 -0.0578 -0.8577
10 5 13 -0.5080 -0.1891
10 6 0 1.7316 -0.0000
10 6 2 0.8173 2.0625
10 6 4 -0.8377 1.7511
10 6 6 -0.9451 0.5887
10 6 8 -0.2583 -0.9222
10 6 10 0.2106 0.1438
10 6 12 0.1158 0.3556
10 7 1 2.3504 0.3695
10 7 3 0.5796 0.4785
10 7 5 -0.8766 -0.0586
10 7 7 -0.0883 -1.0370
10 7 9 -0.4115 -1.1303
10 7 11 -0.1178 -0.5057
10 8 0 1.5477 -0.0000
10 8 2 0.7413 1.8307
10 8 4 -0.8985 1.6058
10 8 6 -1.0196 0.4993
10 8 8 -0.2718 -0.8667
10 8 10 0.1137 0.2249
10 8 12 0.0156 0.7188
10 9 1 2.4052 0.4149
10 9 3 0.7550 0.3885
10 9 5 -0.7087 0.0149
10 9 7 -0.2210 -0.4433
10 9 9 -0.5385 -0.3752
10 9 11 -0.2689 -0.0058
10 10 0 1.3339 -0.0000
10 10 2 0.8388 1.2584
10 10 4 -0.6478 0.9496
10 10 6 -0.8919 0.2110
10 10 8 -0.2003 -0.7682
10 10 10 0.1300 0.0581
10 11 1 1.8485 0.3618
10 11 3 0.6271 0.0992
10 11 5 -0.7340 -0.1216
10 11 7 -0.4094 -0.0725
10 11 9 -0.5002 0.1678
10 11 11 -0.3938 0.2992
10 12 0 1.1766 -0.0000
10 12 2 0.9931 0.7672
10 12 4 -0.1873 0.2860
10 12 6 -0.5697 -0.0479
10 12 8 -0.1597 -0.5774
10 12 10 0.0970 -0.1843
10 13 1 1.0276 0.1902
10 13 3 0.3938 -0.2073
10 13 5 -0.7128 -0.2611
10 13 7 -0.4568 0.0224
10 13 9 -0.2702 0.3042
10 14 0 1.0357 -0.0000
10 14 2 0.9943 0.5277
10 14 4 0.1876 -0.0638
10 14 6 -0.2332 -0.1749
10 14 8 -0.2139 -0.3458
10 15 1 0.3233 0.0173
10 15 3 0.2139 -0.2890
10 15 5 -0.4955 -0.2227
10 15 7 -0.2915 -0.0426
10 16 0 0.8018 -0.0000
10 16 2 0.7528 0.4106
10 16 4 0.3222 -0.1276
10 16 6 -0.0028 -0.1865
10 17 1 -0.0779 -0.0429
10 17 3 0.0957 -0.1054
10 17 5 -0.1945 -0.0385
10 18 0 0.4759 -0.0000
10 18 2 0.4011 0.2580
10 18 4 0.2880 -0.0853
10 19 1 -0.1934 -0.0016
11 1 0 -1.2049 0.0000
11 1 2 -0.9712 -0.5290
11 1 4 0.9513 -0.0707
11 1 6 1.1998 0.3679
11 1 8 0.0876 0.9747
11 1 10 -0.7355 -0.1619
11 1 12 -0.3330 -0.4033
11 2 1 0.0739 -0.4569
11 2 3 0.8095 0.0628
11 2 5 1.3382 0.8502
11 2 7 0.1730 1.7345
11 2 9 0.2707 1.6471
11 2 11 0.1753 0.8631
11 2 13 0.6327 0.0757
11 3 0 -0.9191 0.0000
11 3 2 -0.5902 -1.2704
11 3 4 0.7197 -0.7488
11 3 6 0.8741 0.0419
11 3 8 0.0709 1.0538
11 3 10 -0.6828 -0.0358
11 3 12 -0.3778 -0.3292
11 4 1 -0.9152 -0.2441
11 4 3 0.3598 0.0086
11 4 5 1.3189 0.7665
11 4 7 0.1513 1.7622
11 4 9 0.2299 1.7741
11 4 11 0.1638 1.0623
11 5 0 -0.9264 0.0000
11 5 2 -0.3103 -1.8134
11 5 4 0.8489 -1.4401
11 5 6 0.8553 -0.2452
11 5 8 0.1363 1.0666
11 5 10 -0.4631 -0.0957
11 5 12 -0.2069 -0.4537
11 6 1 -1.8554 -0.2241
11 6 3 -0.2156 -0.2422
11 6 5 0.9624 0.3909
11 6 7 0.0992 1.3377
11 6 9 0.3087 1.4314
11 6 11 0.0742 0.8789
11 7 0 -1.0886 0.0000
11 7 2 -0.3176 -1.8709
11 7 4 0.9577 -1.6859
11 7 6 0.9886 -0.3388
11 7 8 0.2055 1.0516
11 7 10 -0.2862 -0.1399
11 7 12 -0.0118 -0.6337
11 8 1 -2.3347 -0.3747
11 8 3 -0.5875 -0.5036
11 8 5 0.6821 0.0508
11 8 7 0.1643 0.6693
11 8 9 0.4550 0.6905
11 8 11 0.1164 0.3837
11 9 2 -0.6171 -1.4978
11 9 4 0.7223 -1.3830
11 9 6 1.0003 -0.2697
11 9 8 0.2268 0.9305
11 9 10 -0.2263 -0.0385
11 10 1 -2.1562 -0.4998
11 10 3 -0.6350 -0.5289
11 10 5 0.6270 -0.0244
11 10 7 0.3252 0.1066
11 10 9 0.5072 -0.0421
11 10 11 0.2661 -0.0830
11 11 0 -1.3056 0.0000
11 11 2 -0.9993 -1.0150
11 11 4 0.2152 -0.7948
11 11 6 0.8062 -0.1248
11 11 8 0.2469 0.6717
11 11 10 -0.1726 0.1260
11 12 1 -1.4966 -0.4456
11 12 3 -0.5070 -0.2986
11 12 5 0.6138 0.0854
11 12 7 0.4206 -0.1590
11 12 9 0.3692 -0.3996
11 13 0 -1.2432 0.0000
11 13 2 -1.1692 -0.6869
11 13 4 -0.2263 -0.2738
11 13 6 0.5175 0.0302
11 13 8 0.3063 0.3632
11 14 1 -0.7567 -0.2507
11 14 3 -0.3920 -0.0442
11 14 5 0.4503 0.1508
11 14 7 0.3516 -0.1594
11 15 0 -1.0199 0.0000
11 15 2 -0.9929 -0.5167
11 15 4 -0.3870 0.0050
11 15 6 0.2517 0.1375
11 16 1 -0.2403 -0.0756
11 16 3 -0.3135 0.0113
11 16 5 0.1865 0.0677
11 17 0 -0.6853 0.0000
11 17 2 -0.6097 -0.3645
11 17 4 -0.3315 0.0768
11 18 1 -0.0056 -0.0165
11 18 3 -0.2010 -0.1068
12 1 1 -0.3333 0.4957
12 1 3 -0.8509 -0.2523
12 1 7 -0.3025 -1.3863
12 1 9 -0.4108 -1.2341
12 1 11 -0.3012 -0.6993
12 2 0 0.2006 -0.0000
12 2 2 0.3423 1.0629
12 2 6 -0.8476 -0.1430
12 2 8 -0.0594 -0.8135
12 2 10 0.8061 0.2903
12 3 1 0.3518 0.2116
12 3 5 -1.3013 -1.0311
12 3 7 -0.2690 -1.6612
12 3 9 -0.2837 -1.5341
12 3 11 -0.3303 -1.0359
12 4 0 0.1043 -0.0000
12 4 2 -0.1255 1.5279
12 4 4 -0.8238 1.0783
12 4 6 -0.7982 -0.0286
12 4 8 -0.0780 -0.9807
12 4 10 0.6854 0.2046
12 4 12 0.3310 0.6949
12 5 1 1.1850 0.0679
12 5 3 -0.1240 -0.1100
12 5 5 -0.9960 -0.7589
12 5 7 -0.1565 -1.5100
12 5 9 -0.2365 -1.4959
12 5 11 -0.1190 -1.0500
12 6 0 0.4006 -0.0000
12 6 2 -0.2291 1.7104
12 6 4 -1.0669 1.4254
12 6 6 -0.9299 0.0048
12 6 8 -0.1085 -1.1392
12 6 10 0.5118 0.1299
12 7 1 1.8588 0.1969
12 7 3 0.3139 0.3104
12 7 5 -0.6622 -0.3028
12 7 7 -0.1429 -0.9693
12 7 9 -0.3159 -0.9769
12 7 11 0.0177 -0.6743
12 8 0 0.8667 -0.0000
12 8 2 0.1435 1.5324
12 8 4 -0.9385 1.4242
12 8 6 -1.0267 0.0392
12 8 8 -0.1483 -1.1306
12 8 10 0.4038 -0.0192
12 9 1 2.0638 0.4585
12 9 3 0.4900 0.6602
12 9 5 -0.5529 -0.0068
12 9 7 -0.2533 -0.3453
12 9 9 -0.3999 -0.2406
12 9 11 -0.0640 -0.1604
12 10 0 1.2534 -0.0000
12 10 2 0.7592 1.1582
12 10 4 -0.4142 1.0977
12 10 6 -0.9584 0.0898
12 10 8 -0.2273 -0.8696
12 10 10 0.3099 -0.1742
12 11 1 1.7434 0.5962
12 11 3 0.4713 0.6951
12 11 5 -0.5519 0.0313
12 11 7 -0.3559 0.0901
12 11 9 -0.3493 0.2935
12 12 0 1.3905 -0.0000
12 12 2 1.1958 0.8262
12 12 4 0.1406 0.6381
12 12 6 -0.7594 0.0825
12 12 8 -0.3380 -0.4713
12 13 1 1.1496 0.4952
12 13 3 0.4405 0.4624
12 13 5 -0.4365 -0.0323
12 13 7 -0.3438 0.2515
12 14 0 1.2333 -0.0000
12 14 2 1.1861 0.6225
12 14 4 0.3998 0.2520
12 14 6 -0.5076 -0.0043
12 15 1 0.6043 0.2658
12 15 3 0.4393 0.2204
12 15 5 -0.1956 -0.0291
12 16 0 0.8875 -0.0000
12 16 2 0.8242 0.4626
12 16 4 0.3654 0.0373
12 17 1 0.2595 0.0877
12 17 3 0.3676 0.1456
13 1 0 0.2283 -0.0000
13 1 2 -0.2619 -1.0488
13 1 6 0.7903 0.0363
13 1 8 0.0617 0.3708
13 1 10 -0.8448 -0.5874
13 1 12 -0.4800 -0.9266
13 2 1 -0.0599 -0.2603
13 2 5 1.1551 1.0415
13 2 7 0.4080 1.2973
13 2 9 0.3548 1.0582
13 2 11 0.4516 0.8492
13 3 0 0.5066 -0.0000
13 3 2 0.3487 -1.3424
13 3 4 0.7039 -0.8783
13 3 6 0.7721 0.0499
13 3 8 0.1192 0.6044
13 3 10 -0.8045 -0.4402
13 4 1 -0.6126 0.0051
13 4 3 0.3049 0.3500
13 4 5 0.9511 0.9466
13 4 7 0.2640 1.3865
13 4 9 0.2368 1.2325
13 4 11 0.2450 1.0173
13 5 0 0.2838 -0.0000
13 5 2 0.6810 -1.4816
13 5 4 1.0966 -1.0797
13 5 6 0.8769 0.2235
13 5 8 0.0907 0.9615
13 5 10 -0.6822 -0.2671
13 6 1 -1.1911 0.0173
13 6 3 -0.0673 0.0032
13 6 5 0.6049 0.5514
13 6 7 0.1743 1.1038
13 6 9 0.2237 1.0231
13 6 11 -0.0542 0.8046
13 7 0 -0.3095 -0.0000
13 7 2 0.4379 -1.3929
13 7 4 1.1756 -1.1542
13 7 6 0.9864 0.3153
13 7 8 0.0521 1.1973
13 7 10 -0.5911 -0.0161
13 8 1 -1.5809 -0.2480
13 8 3 -0.2737 -0.4858
13 8 5 0.4604 0.1689
13 8 7 0.2158 0.6203
13 8 9 0.2672 0.4880
13 9 0 -0.9634 0.0000
13 9 2 -0.2715 -1.1377
13 9 4 0.7430 -1.0581
13 9 6 0.9950 0.1968
13 9 8 0.1099 1.0855
13 9 10 -0.4956 0.2175
13 10 1 -1.6109 -0.5524
13 10 3 -0.3153 -0.8042
13 10 5 0.4885 -0.0071
13 10 7 0.2918 0.1633
13 10 9 0.2427 -0.0524
13 11 0 -1.3695 0.0000
13 11 2 -0.9778 -0.8734
13 11 4 0.1051 -0.8101
13 11 6 0.8953 0.0050
13 11 8 0.2671 0.6798
13 12 1 -1.3216 -0.6387
13 12 3 -0.3520 -0.7759
13 12 5 0.4471 -0.0255
13 12 7 0.2980 -0.1370
13 13 0 -1.3751 0.0000
13 13 2 -1.2374 -0.6947
13 13 4 -0.3047 -0.4982
13 13 6 0.7100 -0.0714
13 13 8 0.3870 0.2400
13 14 1 -0.9102 -0.4712
13 14 3 -0.4400 -0.5166
13 14 5 0.2469 -0.0270
13 14 7 0.2412 -0.2412
13 15 0 -1.0677 0.0000
13 15 2 -1.0001 -0.5535
13 15 4 -0.3589 -0.2304
13 16 1 -0.5408 -0.2218
13 16 3 -0.4562 -0.2796
13 17 0 -0.6841 0.0000
14 1 1 0.0026 0.2955
14 1 3 -0.4083 -0.4404
14 1 5 -0.9074 -0.9252
14 1 7 -0.4920 -0.8656
14 1 9 -0.3143 -0.5471
14 1 11 -0.4052 -0.5963
14 2 0 -0.8173 0.0000
14 2 2 -0.3669 1.2575
14 2 4 -0.5167 0.8247
14 2 6 -0.7251 0.1225
14 2 8 -0.1755 -0.0631
14 2 10 0.8462 0.6817
14 3 1 0.2932 0.0155
14 3 3 -0.2914 -0.4067
14 3 5 -0.8410 -0.9128
14 3 7 -0.3740 -1.0159
14 3 9 -0.2331 -0.7453
14 4 0 -0.7492 0.0000
14 4 2 -0.8856 1.2873
14 4 4 -0.9843 0.8431
14 4 6 -0.8429 -0.1824
14 4 8 -0.1820 -0.4979
14 4 10 0.7439 0.4990
14 5 1 0.6091 -0.1588
14 5 3 -0.0537 -0.2177
14 5 5 -0.5136 -0.6224
14 5 7 -0.2515 -0.9365
14 5 9 -0.2059 -0.7587
14 5 11 -0.0219 -0.7851
14 6 0 -0.2187 0.0000
14 6 2 -0.9042 1.1803
14 6 4 -1.2967 0.8049
14 6 6 -0.9258 -0.5258
14 6 8 -0.0468 -0.9857
14 6 10 0.6922 0.1884
14 7 1 0.9218 -0.0271
14 7 3 0.0981 0.1847
14 7 5 -0.3299 -0.2900
14 7 7 -0.2338 -0.6995
14 7 9 -0.2115 -0.5101
14 8 0 0.5291 0.0000
14 8 2 -0.3143 0.9827
14 8 4 -1.0764 0.7642
14 8 6 -0.9391 -0.5593
14 8 8 0.0147 -1.1531
14 8 10 0.6514 -0.1499
14 9 1 1.1282 0.3208
14 9 3 0.1256 0.6220
14 9 5 -0.3776 -0.0956
14 9 7 -0.2617 -0.4150
14 9 9 -0.1542 -0.1477
14 10 0 1.1447 -0.0000
14 10 2 0.5259 0.7933
14 10 4 -0.4634 0.6995
14 10 6 -0.8982 -0.2992
14 10 8 -0.1107 -0.8920
14 11 1 1.1533 0.5946
14 11 3 0.1728 0.8314
14 11 5 -0.4319 -0.0248
14 11 7 -0.2471 -0.1331
14 12 0 1.3624 -0.0000
14 12 2 1.0700 0.6822
14 12 4 0.0826 0.5709
14 12 6 -0.7982 -0.0286
14 13 1 1.0127 0.5938
14 13 3 0.3210 0.7231
14 13 5 -0.3164 0.0213
14 13 7 -0.1998 0.0936
14 14 0 1.1712 -0.0000
14 14 2 1.0619 0.6053
14 14 4 0.2800 0.3885
14 14 6 -0.5974 0.0664
14 15 1 0.7632 0.3760
14 15 3 0.4418 0.4567
14 16 0 0.7998 -0.0000
14 16 2 0.6978 0.4634
15 1 0 0.8743 -0.0000
15 1 2 0.2907 -1.1708
15 1 4 0.3301 -0.7422
15 1 6 0.5847 -0.2751
15 1 8 0.1237 -0.4230
15 1 10 -0.8751 -0.8034
15 2 1 -0.2117 -0.0514
15 2 3 0.1380 0.3932
15 2 5 0.6879 0.7991
15 2 7 0.4052 0.6219
15 2 9 0.0964 0.2583
15 3 0 0.9155 -0.0000
15 3 2 0.8414 -1.1282
15 3 4 0.7595 -0.7109
15 3 6 0.7901 -0.0517
15 3 8 0.2934 -0.0888
15 3 10 -0.7366 -0.6947
15 4 1 -0.2779 0.1925
15 4 3 0.0391 0.2581
15 4 5 0.4181 0.5164
15 4 7 0.3133 0.5586
15 4 9 0.1685 0.3084
15 5 0 0.5287 -0.0000
15 5 2 1.0989 -0.9718
15 5 4 1.2320 -0.5501
15 5 6 0.8711 0.4524
15 5 8 0.1571 0.5106
15 5 10 -0.6773 -0.4235
15 6 1 -0.3586 0.2428
15 6 3 -0.0308 0.0322
15 6 5 0.1896 0.2410
15 6 7 0.2916 0.4844
15 6 9 0.2416 0.2617
15 7 0 -0.1398 -0.0000
15 7 2 0.7811 -0.7754
15 7 4 1.2782 -0.4265
15 7 6 0.8473 0.7527
15 7 8 -0.0451 0.9571
15 8 1 -0.5071 -0.0046
15 8 3 0.0012 -0.3144
15 8 5 0.2146 0.1259
15 8 7 0.2892 0.4515
15 8 9 0.1807 0.1482
15 9 0 -0.8067 0.0000
15 9 2 0.0179 -0.6215
15 9 4 0.8202 -0.4042
15 9 6 0.8000 0.6282
15 9 8 -0.0462 0.9603
15 10 1 -0.6919 -0.3659
15 10 3 0.0084 -0.6291
15 10 5 0.3463 0.1108
15 10 7 0.2309 0.3712
15 11 0 -1.1791 0.0000
15 11 2 -0.6989 -0.5695
15 11 4 0.2251 -0.4228
15 11 6 0.7543 0.2838
15 12 1 -0.8277 -0.5568
15 12 3 -0.1347 -0.7179
15 12 5 0.3492 0.0654
15 13 0 -1.1416 0.0000
15 13 2 -0.9525 -0.5787
15 13 4 -0.1202 -0.3981
15 14 1 -0.8162 -0.4729
15 14 3 -0.3329 -0.5634
15 15 0 -0.8429 0.0000
15 15 2 -0.7502 -0.5241
16 1 1 0.2613 0.0096
16 1 3 0.0732 -0.4617
16 1 5 -0.5115 -0.7653
16 1 7 -0.3197 -0.4139
16 1 9 0.2111 0.0372
16 2 0 -0.8401 0.0000
16 2 2 -0.6635 0.9399
16 2 4 -0.5047 0.5480
16 2 6 -0.6591 0.2606
16 2 8 -0.3018 0.5650
16 3 1 0.1871 -0.1716
16 3 3 0.0499 -0.2194
16 3 5 -0.3398 -0.3897
16 3 7 -0.2775 -0.2158
16 3 9 0.0199 0.0982
16 4 0 -0.5649 0.0000
16 4 2 -1.0174 0.7693
16 4 4 -1.0063 0.3894
16 4 6 -0.7996 -0.1846
16 4 8 -0.2962 0.0457
16 5 1 0.0506 -0.3390
16 5 3 0.0569 -0.0820
16 5 5 -0.0851 -0.0618
16 5 7 -0.3181 -0.1039
16 5 9 -0.2436 0.1222
16 6 0 -0.0502 0.0000
16 6 2 -0.9785 0.5745
16 6 4 -1.2736 0.1945
16 6 6 -0.7562 -0.6659
16 6 8 -0.0391 -0.5395
16 7 1 0.0020 -0.2658
16 7 3 -0.0218 0.0795
16 7 5 -0.0432 0.0038
16 7 7 -0.3514 -0.2110
16 8 0 0.5163 -0.0000
16 8 2 -0.4570 0.4301
16 8 4 -1.0526 0.1119
16 8 6 -0.6639 -0.7832
16 8 8 0.1159 -0.8033
16 9 1 0.1369 0.0468
16 9 3 -0.1079 0.3164
16 9 5 -0.1924 -0.1044
16 9 7 -0.2736 -0.3911
16 10 0 0.9085 -0.0000
16 10 2 0.2459 0.3990
16 10 4 -0.5284 0.1565
16 10 6 -0.6177 -0.5409
16 11 1 0.4110 0.3598
16 11 3 -0.0369 0.5059
16 11 5 -0.3038 -0.1586
16 12 0 0.9787 -0.0000
16 12 2 0.6863 0.4695
16 12 4 -0.0914 0.2442
16 13 1 0.6428 0.4504
16 13 3 0.1746 0.5127
16 14 0 0.7820 -0.0000
16 14 2 0.6886 0.5165
17 1 0 0.6365 -0.0000
17 1 2 0.4807 -0.6884
17 1 4 0.2965 -0.2707
17 1 6 0.4335 -0.2914
17 1 8 0.1740 -0.7837
17 2 1 -0.2222 0.1763
17 2 3 -0.1432 0.2363
17 2 5 0.2808 0.3860
17 2 7 0.1216 0.1055
17 2 9 -0.3824 -0.2835
17 3 0 0.4022 -0.0000
17 3 2 0.7776 -0.5367
17 3 4 0.7089 -0.2165
17 3 6 0.6677 -0.0643
17 3 8 0.3495 -0.4593
17 4 1 0.0191 0.3413
17 4 3 -0.1062 0.0361
17 4 5 0.0428 -0.0817
17 4 7 0.2339 -0.1866
17 5 0 0.0137 -0.0000
17 5 2 0.9015 -0.3805
17 5 4 1.0797 -0.0637
17 5 6 0.6571 0.3960
17 5 8 0.1605 0.0814
17 6 1 0.2459 0.4116
17 6 3 -0.0293 -0.0051
17 6 5 -0.0788 -0.2246
17 6 7 0.3728 -0.1547
17 7 0 -0.3912 -0.0000
17 7 2 0.6579 -0.2653
17 7 4 1.0901 0.0566
17 7 6 0.5336 0.6863
17 7 8 -0.0840 0.4803
17 8 1 0.2857 0.2372
17 8 3 0.0991 -0.0699
17 8 5 0.0192 -0.0484
17 8 7 0.3492 0.1609
17 9 0 -0.6804 0.0000
17 9 2 0.1267 -0.2366
17 9 4 0.7312 0.0673
17 9 6 0.4534 0.6371
17 10 1 0.0616 -0.0821
17 10 3 0.1242 -0.2113
17 10 5 0.1838 0.1547
17 11 0 -0.7544 0.0000
17 11 2 -0.3563 -0.3208
17 11 4 0.2954 -0.0242
17 12 1 -0.2952 -0.3069
17 12 3 -0.0312 -0.3150
17 13 0 -0.6275 0.0000
18 1 1 0.2787 -0.2389
18 1 3 0.2090 -0.3400
18 1 5 -0.2359 -0.4946
18 1 7 0.0758 -0.2272
18 2 0 -0.1635 0.0000
18 2 2 -0.5206 0.2749
18 2 4 -0.4356 -0.0243
18 2 6 -0.4688 0.1515
18 2 8 -0.2852 0.6136
18 3 1 0.0258 -0.3153
18 3 3 0.1172 -0.0102
18 3 5 -0.0561 0.0621
18 3 7 -0.0304 0.2103
18 4 0 0.1622 0.0000
18 4 2 -0.6636 0.1715
18 4 4 -0.7824 -0.0569
18 4 6 -0.5224 -0.1394
18 5 1 -0.2644 -0.4352
18 5 3 0.0749 0.0429
18 5 5 0.1179 0.3711
18 5 7 -0.2795 0.3974
18 6 0 0.4357 -0.0000
18 6 2 -0.6166 0.1235
18 6 4 -0.9421 -0.1159
18 6 6 -0.4109 -0.4358
18 7 1 -0.4589 -0.4015
18 7 3 -0.0258 -0.0252
18 7 5 0.1113 0.2646
18 8 0 0.5795 -0.0000
18 8 2 -0.3115 0.1198
18 8 4 -0.7764 -0.1577
18 8 6 -0.3059 -0.5283
18 9 1 -0.4004 -0.1676
18 9 3 -0.1101 -0.0193
18 9 5 -0.0347 -0.0238
18 10 0 0.5680 -0.0000
18 10 2 0.0828 0.1911
18 10 4 -0.4285 -0.1323
18 11 1 -0.0850 0.1033
18 11 3 -0.0459 0.0687
19 1 0 -0.0554 -0.0000
19 1 2 0.3301 -0.0470
19 1 4 0.2442 0.2615
19 1 6 0.2535 -0.1023
19 2 1 -0.0707 0.3038
19 2 3 -0.0801 0.0445
19 2 5 0.0987 0.0898
19 2 7 -0.2022 0.0003
19 3 0 -0.3584 -0.0000
19 3 2 0.4038 0.0386
19 3 4 0.4851 0.2125
19 3 6 0.3539 0.0206
19 4 1 0.1829 0.3892
19 4 3 -0.0576 -0.0955
19 4 5 -0.0795 -0.3347
19 5 0 -0.5625 -0.0000
19 5 2 0.4331 0.0150
19 5 4 0.6837 0.1515
19 5 6 0.2814 0.2022
19 6 1 0.4186 0.4348
19 6 3 -0.0340 0.0002
19 6 5 -0.1596 -0.3924
19 7 0 -0.5972 0.0000
19 7 2 0.3065 -0.0415
19 7 4 0.6695 0.1404
19 8 1 0.5121 0.3125
19 8 3 0.0368 0.1129
19 9 0 -0.4781 0.0000
19 9 2 0.0570 -0.1119
19 10 1 0.3488 0.0762
20 1 1 0.0737 -0.3018
20 1 3 0.0281 -0.0856
20 1 5 -0.1415 -0.2232
20 2 0 0.4939 0.0000
20 2 2 -0.2093 -0.1908
20 2 4 -0.2605 -0.3466
20 3 1 -0.1206 -0.3247
20 3 3 -0.0206 0.1139
20 3 5 -0.0017 0.1589
20 4 0 0.6697 0.0000
20 4 2 -0.2298 -0.1401
20 4 4 -0.4120 -0.2097
20 5 1 -0.2924 -0.3798
20 5 3 0.0268 0.0639
20 6 0 0.6573 -0.0000
20 6 2 -0.1927 -0.0204
20 7 1 -0.4337 -0.3384
20 8 0 0.4720 -0.0000
21 1 0 -0.5384 -0.0000
21 1 2 0.0990 0.2325
21 2 1 0.1207 0.2633
21 2 3 0.1113 -0.1161
21 3 0 -0.6993 -0.0000
21 3 2 0.0840 0.2103
21 4 1 0.1980 0.2912
0 0 0 0.0 0.0
;
_shelx_fab_checksum              34755
loop_
_hkl_oxdiff_h
_hkl_oxdiff_k
_hkl_oxdiff_l
_hkl_oxdiff_f2
_hkl_oxdiff_sig
_hkl_oxdiff_ba
0 0 -14 906.888 988.155 22
0 0 -12 4081.93 1435.39 22
0 0 -8 64505.1 6184.48 14
0 0 -6 7399.16 2383.61 14
0 0 -4 3635.32 1216.54 8
0 0 -2 4735.60 821.471 8
0 0 -2 5182.47 1181.57 13
0 0 2 4071.83 454.777 11
0 0 4 2336.94 437.719 11
0 0 6 6245.35 1608.73 2
0 0 10 60241.6 5759.43 5
-1 0 -15 2680.83 880.643 22
1 0 -15 4595.97 986.074 22
0 1 -13 3842.15 1318.60 22
1 0 -13 4081.78 1314.74 22
0 -1 -13 3560.36 1235.37 22
-1 0 -13 4156.72 1315.90 22
0 -1 -11 8918.22 1656.68 43
0 -1 -11 6884.26 1522.68 22
-1 0 -11 10920.0 1749.25 22
1 0 -11 8123.39 1682.41 22
0 1 -11 7359.22 1552.65 22
-1 0 -9 25450.2 4626.76 14
1 0 -7 22007.6 3535.23 14
0 -1 -7 26976.5 3857.78 14
0 1 -7 26403.5 3962.71 14
-1 0 -7 24263.6 3839.13 14
1 0 -5 13654.5 2474.77 14
0 -1 -5 12185.4 1589.71 8
1 0 -5 13884.3 2420.65 13
0 1 -5 13266.0 2597.32 14
-1 0 -5 14329.9 2573.23 14
-1 0 -5 12641.4 1894.04 8
0 -1 -5 14255.8 2533.99 14
0 1 -3 161471. 4393.66 8
1 0 -3 156966. 5000.92 13
0 -1 -3 166642. 3670.25 8
-1 0 -3 158788. 4466.92 8
0 -1 -1 74885.8 2034.22 14
0 1 -1 76190.1 2049.80 14
-1 0 1 77268.7 1541.48 11
-1 0 1 79038.2 1545.08 4
0 -1 1 74072.3 1793.66 12
1 0 1 75364.7 2105.83 2
-1 0 1 73362.5 1807.62 5
1 0 1 75861.6 1583.59 3
1 0 3 164668. 2183.76 3
0 -1 3 158552. 3625.74 12
-1 0 3 156072. 2451.07 12
1 0 3 158312. 4467.02 2
0 -1 3 156803. 3320.32 11
-1 0 3 162837. 2428.29 11
1 0 5 14083.1 1951.40 2
0 1 5 12959.2 1460.57 2
0 -1 5 13072.6 1138.99 11
0 -1 5 12879.4 1511.01 12
-1 0 9 29838.1 3735.85 5
1 0 9 27809.6 3726.98 15
0 -1 9 30313.2 3861.11 15
-1 1 -14 3984.54 1070.90 22
1 1 -14 5088.54 1251.39 22
-1 -1 -14 4590.04 1129.80 22
1 -1 -14 5585.76 1254.69 22
1 1 -12 33231.2 2444.06 22
-1 -1 -12 35326.1 2421.76 22
1 -1 -12 31396.3 2371.90 22
-1 1 -12 34069.4 2444.74 22
-1 1 -8 29574.4 4517.60 14
-1 -1 -8 26631.2 4227.73 14
1 -1 -6 29224.2 3657.43 14
-1 1 -6 28528.6 3728.49 14
1 1 -6 31350.8 3838.29 14
-1 -1 -6 28951.8 3725.17 14
1 -1 -6 27325.1 3656.72 13
1 1 -4 347814. 8169.17 13
-1 1 -4 363661. 9269.62 14
1 -1 -4 359668. 9069.67 14
-1 -1 -4 360271. 9310.22 14
-1 -1 -4 350433. 7203.83 8
1 1 -4 365717. 9155.86 14
-1 1 -4 359055. 7914.58 8
1 -1 -4 352186. 8987.97 13
1 1 -2 576588. 4893.90 3
-1 1 -2 593719. 8348.23 14
1 -1 -2 588502. 7893.07 14
-1 1 -2 600404. 7924.38 8
-1 -1 -2 593472. 8357.60 14
1 1 -2 601249. 6961.93 13
1 -1 2 586943. 6684.22 15
-1 -1 2 588626. 5884.84 11
1 1 2 581001. 5948.50 9
-1 -1 4 348310. 5174.17 11
1 1 4 346087. 6216.43 2
1 -1 6 23913.0 2261.50 12
1 -1 6 22869.1 2748.95 2
1 -1 8 24019.3 3127.91 15
-1 1 8 25859.4 3191.90 5
-1 -1 8 25264.0 3479.47 5
-1 -1 10 1604.16 1951.87 5
1 1 10 3044.65 2077.79 15
-2 1 -15 458.768 730.923 22
1 2 -15 95.9848 764.847 22
1 2 -13 14611.1 1747.19 22
-1 -2 -13 13929.3 1614.68 22
2 -1 -13 18706.9 1923.95 22
-2 1 -13 14624.9 1689.99 22
-1 -2 -11 3998.38 1410.54 43
-2 1 -11 26.2514 1029.78 36
2 -1 -11 3653.67 1485.75 22
1 2 -11 -921.225 1427.85 22
-1 -2 -11 1038.70 1245.99 22
-2 1 -11 3094.65 1287.38 22
-1 -2 -9 103785. 8510.50 14
-2 1 -9 115977. 9000.02 14
-1 -2 -7 26412.7 4025.89 14
-2 1 -7 22619.0 3698.47 14
1 2 -5 24254.2 3151.67 14
2 -1 -5 25526.7 3254.43 13
-1 -2 -5 20919.3 2937.79 14
-1 -2 -5 22911.3 2328.97 8
-2 1 -5 21608.6 3050.96 14
-2 1 -5 22570.9 2737.52 8
1 2 -3 638383. 5738.41 3
-1 -2 -3 615675. 10520.8 14
-2 1 -3 628961. 10324.4 8
2 -1 -3 631157. 10839.3 13
1 2 -3 638633. 10468.2 14
-1 -2 -1 33376.1 1485.36 11
1 2 -1 34100.1 1661.95 9
-1 -2 -1 36778.9 1862.28 13
-2 1 1 34391.0 1408.32 8
-1 -2 1 32728.2 1735.95 11
2 -1 1 36873.6 2190.47 2
-1 -2 1 33872.9 1644.20 5
1 2 1 30238.8 1790.14 9
-1 -2 3 634534. 7997.74 11
1 2 3 617360. 8002.99 9
2 -1 3 628793. 9149.89 15
2 -1 3 615634. 10291.1 2
-2 1 3 619385. 8213.79 5
-2 1 3 636967. 5765.29 4
2 -1 5 22039.8 2680.79 2
-1 -2 5 22134.5 1746.02 11
-2 1 5 24144.6 2356.64 5
-2 1 5 23288.8 1678.81 4
2 -1 5 18401.3 2303.80 15
-2 1 7 23699.4 2773.12 5
2 -1 7 22502.4 2922.52 15
-1 -2 9 105754. 7218.94 5
-2 1 9 109724. 6774.26 5
2 -1 9 98508.2 6743.81 15
0 -2 -14 25277.8 1827.70 22
2 0 -14 25069.6 1920.43 22
0 2 -14 21843.3 1777.25 22
-2 0 -14 23654.3 1705.42 22
2 0 -12 1421.06 1246.26 22
0 2 -12 -298.419 1306.23 22
-2 0 -12 959.979 1145.97 22
0 -2 -12 960.207 1253.66 22
2 0 -10 8698.29 1551.05 22
0 -2 -8 52649.5 5681.61 14
-2 0 -8 51032.6 5694.30 14
0 2 -6 38450.3 4130.35 14
0 -2 -6 34422.7 3949.98 14
-2 0 -6 34997.4 4107.48 14
-2 0 -6 41033.7 3531.19 8
2 0 -6 40075.2 4021.02 13
0 -2 -4 50091.1 2443.59 8
2 0 -4 54357.8 3714.16 13
-2 0 -4 54733.4 3452.49 8
-2 0 -4 58242.9 4139.01 14
0 -2 -4 53372.9 3698.32 14
0 2 -4 54235.7 3797.06 14
0 -2 -4 57598.8 3977.27 13
-2 0 -2 790401. 10069.2 8
0 2 -2 801234. 9282.01 14
0 -2 -2 798729. 5099.99 11
0 -2 -2 772942. 9222.73 14
2 0 -2 771888. 9502.61 13
0 2 -2 791145. 6144.96 9
0 -2 2 786559. 8316.60 11
0 -2 2 802626. 8176.04 12
0 -2 2 797006. 6649.18 15
-2 0 2 783338. 8386.76 5
2 0 2 781438. 7166.50 3
-2 0 2 802141. 6939.52 11
0 -2 4 51307.9 2498.07 11
-2 0 4 53305.2 3115.03 5
0 -2 4 51284.7 2663.95 12
-2 0 4 54532.0 1824.81 11
2 0 4 49281.9 3111.46 2
-2 0 4 55498.9 2567.84 4
0 2 4 52546.0 2511.46 9
2 0 6 41881.9 3364.43 2
-2 0 6 36323.6 3247.54 5
-2 0 6 40290.7 2738.82 4
0 -2 6 39827.7 2738.26 12
0 -2 8 52916.5 4364.63 15
2 0 8 51970.1 4699.83 15
-2 0 8 50067.1 4463.90 5
0 -2 10 8685.30 2743.66 5
2 0 10 12722.1 3147.75 15
-2 0 10 10037.1 3178.65 5
2 1 -15 4912.11 1023.38 22
-1 2 -15 1306.48 793.478 22
2 1 -13 3277.16 1396.09 22
-1 2 -13 3015.94 1177.56 22
1 -2 -13 4226.32 1360.01 22
-2 -1 -13 5081.71 1272.62 22
-2 -1 -11 16106.0 1921.85 43
-1 2 -11 10479.2 1717.28 36
1 -2 -11 11551.2 1833.75 43
-2 -1 -11 13406.3 1762.73 22
-1 2 -11 10451.8 1735.77 22
2 1 -11 11657.5 1831.32 22
1 -2 -11 9938.10 1582.15 22
-2 -1 -9 19724.2 4258.51 14
-1 2 -9 21811.6 4351.71 14
-2 -1 -7 71798.8 6099.18 14
-1 2 -7 83627.0 6512.88 14
1 -2 -7 85667.4 6487.76 14
2 1 -5 20697.8 2676.12 13
-1 2 -5 24904.0 3259.15 14
-2 -1 -5 22999.3 3179.05 14
1 -2 -5 20096.0 3126.57 13
1 -2 -5 23590.2 3070.35 14
-2 -1 -5 24024.6 2677.07 8
-1 2 -3 172179. 5434.54 8
2 1 -3 171480. 4931.58 13
-1 2 -3 178378. 5707.22 14
1 -2 -3 168102. 5296.81 14
2 1 -1 831.870 748.758 3
-2 -1 -1 1060.48 757.527 11
-1 2 -1 827.171 671.917 14
1 -2 -1 1072.48 599.988 14
-1 2 -1 1489.92 816.371 1
2 1 1 1476.00 726.500 15
-2 -1 1 686.812 700.950 11
-2 -1 1 399.870 679.961 4
1 -2 3 177489. 4476.34 15
-2 -1 3 180114. 4468.62 4
1 -2 3 169181. 4656.40 12
-2 -1 3 174761. 3901.97 11
1 -2 5 20212.0 1852.62 11
-2 -1 5 23821.8 2238.20 4
1 -2 5 23603.0 2363.56 15
-2 -1 5 24635.7 1585.61 11
1 -2 5 23317.6 2239.08 12
-2 -1 5 22071.0 2592.34 5
-2 -1 7 77353.0 5221.01 5
1 -2 7 88830.6 5853.21 2
1 -2 7 80707.5 4954.84 15
2 1 9 14978.4 3016.75 15
-2 -1 9 19815.3 3212.63 5
-2 -2 -14 13143.9 1401.18 22
2 2 -14 11578.1 1421.64 22
-2 2 -14 10212.3 1346.83 22
-2 -2 -12 6363.21 1402.20 22
2 -2 -12 6443.02 1541.91 22
-2 2 -12 3021.37 1227.07 36
-2 2 -12 5655.52 1375.84 22
-2 -2 -12 4405.97 1359.56 43
2 2 -12 3845.73 1357.38 22
2 -2 -10 9645.45 1659.38 43
2 -2 -10 10883.1 1638.96 22
2 2 -10 5590.57 1459.87 22
-2 -2 -10 6810.77 1345.74 43
-2 -2 -8 5763.97 2520.32 14
-2 2 -8 10284.5 3140.04 14
-2 2 -6 67892.8 5477.81 14
-2 2 -6 65694.0 4775.60 8
-2 -2 -6 60786.9 5259.78 14
-2 -2 -6 72136.3 4425.21 8
2 -2 -6 70805.8 5545.27 13
-2 2 -4 50196.9 3652.00 8
2 -2 -4 52548.3 4043.50 13
-2 -2 -4 48254.0 3891.64 14
2 2 -4 48360.7 3067.85 13
2 -2 -4 50204.6 3624.20 14
-2 2 -4 49956.6 3835.07 14
-2 -2 -2 518697. 6602.37 11
-2 2 -2 537465. 8258.45 14
2 2 -2 524526. 5843.51 13
2 2 -2 523911. 6818.64 3
2 -2 0 126673. 3717.19 2
-2 2 0 116082. 3555.81 1
-2 2 0 118091. 3531.38 8
2 2 0 125582. 2351.31 15
2 -2 2 513129. 9373.79 2
-2 -2 2 518146. 7265.88 11
-2 -2 4 48404.0 2540.90 11
2 -2 4 42839.9 3522.01 2
-2 -2 4 52509.8 3116.15 4
-2 -2 4 52988.5 3413.26 5
-2 2 4 53367.0 1529.00 4
2 -2 4 50835.4 3024.10 15
-2 2 4 52418.7 2829.18 5
-2 2 6 68023.4 4048.68 5
-2 -2 6 64478.3 4073.77 4
2 -2 6 65275.4 4801.41 2
2 -2 6 63428.2 4162.98 15
2 -2 6 74295.7 4176.46 12
-2 -2 6 65510.6 4618.97 5
2 -2 8 4928.25 1688.26 15
-2 2 8 4655.30 1737.30 5
-2 -2 8 9400.59 2539.35 5
2 3 -15 1972.38 886.004 22
-3 2 -15 2227.90 752.467 22
3 -2 -13 29966.9 2292.35 22
-3 2 -13 25584.3 1943.86 22
2 3 -13 25466.8 2102.32 22
3 -2 -11 22638.8 2158.24 22
-3 2 -11 20541.6 2113.28 36
3 -2 -11 23993.9 2157.71 21
2 3 -11 22357.9 2170.86 22
-2 -3 -11 20405.8 2023.52 22
-2 -3 -11 24754.4 2268.11 43
-3 2 -9 5105.58 2621.87 14
-2 -3 -9 4091.35 2328.66 14
3 -2 -7 53639.2 5474.58 13
-2 -3 -7 60569.4 5663.12 14
-3 2 -7 59726.0 5673.96 14
-3 2 -5 152454. 6886.83 8
-2 -3 -5 143352. 5828.24 8
-2 -3 -5 146881. 7064.01 14
-3 2 -5 136757. 6914.01 14
3 -2 -5 145547. 7151.75 13
-3 2 -3 361161. 8740.21 14
-3 2 -3 373563. 9154.44 8
-2 -3 -3 386746. 6084.17 11
3 -2 -3 374861. 9207.98 13
2 3 -3 370216. 6369.66 3
-2 -3 -1 364807. 6137.68 11
3 -2 1 386886. 8089.47 2
-2 -3 1 375930. 5961.94 5
-3 2 1 370964. 6072.38 8
-3 2 1 375648. 6932.07 1
3 -2 3 386454. 9524.51 2
2 3 3 382903. 7709.87 9
-2 -3 3 381042. 7981.86 4
3 -2 3 383491. 7676.92 15
-2 -3 3 377328. 7351.04 11
-3 2 5 150850. 5294.93 5
3 -2 5 135012. 5798.14 15
-2 -3 5 143677. 4872.95 11
-2 -3 5 142254. 6219.97 5
-2 -3 5 160714. 6128.96 4
3 -2 5 145661. 6758.22 2
-3 2 7 57224.1 4124.52 5
-2 -3 7 61308.3 4958.50 5
3 -2 7 58391.9 4146.94 12
3 -2 7 67242.8 5367.15 2
-2 -3 7 60850.3 4506.92 4
3 -2 7 61754.1 4672.19 15
-2 -3 9 5414.12 2189.83 5
2 3 9 7708.53 2741.34 15
3 -2 9 3131.74 1889.34 15
-3 1 -14 1082.16 878.321 22
1 3 -14 -313.854 970.206 22
3 -1 -14 1436.54 1106.01 22
-3 1 -12 14136.8 1697.13 22
-1 -3 -12 17954.8 2065.43 43
1 3 -12 15359.0 1844.43 22
3 -1 -12 17845.4 1952.30 22
-3 1 -12 10619.8 1677.79 36
-1 -3 -12 20387.2 1895.02 22
3 -1 -10 16934.8 1860.16 22
-3 1 -10 14269.2 1779.96 36
-1 -3 -10 16961.0 1926.97 43
-3 1 -8 18089.5 3747.19 14
-1 -3 -8 20072.2 3875.68 14
-1 -3 -6 24002.3 3477.43 14
3 -1 -6 22356.5 3406.46 13
-3 1 -6 23121.3 3550.02 14
-3 1 -6 18992.7 2975.51 8
-3 1 -4 116534. 5518.43 8
3 -1 -4 119553. 5690.91 13
-1 -3 -4 118356. 5552.54 14
-3 1 -4 122875. 5934.67 14
-1 -3 -4 116384. 5668.94 13
1 3 -4 117467. 2671.65 3
1 3 -2 259212. 3713.54 1
1 3 -2 273535. 5090.51 9
-1 -3 -2 260200. 6264.88 13
-1 -3 -2 260096. 4477.28 11
-3 1 0 150766. 4038.59 1
-1 -3 0 154757. 2668.98 13
-1 -3 0 159406. 3693.55 4
-3 1 0 161413. 4377.73 8
3 -1 2 247847. 6568.34 2
-3 1 2 259587. 3523.51 8
1 3 2 257078. 5897.98 9
-3 1 4 117512. 4341.13 5
-1 -3 4 114391. 4172.20 11
1 3 4 117269. 4313.10 9
-3 1 4 117023. 3017.80 4
3 -1 4 119491. 5464.12 2
3 -1 4 114400. 4885.78 15
3 -1 6 22334.0 2947.74 2
-3 1 6 23058.4 2545.77 5
3 -1 6 23464.0 2962.97 15
-1 -3 6 24261.2 2402.93 15
-3 1 8 14216.1 2434.43 5
-1 -3 8 15993.8 2668.46 4
-1 -3 8 13892.6 2952.78 5
3 -1 8 14612.4 2707.37 15
3 -1 10 14153.6 3790.34 15
0 3 -15 1770.39 780.670 22
0 -3 -13 10191.8 1539.71 22
-3 0 -13 8646.32 1389.82 22
0 3 -13 9033.28 1526.70 22
3 0 -13 8930.18 1535.62 22
-3 0 -11 4550.84 1254.18 43
0 -3 -11 7248.04 1640.96 43
-3 0 -11 5130.73 1502.37 36
0 -3 -11 6149.99 1414.28 22
3 0 -11 5182.23 1434.00 22
-3 0 -11 4440.95 1455.98 22
0 3 -11 5117.29 1348.08 22
-3 0 -9 1851.41 1926.87 14
0 -3 -9 2709.20 2202.21 14
-3 0 -7 50910.5 5299.82 14
0 -3 -7 56118.3 5361.98 14
3 0 -7 57882.6 5226.43 13
0 3 -7 57464.1 5466.67 14
-3 0 -5 24071.4 3275.51 14
0 -3 -5 29681.5 3295.15 14
0 -3 -5 30475.4 3573.30 13
-3 0 -5 31078.9 3326.75 8
3 0 -5 30142.3 3328.05 13
0 3 -5 27817.9 3269.06 14
0 -3 -3 94618.3 4184.35 14
0 3 -3 96331.2 4158.38 14
0 3 -3 96148.3 2623.64 9
0 -3 -3 99832.3 2155.94 11
3 0 -3 95129.8 4316.87 13
-3 0 -3 94921.1 4585.87 8
0 -3 -1 164338. 2976.26 4
0 -3 -1 160419. 4178.19 13
0 -3 -1 163360. 3623.30 11
0 -3 -1 164451. 3077.09 14
3 0 1 162479. 4141.31 3
-3 0 1 156667. 3914.26 11
0 -3 3 98567.5 2977.88 15
0 -3 3 96822.6 3677.79 12
-3 0 3 97436.0 3749.88 5
0 -3 3 100835. 3765.26 11
-3 0 3 94258.8 2948.46 4
-3 0 3 94296.1 3068.06 11
0 3 5 28890.5 2238.05 9
3 0 5 26045.6 2803.61 15
-3 0 5 28818.6 2115.87 4
0 -3 5 31588.9 2439.38 15
0 -3 5 30445.0 2349.94 11
-3 0 5 27831.3 2748.87 5
3 0 7 50868.5 4436.72 15
-3 0 7 53491.2 4294.42 5
0 -3 7 56210.6 3919.73 15
3 0 9 2114.90 1893.91 15
0 -3 9 2978.02 2025.41 5
-3 0 9 1692.40 1898.21 5
-1 3 -14 8264.92 1276.18 22
-3 -1 -14 8573.97 1153.18 22
3 1 -14 9321.86 1398.55 22
1 -3 -12 36282.4 2493.90 22
-1 3 -12 36493.3 2496.11 22
-3 -1 -12 36876.9 2337.40 22
3 1 -12 36890.8 2583.20 22
1 -3 -10 5796.46 1437.83 22
1 -3 -10 6410.55 1433.56 43
1 -3 -10 6666.44 1402.65 21
3 1 -10 4219.23 1287.04 22
-3 -1 -8 28394.9 4538.42 14
-1 3 -8 29052.2 4329.66 14
-3 -1 -6 26563.2 3739.79 14
3 1 -6 20117.4 2827.52 13
1 -3 -6 21622.9 3518.17 13
-3 -1 -6 27263.7 3305.48 8
-1 3 -6 24180.4 3395.80 14
1 -3 -6 21439.9 3216.58 14
-3 -1 -4 29921.1 3130.87 14
-1 3 -4 27042.1 2855.24 14
-3 -1 -4 26108.7 3001.23 8
3 1 -4 27260.6 2731.09 13
1 -3 -4 26730.0 2777.96 14
1 -3 -4 27388.7 3133.45 13
1 -3 -2 41226.4 2155.89 14
-1 3 -2 42643.4 2325.90 14
-1 3 -2 44873.0 2395.71 1
-1 3 2 45029.1 1268.53 5
-3 -1 2 42763.4 2227.61 4
1 -3 2 45639.8 2564.67 12
3 1 2 43127.2 2416.57 3
-3 -1 2 44360.7 2330.41 11
1 -3 4 26574.3 2288.44 11
-3 -1 4 28612.5 1989.82 11
-3 -1 4 27447.6 2567.39 5
1 -3 4 27202.9 2441.27 12
3 1 4 24594.9 1878.78 3
1 -3 4 28296.8 2162.41 15
-3 -1 4 24459.2 996.736 1
-3 -1 4 29444.3 2232.49 4
3 1 6 21326.3 2916.49 15
1 -3 6 23798.6 2535.09 15
1 -3 6 23633.8 2551.04 12
-3 -1 6 25127.3 2947.54 5
-3 -1 6 26518.6 2491.53 4
-3 -1 8 31859.7 3800.55 5
3 1 8 33181.1 3931.47 15
-3 -1 10 4580.66 2480.68 5
-2 3 -15 5663.46 916.817 22
3 2 -15 7046.65 1070.58 22
2 -3 -13 7339.22 1533.88 22
-2 3 -13 3753.30 1206.30 22
3 2 -13 9289.31 1637.83 22
-2 3 -13 5695.32 1335.18 34
-3 -2 -11 14480.5 1792.31 43
-2 3 -11 16042.8 1963.98 36
3 2 -11 13303.0 1758.25 22
2 -3 -11 14967.3 1915.61 21
2 -3 -11 15354.9 1861.36 22
2 -3 -11 15214.7 1946.31 43
-3 -2 -9 53931.6 6435.86 14
-2 3 -9 46664.5 5969.93 14
-2 3 -7 30404.2 4105.11 14
2 -3 -7 43574.1 5199.95 13
-3 -2 -7 39115.2 4707.09 14
3 2 -5 83646.9 4539.48 13
-3 -2 -5 80730.4 5518.11 14
-2 3 -5 86453.0 5411.32 14
-3 -2 -5 88167.0 4946.12 8
2 -3 -5 81877.4 5567.95 13
3 2 -3 397708. 7040.27 13
-2 3 -3 377741. 8459.31 14
3 2 -3 387443. 7045.20 3
-2 3 -3 389979. 9363.63 8
-3 -2 -1 155065. 4277.98 11
3 2 -1 156603. 4499.00 3
-2 3 -1 157869. 4683.95 1
3 2 1 159770. 3900.17 15
2 -3 1 160414. 5326.30 2
-2 3 3 387077. 5466.91 5
-3 -2 3 383827. 7435.91 4
2 -3 3 405057. 8146.13 12
-3 -2 3 392850. 7273.38 11
2 -3 5 92804.0 4464.15 15
-3 -2 5 83095.7 4246.99 4
-3 -2 5 86976.9 4847.72 5
-2 3 5 80950.2 3680.39 5
3 2 5 84402.1 3539.06 3
2 -3 5 85715.3 5533.38 2
-3 -2 5 82388.4 3553.24 11
2 -3 5 83255.6 4397.62 12
2 -3 7 42977.2 4490.92 2
-3 -2 7 31383.7 3646.50 5
2 -3 7 36069.1 3451.14 15
2 -3 7 33293.6 3185.17 12
-3 -2 7 40584.8 3452.49 4
-3 -2 9 47983.5 5016.06 5
3 2 9 54901.2 5602.08 15
3 3 -14 1603.60 1069.51 22
-3 3 -14 1405.55 849.570 34
-3 3 -14 538.345 876.843 22
3 3 -12 1151.07 1325.63 22
-3 3 -12 -520.723 1240.80 22
3 -3 -12 3222.15 1387.92 22
-3 3 -12 946.444 1044.28 36
-3 -3 -12 3646.71 1411.80 43
3 -3 -10 10744.5 1671.84 21
-3 -3 -10 7289.48 1428.87 43
3 3 -10 7993.80 1899.88 35
-3 3 -10 8937.07 1543.61 36
3 -3 -10 11645.3 1660.30 22
3 -3 -10 11693.6 1809.83 43
3 3 -10 5736.53 1348.64 22
-3 -3 -8 2579.25 2448.52 14
-3 3 -8 11212.5 3101.23 14
3 -3 -8 4151.83 2564.32 13
-3 -3 -6 7619.77 2512.71 14
-3 -3 -6 3417.48 1642.51 8
3 -3 -6 9010.38 2780.16 13
-3 3 -6 8610.75 2560.00 14
3 -3 -4 171896. 7343.11 13
-3 -3 -4 169913. 7052.73 14
-3 3 -4 178741. 6961.36 14
-3 3 -4 173171. 7207.63 8
3 3 -2 742012. 6002.32 13
-3 -3 -2 730524. 9713.14 11
3 -3 0 502167. 8981.77 2
3 3 0 532261. 5816.45 15
-3 3 0 515298. 8939.07 8
3 -3 0 523620. 7721.06 12
-3 3 0 515236. 8983.39 1
-3 -3 2 742560. 10554.2 4
-3 -3 2 745243. 10458.7 11
3 -3 2 739296. 12924.9 2
3 -3 4 170393. 7357.00 2
-3 -3 4 170616. 5455.95 11
-3 -3 4 176962. 6003.67 4
-3 -3 4 175417. 6280.37 5
-3 3 6 5768.16 1377.13 5
-3 -3 6 4448.26 1752.86 5
-3 -3 6 8260.47 1864.57 4
3 -3 6 5442.83 1969.35 2
3 -3 6 6060.27 1788.19 12
3 -3 6 8906.86 1972.66 15
-3 -3 8 2430.44 1831.76 5
3 3 8 6412.62 2087.24 15
3 -3 8 6540.85 2127.06 15
3 4 -15 7645.61 1023.86 22
-4 3 -15 8199.64 882.437 22
-4 3 -13 18877.7 1906.35 36
3 4 -13 19177.2 1819.73 22
-4 3 -13 18934.7 1693.08 22
-4 3 -11 7703.88 1576.36 36
4 -3 -11 9875.62 1614.56 21
4 -3 -11 6882.12 1544.86 22
-3 -4 -11 8391.75 1560.73 43
3 4 -11 6119.79 1575.69 22
-4 3 -9 23906.5 4664.68 14
-3 -4 -9 22185.5 4389.47 14
-3 -4 -7 12967.6 3173.77 14
-4 3 -7 12949.9 3180.14 14
4 -3 -7 14390.9 3330.72 13
-3 -4 -5 111613. 6489.91 14
4 -3 -5 104406. 6488.10 13
-4 3 -5 102499. 6176.45 14
-4 3 -5 102943. 6285.72 8
3 4 -3 112539. 4401.85 3
-4 3 -3 112594. 5821.93 8
-4 3 -3 103542. 4995.09 14
-3 -4 -3 107802. 4121.63 11
-3 -4 -1 81165.4 3667.45 11
-4 3 -1 80303.5 4172.11 1
-4 3 -1 81423.4 4446.23 8
4 -3 -1 79802.9 3086.27 12
-4 3 1 82074.5 4074.13 1
-4 3 1 81421.9 3802.85 8
-3 -4 3 110485. 4836.90 4
-3 -4 3 111146. 4752.52 5
4 -3 3 115673. 6092.31 2
-3 -4 3 111731. 4722.68 11
-3 -4 5 107335. 5644.80 5
4 -3 5 102001. 6477.03 2
-3 -4 5 101820. 4751.82 11
-3 -4 5 106029. 5520.56 4
4 -3 7 14614.9 3145.90 2
-3 -4 7 15815.6 2835.65 5
4 -3 7 12920.9 2534.12 12
-3 -4 7 13488.5 2471.24 4
-3 -4 9 24968.9 3998.71 5
3 4 9 20278.0 3814.76 15
-4 2 -14 16869.3 1442.18 22
-4 2 -14 12104.9 1423.58 34
2 4 -14 15340.8 1535.26 22
-4 2 -12 8972.43 1587.11 36
-2 -4 -12 8735.63 1725.26 43
4 -2 -12 8016.04 1611.83 22
-4 2 -12 4696.29 1336.98 22
2 4 -12 5906.16 1470.37 22
2 4 -10 2731.48 1478.91 35
4 -2 -10 7238.20 1491.32 22
-4 2 -10 6179.62 1452.56 36
-2 -4 -10 4185.72 1253.08 43
-4 2 -8 29266.7 4672.48 14
-2 -4 -8 22199.8 3974.23 14
4 -2 -8 20215.0 3845.07 13
-2 -4 -6 73232.1 5618.41 14
-4 2 -6 74581.9 5517.26 8
-4 2 -6 70200.0 5790.02 14
4 -2 -6 74238.3 5839.17 13
-2 -4 -4 87410.1 3053.74 11
-2 -4 -4 83880.2 4892.04 14
-4 2 -4 84712.7 5135.99 14
-4 2 -4 87003.7 5357.72 8
2 4 -4 91917.2 3389.80 3
4 -2 -4 86108.2 5315.13 13
4 -2 -2 750045. 7237.10 12
-2 -4 -2 760135. 11166.8 13
-2 -4 -2 752265. 9649.12 11
-4 2 0 496117. 8875.64 1
-4 2 0 495352. 9125.66 8
-2 -4 0 511288. 7973.70 4
-4 2 2 732947. 10688.5 1
-2 -4 2 745570. 10213.3 5
-4 2 2 743681. 8364.61 8
2 4 2 771606. 11802.2 9
-2 -4 2 755457. 11015.4 11
-2 -4 4 87704.0 4169.26 11
2 4 4 92336.4 4508.18 9
-2 -4 4 88567.8 4646.21 5
4 -2 4 93706.6 5433.94 2
-2 -4 4 90952.3 4699.56 4
-2 -4 4 85283.8 2575.88 15
-4 2 6 71068.3 4158.90 5
4 -2 6 74426.6 4887.59 15
-2 -4 6 76189.9 4993.94 4
-2 -4 6 68070.0 5034.19 5
-2 -4 8 19926.1 3347.02 5
4 -2 8 21428.7 3391.40 15
-2 -4 8 21226.6 3121.57 4
1 4 -15 6060.24 998.178 22
-4 1 -13 5323.85 1227.63 36
1 4 -13 6226.75 1424.48 22
-4 1 -13 5760.79 1248.18 22
-1 -4 -13 8406.21 1406.82 22
4 -1 -13 7397.02 1545.51 22
-1 -4 -11 6120.90 1528.48 43
-1 -4 -11 7353.65 1545.59 22
4 -1 -11 7232.35 1611.88 22
-4 1 -11 5090.13 1300.21 22
-4 1 -11 7086.66 1533.33 36
1 4 -11 7743.70 1605.64 34
1 4 -11 5014.49 1373.19 22
-1 -4 -9 4282.86 2712.73 14
-4 1 -9 3366.56 3045.42 14
-4 1 -7 75729.9 5957.20 8
-1 -4 -7 83629.9 6437.24 14
-4 1 -7 74998.2 6457.75 14
4 -1 -7 81396.1 6452.40 13
-4 1 -5 30595.6 3745.04 14
-1 -4 -5 35277.8 3957.07 13
-4 1 -5 34064.3 3640.80 8
4 -1 -5 32823.3 3697.09 13
-1 -4 -5 37539.2 3695.41 14
-1 -4 -3 91463.9 4292.66 14
-1 -4 -3 96383.4 3073.85 11
-1 -4 -3 92671.8 4768.84 13
-4 1 -3 98974.6 5258.17 8
1 4 -1 31133.3 2344.12 9
-1 -4 -1 36414.7 2254.65 11
-1 -4 -1 34578.6 2275.99 13
-1 -4 1 36164.3 1952.34 5
-4 1 1 31468.4 2200.79 8
-4 1 1 30418.1 2257.35 1
-4 1 3 90365.5 3528.69 1
4 -1 3 89386.0 4121.30 15
-1 -4 3 102271. 4232.41 11
1 4 3 88798.6 4214.20 9
-1 -4 5 37458.7 2340.61 15
-1 -4 5 34334.9 2794.04 11
4 -1 5 36323.7 3345.49 15
-4 1 5 37244.8 3014.86 5
1 4 5 38131.0 2918.63 9
-4 1 7 81005.8 5104.45 5
4 -1 7 82111.2 5660.13 15
4 -1 9 5148.21 2372.98 15
-1 -4 9 4104.23 2274.36 5
4 0 -14 22273.5 1840.32 22
0 4 -14 19866.0 1703.28 22
-4 0 -12 3494.75 1219.10 22
0 -4 -12 3273.28 1382.04 43
0 -4 -12 4281.25 1353.58 22
0 4 -12 2782.99 1275.06 34
-4 0 -12 3894.07 1282.37 36
0 4 -12 4165.54 1467.54 22
4 0 -12 5701.11 1478.32 22
-4 0 -10 6151.44 1643.05 43
0 -4 -10 10679.1 1535.60 22
4 0 -10 7420.60 1470.72 22
0 4 -10 8224.29 1527.06 36
0 -4 -10 6331.85 1504.64 43
0 -4 -10 7437.88 1437.81 21
-4 0 -10 6567.43 1415.92 36
-4 0 -8 19559.0 4028.50 14
0 -4 -8 17187.2 3380.28 14
-4 0 -6 21075.7 3168.65 8
-4 0 -6 14104.8 3151.81 14
0 -4 -6 19404.1 3479.13 13
0 -4 -6 17457.3 2928.15 14
4 0 -6 18363.0 3031.49 13
-4 0 -4 14538.2 2646.25 8
0 4 -4 14268.3 2346.58 14
-4 0 -4 12678.7 2606.71 14
0 -4 -4 12762.3 2054.88 14
0 -4 -4 12280.3 2422.20 13
4 0 -4 13139.7 2315.71 13
0 4 -2 12614.8 1476.15 1
0 -4 -2 14998.8 1485.05 11
0 -4 -2 13325.6 1480.62 14
0 -4 -2 12188.1 1971.91 13
0 -4 0 31487.1 1271.16 5
0 -4 0 30646.4 1943.78 4
0 -4 2 16073.1 1925.17 11
-4 0 2 12489.3 1332.82 1
0 -4 4 13049.6 1417.34 15
4 0 4 14076.7 2133.78 15
0 -4 4 11926.7 1869.58 11
-4 0 4 12932.3 1860.73 5
-4 0 4 13832.4 1316.71 1
0 -4 6 16063.9 2106.67 11
-4 0 6 18881.3 2603.02 5
0 -4 6 17775.4 2049.61 15
4 0 6 17652.9 2819.94 15
0 -4 8 18553.5 3614.05 2
4 0 8 16952.5 3201.55 15
-4 0 8 17595.2 2836.25 5
-1 4 -15 5235.25 947.929 22
-1 4 -13 4312.51 1265.11 22
4 1 -13 4357.88 1276.03 22
-1 4 -13 4969.64 1326.26 34
1 -4 -11 36194.6 2725.71 21
-4 -1 -11 36161.4 2467.82 43
-1 4 -11 35860.4 2670.74 36
1 -4 -11 31917.6 2697.47 43
1 -4 -11 38253.5 2509.57 22
-4 -1 -11 38688.5 2668.14 36
4 1 -11 32129.9 2426.41 22
-4 -1 -9 23219.1 4600.35 14
-4 -1 -7 34014.3 3942.54 8
1 -4 -7 27181.5 4236.32 13
1 -4 -7 27601.0 3693.96 14
-1 4 -7 32032.7 4270.28 14
-4 -1 -7 29498.1 4381.67 14
4 1 -5 53729.6 4067.89 13
1 -4 -5 46473.7 4480.93 13
-1 4 -5 58036.3 4448.61 14
1 -4 -5 56703.7 4266.36 14
-4 -1 -5 54110.5 4366.26 8
-4 -1 -5 53485.4 4730.76 14
1 -4 -3 767317. 7811.92 11
4 1 -3 772357. 11531.7 13
1 -4 -3 773496. 13486.6 13
1 -4 -3 765550. 10802.1 14
-1 4 -3 766688. 11350.5 14
1 -4 -1 345508. 4778.60 4
-1 4 -1 343401. 6856.02 1
4 1 1 342962. 7173.86 3
-4 -1 1 348577. 6875.16 11
1 -4 3 786139. 11648.4 12
-4 -1 3 782563. 10522.5 11
4 1 3 786413. 10743.3 3
4 1 3 763451. 11820.4 15
-1 4 3 783215. 6249.37 5
1 -4 5 52832.3 3657.65 12
4 1 5 53487.3 4045.91 15
-4 -1 5 53013.2 3771.60 5
-1 4 5 51796.3 2812.82 5
-4 -1 5 52603.5 2888.10 11
1 -4 5 50421.7 3065.51 15
1 -4 5 51641.0 3366.60 11
-4 -1 5 58046.1 3294.14 4
1 -4 7 35302.7 4386.81 2
-4 -1 7 27608.5 3373.89 5
4 1 7 35530.3 3984.07 15
4 1 9 23667.3 3818.45 15
-4 -1 9 19377.7 3327.64 5
4 2 -14 7460.26 1316.38 22
-2 4 -14 7413.49 1223.25 22
-2 4 -14 3433.72 1004.47 34
-4 -2 -12 48249.1 2829.56 43
2 -4 -12 49627.9 2794.65 22
-2 4 -12 41573.5 2584.41 22
4 2 -12 47301.6 2770.52 22
-2 4 -10 10348.4 1631.52 36
2 -4 -10 11829.2 1735.92 21
2 -4 -10 11193.3 1609.56 22
-4 -2 -10 13150.2 1656.68 43
2 -4 -10 11298.2 1714.41 43
4 2 -10 13929.9 1811.23 22
-4 -2 -10 10018.0 1673.35 36
2 -4 -8 5495.60 2944.31 13
-2 4 -8 4246.72 2616.18 14
-4 -2 -8 6898.57 2690.18 14
-4 -2 -6 101332. 7002.40 14
4 2 -6 109115. 5928.08 13
-2 4 -6 98133.8 6428.54 14
-4 -2 -6 106240. 6250.39 8
2 -4 -6 108000. 7165.01 13
4 2 -4 53035.3 3320.90 13
-2 4 -4 53922.6 3828.57 14
2 -4 -4 50776.5 4285.94 13
-2 4 -2 54543.7 3178.17 1
4 2 -2 58897.5 3272.04 3
-4 -2 -2 57377.8 3162.96 11
-2 4 -2 60588.4 2804.62 14
2 -4 0 10371.4 1933.37 2
2 -4 0 12418.5 1674.65 12
4 2 2 58483.7 3350.48 3
-4 -2 2 57515.8 3122.06 11
4 2 2 58810.5 3163.87 15
-4 -2 4 55249.7 3677.90 5
4 2 4 55352.6 3231.96 3
2 -4 4 55720.0 3650.17 12
4 2 4 45069.0 3504.48 15
-4 -2 4 56114.3 3335.04 4
-2 4 4 51957.6 2288.62 5
-4 -2 4 51832.1 3136.87 11
2 -4 6 98229.8 6736.82 2
-4 -2 6 111869. 5215.68 4
4 2 6 92694.0 5804.93 15
2 -4 6 105844. 4958.01 11
2 -4 6 101339. 5356.37 12
-4 -2 6 101464. 5791.11 5
2 -4 8 6946.64 2784.32 2
-4 -2 8 2025.30 1640.12 5
4 2 8 2761.13 1974.05 15
-3 4 -15 1403.78 732.589 22
-3 4 -13 20815.8 1950.89 34
-3 4 -13 21649.3 1824.16 22
-3 4 -11 10297.0 1686.60 36
3 -4 -11 8159.91 1528.71 21
-4 -3 -11 6916.35 1421.22 43
3 -4 -11 7861.15 1549.27 22
3 -4 -11 7280.17 1545.94 43
4 3 -11 6390.08 1582.03 22
-3 4 -9 1997.28 2401.41 14
-4 -3 -9 2912.36 2523.95 14
-3 4 -7 30190.9 4185.17 14
-4 -3 -7 29015.7 4480.08 14
3 -4 -7 31352.0 4504.81 13
-4 -3 -5 58678.0 4758.99 8
-4 -3 -5 59600.1 5106.85 14
-3 4 -5 58046.7 4657.25 14
3 -4 -5 56136.6 4990.91 13
4 3 -3 287446. 5589.53 13
-3 4 -3 274508. 7397.36 14
4 3 -3 279031. 7153.35 3
3 -4 -3 277349. 8824.79 13
-3 4 -3 283111. 8982.21 8
-4 -3 -1 517304. 9099.48 11
4 3 -1 529841. 9495.13 3
3 -4 -1 515567. 7942.85 12
-3 4 -1 515237. 9912.57 1
3 -4 1 499951. 10623.5 2
4 3 1 506926. 7789.26 15
-4 -3 3 286980. 7529.14 5
3 -4 3 283222. 7761.14 12
3 -4 3 294553. 9521.95 2
4 3 3 286552. 7558.28 15
-4 -3 3 278812. 7257.89 4
-4 -3 3 285874. 7309.68 11
3 -4 5 61490.1 5226.67 2
4 3 5 61282.4 3654.78 3
-4 -3 5 62419.6 4338.84 5
-4 -3 5 62705.4 3694.91 11
3 -4 5 62406.8 4289.91 12
-4 -3 5 60926.1 3958.99 4
3 -4 7 25356.8 3105.07 12
-4 -3 7 24814.3 3450.62 5
-4 -3 7 25906.9 3010.92 4
4 3 7 26961.2 3760.90 15
3 -4 7 26637.2 3959.73 2
-4 -3 9 384.555 1753.14 5
4 3 9 3335.54 2540.87 15
-4 4 -14 2430.78 970.745 34
-4 4 -14 4625.55 1030.84 22
4 -4 -12 4405.93 1378.89 21
4 4 -12 4743.56 1476.29 22
-4 -4 -12 3789.30 1247.69 43
-4 4 -12 4625.58 1375.44 36
-4 -4 -10 7355.30 1563.55 43
4 4 -10 3992.99 1541.25 35
4 -4 -10 7891.70 1658.82 22
4 -4 -10 6944.73 1608.84 43
-4 4 -10 7067.10 1513.62 36
4 -4 -10 6699.99 1467.64 21
4 4 -10 4580.05 1410.90 22
-4 4 -8 -756.666 2155.98 14
-4 -4 -8 786.817 1888.51 14
4 -4 -8 1033.88 2092.69 13
-4 4 -6 75033.1 5843.98 14
4 -4 -6 77121.7 6328.09 13
-4 -4 -6 73029.3 5374.05 8
-4 -4 -6 76488.7 6154.96 14
4 4 -4 8796.22 1685.05 3
4 -4 -4 9163.00 2491.32 13
-4 4 -4 13099.3 2941.98 8
-4 4 -4 11791.1 2257.24 14
-4 -4 -2 301167. 7491.37 11
-4 4 -2 328258. 9530.89 8
-4 4 0 37011.5 3191.69 1
4 -4 0 36145.9 2683.66 12
-4 4 0 36833.9 3167.43 8
-4 -4 0 36571.9 2757.31 11
-4 -4 2 308797. 7892.90 11
4 4 2 308262. 7146.32 15
4 -4 2 319832. 8122.97 12
-4 -4 2 310981. 7812.95 4
4 -4 2 317608. 9775.55 2
4 -4 4 11841.7 2630.07 2
4 -4 4 14743.8 2385.87 12
-4 -4 4 10724.2 1956.29 11
-4 -4 4 10661.5 2064.68 5
-4 -4 4 11182.7 2041.60 4
-4 -4 6 79279.4 5422.46 5
-4 -4 6 80515.8 5147.18 4
4 -4 6 78381.0 5254.63 12
4 -4 6 84205.4 6468.65 2
-4 -4 8 124.361 1694.19 5
4 4 8 -182.709 1703.04 15
4 5 -15 4296.08 905.400 22
4 5 -13 94.3744 999.583 22
-5 4 -13 987.495 1044.15 22
-4 -5 -13 1244.59 1023.08 43
5 -4 -11 10586.0 1651.28 21
-5 4 -11 8691.74 1571.95 36
-4 -5 -11 8022.45 1580.44 43
4 5 -11 10994.7 1683.17 22
4 5 -11 12515.5 2180.84 35
5 -4 -11 14883.0 1992.90 22
-4 -5 -9 3785.76 2653.76 14
5 -4 -9 3266.21 2504.61 13
-5 4 -9 7716.27 3261.61 14
-4 -5 -7 45960.4 5332.92 14
-5 4 -7 41185.5 4972.90 14
5 -4 -7 47618.6 5692.71 13
5 -4 -5 119034. 7492.11 13
-5 4 -5 111217. 6636.54 14
-5 4 -5 113895. 7277.93 8
-4 -5 -5 116165. 7026.13 14
-5 4 -3 91389.3 4902.16 14
-4 -5 -3 82840.3 4279.16 11
4 5 -3 84672.2 4415.75 3
-5 4 -3 77839.1 5522.78 8
-5 4 -1 20596.9 2957.60 8
-4 -5 -1 23548.2 2557.63 11
5 -4 -1 21573.3 2076.92 12
-5 4 -1 18448.4 2700.97 1
-5 4 1 20795.9 2455.48 8
-4 -5 1 24164.6 2568.85 11
-5 4 1 21922.7 2691.83 1
4 5 1 22248.7 1916.98 15
-4 -5 3 90956.4 4901.54 11
-4 -5 3 90227.6 4867.69 4
-5 4 3 78367.8 4690.51 1
5 -4 3 78495.4 5602.24 2
-4 -5 5 114861. 6062.70 4
5 -4 5 122734. 7585.84 2
5 -4 5 116081. 6215.80 12
-4 -5 5 119142. 5779.36 11
-4 -5 5 118822. 6270.74 5
-4 -5 7 44442.6 4407.70 4
5 -4 7 39181.9 4173.72 12
-4 -5 7 45758.2 4735.52 5
-5 3 -14 1258.73 872.537 22
-5 3 -14 1231.18 876.924 34
3 5 -14 2011.84 1056.80 22
3 5 -12 25311.7 2201.67 22
5 -3 -12 33625.8 2504.65 22
-5 3 -12 26198.4 2258.79 36
-3 -5 -12 28390.2 2404.87 43
-5 3 -12 26339.1 2050.47 22
3 5 -10 1869.31 1196.11 22
5 -3 -10 3023.79 1406.74 22
5 -3 -10 1198.80 1134.62 21
3 5 -10 2335.18 1559.70 35
-5 3 -10 1751.63 1287.96 36
-3 -5 -10 2237.90 1276.16 43
-3 -5 -8 3831.01 2451.09 14
5 -3 -8 71.5614 2076.81 13
-5 3 -8 1311.81 1949.06 14
-5 3 -6 11052.4 2773.16 14
5 -3 -6 7915.15 2648.62 13
-5 3 -6 6681.13 2633.42 8
-3 -5 -6 7317.04 2406.40 14
-5 3 -4 199268. 8625.75 8
-5 3 -4 193344. 7904.51 14
3 5 -4 195880. 6049.86 3
-3 -5 -4 191423. 7621.73 14
5 -3 -4 197201. 8464.57 13
-3 -5 -4 200202. 5736.95 11
5 -3 -2 195915. 4694.16 12
-3 -5 -2 199923. 6010.65 11
-5 3 -2 198529. 7607.72 8
-5 3 0 26774.7 2859.70 1
-5 3 0 24524.6 2734.22 8
-3 -5 0 22606.9 2323.60 11
3 5 0 24802.2 1464.07 15
-3 -5 2 198642. 6468.63 4
3 5 2 206694. 7104.08 9
-5 3 2 199891. 6606.70 1
-3 -5 2 207071. 5970.14 5
-3 -5 2 204009. 6598.60 11
-5 3 2 198863. 5481.28 8
-3 -5 4 194319. 7258.26 4
-3 -5 4 203563. 7023.82 11
-3 -5 4 201597. 7214.30 5
-3 -5 6 8945.13 2245.71 4
-3 -5 6 7199.16 2197.67 5
-3 -5 6 8314.55 1863.76 11
-3 -5 8 2607.88 2133.18 5
-3 -5 8 2444.11 1712.49 4
2 5 -15 1423.44 781.627 22
2 5 -13 1728.11 1212.75 22
-5 2 -13 2490.80 1079.73 36
-5 2 -13 1407.02 987.820 22
-2 -5 -13 828.590 1054.32 43
2 5 -11 656.741 1063.99 34
2 5 -11 -766.182 1311.76 22
5 -2 -11 2823.40 1453.45 22
-5 2 -11 -318.110 1118.67 36
-2 -5 -11 601.524 1155.50 43
-2 -5 -9 4390.30 2533.95 14
-5 2 -9 5118.66 3078.52 14
-2 -5 -7 24172.8 3833.85 14
-5 2 -7 17798.6 3664.03 14
-5 2 -7 20271.9 3609.24 8
5 -2 -7 23138.1 3860.94 13
5 -2 -5 41628.3 4272.93 13
-5 2 -5 48054.5 4654.73 8
-5 2 -5 35491.6 4007.01 14
-2 -5 -5 41643.2 4080.04 14
-2 -5 -3 105710. 5290.68 13
-2 -5 -3 117718. 5147.26 14
5 -2 -3 107527. 2495.36 12
-2 -5 -3 114634. 4190.75 11
-5 2 -3 105889. 5865.82 8
2 5 -1 245665. 6914.79 9
-2 -5 -1 237931. 5511.46 13
-5 2 -1 234561. 7548.69 8
-2 -5 -1 241362. 6254.77 11
-5 2 1 241197. 6675.38 1
-5 2 1 240617. 6488.43 8
-2 -5 1 241419. 6443.70 4
-5 2 3 113541. 4661.19 1
-2 -5 3 113158. 4846.54 5
-2 -5 3 115358. 5197.91 4
-2 -5 3 108334. 4874.13 11
2 5 3 109545. 5159.51 9
-2 -5 5 40561.1 3726.59 5
-5 2 5 43583.5 3262.37 1
-2 -5 5 46976.0 3519.41 11
-2 -5 5 38604.1 3615.83 4
-2 -5 7 22883.8 3306.88 4
-2 -5 7 18601.8 3276.98 5
-2 -5 9 4124.42 2127.08 5
1 5 -14 4130.43 1094.24 22
-5 1 -14 1686.28 857.451 34
5 -1 -12 22955.5 2125.64 22
-5 1 -12 23977.9 2159.14 36
1 5 -12 19309.4 1957.75 22
-1 -5 -12 23350.5 2313.58 43
-5 1 -12 22767.2 1913.80 22
1 5 -12 19594.3 1956.32 34
1 5 -10 20400.4 2368.23 35
-5 1 -10 17464.9 1917.51 36
1 5 -10 18614.5 2115.01 34
-1 -5 -10 18147.5 2061.91 21
5 -1 -10 21007.4 2041.83 22
-1 -5 -10 16099.1 1992.06 43
5 -1 -8 37439.6 4884.02 13
-5 1 -8 45091.5 5787.80 14
-1 -5 -8 43919.2 5231.61 14
-5 1 -6 38829.9 4386.51 8
-1 -5 -6 36107.0 3988.64 14
5 -1 -6 42629.1 4450.75 13
-5 1 -6 40204.6 4708.97 14
5 -1 -4 113358. 5985.65 13
-1 -5 -4 119106. 3583.43 11
-5 1 -4 130756. 6789.38 8
-1 -5 -4 127407. 6426.11 13
-1 -5 -4 115863. 5537.37 14
1 5 -2 106644. 3712.85 1
-1 -5 -2 110044. 3969.04 11
1 5 -2 107485. 4400.66 9
-1 -5 -2 112816. 4721.94 13
-1 -5 -2 109207. 3948.52 14
-1 -5 0 136017. 3446.16 13
-1 -5 0 131967. 4303.71 4
-5 1 0 133197. 5285.75 8
-1 -5 0 134542. 4712.95 11
-1 -5 2 110187. 4575.33 4
-1 -5 2 104266. 4004.19 5
-5 1 2 102467. 3771.68 8
-5 1 2 103459. 4010.29 1
1 5 2 100291. 4790.06 9
-1 -5 2 108815. 4665.24 11
-1 -5 4 127033. 5342.98 11
-5 1 4 122791. 4366.03 1
5 -1 4 123911. 5605.53 15
1 5 4 126205. 5575.87 9
5 -1 6 44272.9 4162.32 15
-1 -5 6 38146.9 3172.82 11
-1 -5 8 40944.9 4474.66 4
5 -1 8 46730.1 4887.12 15
-1 -5 8 46169.9 4939.93 5
0 5 -15 4538.71 890.733 22
0 5 -13 1785.73 1137.71 22
0 5 -13 974.512 1070.27 34
-5 0 -13 2847.41 1104.99 36
5 0 -13 3243.39 1227.53 22
0 5 -11 1546.65 1140.00 34
0 -5 -11 1355.76 1245.85 43
-5 0 -11 1453.11 1183.91 36
5 0 -11 3127.14 1430.45 22
0 -5 -11 2833.71 1366.97 22
0 -5 -11 1365.86 1196.01 21
-5 0 -9 5766.07 3104.40 14
0 -5 -7 929.780 1711.83 14
-5 0 -7 -1528.76 2322.41 14
5 0 -7 1181.50 1671.78 13
-5 0 -7 2732.18 2135.38 8
5 0 -5 31624.5 3526.74 13
-5 0 -5 33349.9 4072.14 14
0 -5 -5 34321.4 4029.49 13
-5 0 -5 28471.1 3584.53 8
0 -5 -5 30378.7 3230.82 14
-5 0 -3 84733.1 5248.13 8
0 5 -3 85960.1 3701.72 9
0 -5 -3 86580.9 4878.20 13
0 -5 -3 86087.9 3886.37 14
0 -5 -3 82101.5 3140.44 11
0 -5 -1 131279. 3699.61 4
0 -5 -1 129549. 4554.05 13
0 -5 -1 136747. 2822.54 14
0 -5 -1 133228. 4448.56 11
5 0 3 87194.1 4325.15 15
0 -5 3 93760.3 4521.80 11
0 -5 5 31623.4 3008.22 11
5 0 5 35373.3 3534.76 15
0 5 5 37953.0 3209.67 9
5 0 7 1137.84 1713.93 15
0 -5 9 7108.78 2689.89 5
5 0 9 6819.61 2454.19 15
0 -5 9 7813.87 2426.04 4
5 1 -14 3292.41 1133.13 22
-1 5 -14 1693.73 972.662 22
-1 5 -14 159.650 865.884 34
-1 5 -12 -521.476 1168.78 22
-1 5 -12 52.9174 1022.91 34
1 -5 -12 139.950 1139.37 43
5 1 -12 1598.69 1265.49 22
-5 -1 -12 94.8414 1003.56 36
-5 -1 -10 13494.3 1770.28 36
1 -5 -10 13676.7 1830.12 43
1 -5 -10 13243.2 1865.60 21
1 -5 -10 16124.1 1761.75 22
-1 5 -10 16679.1 1859.98 36
5 1 -10 15327.6 1874.87 22
-5 -1 -8 661.416 2071.16 14
5 1 -6 23995.7 3183.23 13
-5 -1 -6 21543.5 3896.44 14
1 -5 -6 17501.6 2904.69 14
1 -5 -6 20933.1 3584.11 13
-5 -1 -6 20413.3 3314.43 8
-1 5 -6 21310.5 3271.56 14
1 -5 -4 50172.2 3448.51 14
5 1 -4 49028.0 3762.39 13
-1 5 -4 47576.1 3500.06 14
-5 -1 -4 51681.8 4430.30 8
1 -5 -4 49867.8 4362.42 13
-1 5 -4 50872.7 2659.85 9
1 -5 -2 112054. 3908.03 11
-1 5 -2 106997. 4350.27 1
1 -5 -2 109620. 3252.25 2
1 -5 -2 111147. 5068.81 13
1 -5 -2 115706. 3295.02 14
-5 -1 2 110062. 4521.69 11
5 1 2 111981. 4478.29 15
5 1 2 109609. 4672.12 3
5 1 4 43862.5 3125.76 3
-5 -1 4 46378.0 3033.70 11
5 1 4 46654.2 3654.99 15
1 -5 4 51617.4 3573.33 11
1 -5 6 20803.8 2515.37 11
5 1 6 17952.4 2898.01 15
-5 -1 6 17704.1 2647.50 5
5 1 8 1475.88 1704.02 15
1 -5 8 1770.45 2175.63 2
-2 5 -15 6791.11 950.028 22
-2 5 -13 3318.10 1148.74 34
-2 5 -13 4089.38 1255.09 22
5 2 -13 5513.16 1298.42 22
2 -5 -11 13293.9 1853.00 21
-2 5 -11 13543.2 1763.81 36
-5 -2 -11 11342.2 1628.42 43
-5 -2 -11 15653.3 1848.35 36
2 -5 -11 17719.4 1960.42 22
5 2 -11 11455.6 1738.77 22
2 -5 -11 10241.8 1840.29 43
-5 -2 -9 5084.70 2590.94 14
-5 -2 -7 3421.59 2527.61 14
-2 5 -7 7123.28 2557.30 14
-5 -2 -7 5506.44 2210.28 8
2 -5 -7 5942.93 2690.83 13
-5 -2 -5 91772.7 6364.56 14
-5 -2 -5 103591. 6394.50 8
-2 5 -5 102430. 5764.34 14
5 2 -5 99438.1 5187.42 13
2 -5 -5 105801. 6724.59 13
-2 5 -3 53107.0 3149.80 14
2 -5 -3 50795.5 4083.74 13
5 2 -3 53750.2 3204.87 13
2 -5 -3 58143.4 2745.06 11
-2 5 -1 38905.0 1384.43 14
5 2 -1 37313.8 3026.54 3
-5 -2 -1 34101.0 2774.44 11
-2 5 -1 36404.6 3013.98 1
2 -5 -1 36291.6 2560.59 2
5 2 1 40600.8 3162.77 3
-5 -2 1 32284.0 2665.44 11
-5 -2 3 54435.5 3444.47 11
5 2 3 48037.3 3454.26 15
5 2 3 50199.6 3399.08 3
2 -5 3 55315.7 3721.65 12
5 2 5 97672.1 5690.26 15
-5 -2 5 101074. 4665.06 11
2 -5 5 102933. 5430.35 12
5 2 5 104807. 4725.38 3
-5 -2 5 106441. 4860.14 4
2 -5 5 104094. 5188.87 11
-5 -2 7 6467.16 2143.43 5
2 -5 7 4284.68 2351.67 2
5 2 7 8127.09 2447.40 15
5 2 9 9015.89 2813.11 15
-3 5 -14 9650.66 1214.69 22
-3 5 -14 7763.12 1237.22 34
5 3 -12 17254.2 1920.94 22
-5 -3 -12 15226.6 1728.34 43
3 -5 -12 16570.9 1900.98 21
-3 5 -10 7176.00 1603.93 36
-5 -3 -10 6966.87 1342.84 43
5 3 -10 10375.5 2051.09 35
3 -5 -10 6207.32 1456.42 43
5 3 -10 6507.90 1445.27 22
3 -5 -10 10370.9 1753.84 22
3 -5 -10 6292.73 1459.64 21
-5 -3 -10 7457.02 1539.65 36
-5 -3 -8 1315.87 2190.34 14
3 -5 -8 1428.38 2183.46 13
-3 5 -8 -3550.14 2334.26 14
-3 5 -6 147845. 7786.27 14
-5 -3 -6 146635. 8788.81 14
3 -5 -6 148277. 8698.84 13
-5 -3 -6 158614. 8236.55 8
5 3 -4 5404.85 1445.90 13
-3 5 -4 3432.09 1608.95 14
3 -5 -4 2587.25 1960.56 13
-3 5 -2 60982.2 2877.49 14
-5 -3 -2 52725.0 3498.20 11
-3 5 -2 55064.6 3779.85 1
5 3 -2 53171.4 3592.78 3
3 -5 -2 58018.6 1612.73 4
-3 5 0 991518. 14695.8 1
3 -5 0 999999. 12912.9 12
5 3 0 996621. 14475.3 3
3 -5 0 992729. 14866.6 2
-5 -3 0 993498. 13761.0 11
5 3 2 57083.0 3340.78 15
3 -5 2 55651.3 4468.89 2
3 -5 2 58587.3 3649.38 12
-5 -3 2 57831.4 3652.58 11
5 3 2 54299.4 3732.16 3
3 -5 4 3568.18 1688.64 12
-5 -3 4 2879.96 1351.64 4
3 -5 4 5284.17 2476.39 2
-5 -3 4 3815.64 1482.91 11
5 3 4 3240.21 1499.22 3
5 3 4 3659.65 1765.76 15
3 -5 6 158773. 9014.78 2
3 -5 6 160498. 7355.27 12
-5 -3 6 161499. 7568.95 5
3 -5 6 151559. 6591.82 11
-5 -3 6 149883. 6552.57 4
5 3 6 151449. 7730.20 15
5 3 8 1306.30 1833.07 15
-5 -3 8 1118.64 1550.42 5
3 -5 8 1138.84 1938.25 2
-4 5 -15 -454.838 580.248 22
-4 5 -13 1541.34 1008.44 22
5 4 -13 1007.69 1128.67 22
-4 5 -13 19.3531 970.898 34
5 4 -11 10794.9 1666.30 22
4 -5 -11 6308.18 1440.78 21
-5 -4 -11 6309.82 1448.59 43
-4 5 -11 8455.91 1627.16 36
-4 5 -9 25729.8 4550.19 14
4 -5 -9 23596.0 4862.87 13
-5 -4 -9 25902.5 5030.52 14
-5 -4 -7 43924.8 5366.81 14
4 -5 -7 41181.9 5340.12 13
-4 5 -7 51917.2 5337.05 14
-4 5 -5 45427.4 4174.90 14
-5 -4 -5 51150.9 4975.48 14
4 -5 -5 50636.7 5047.64 13
-4 5 -3 184491. 6281.44 14
5 4 -3 200365. 6866.20 3
-5 -4 -3 196188. 6618.07 11
4 -5 -1 104720. 4362.74 12
-4 5 -1 106560. 5363.29 1
5 4 -1 108508. 5125.44 3
-5 -4 -1 104107. 4819.84 11
-5 -4 1 107972. 4980.71 11
-4 5 1 105569. 5369.91 1
4 -5 1 106447. 4854.48 12
5 4 1 107864. 4008.23 15
4 -5 1 112368. 5892.11 2
-5 -4 3 186009. 6804.61 11
5 4 3 195567. 6806.00 15
4 -5 3 188101. 7081.67 12
5 4 5 53962.6 4467.25 15
4 -5 5 42338.5 3924.38 12
5 4 5 49731.7 3837.38 3
-5 -4 5 53301.9 3937.93 11
4 -5 5 50741.6 5125.71 2
-5 -4 5 51167.9 4004.53 4
4 -5 7 57687.8 4882.09 12
-5 -4 7 47941.9 4736.91 5
-5 -4 7 50546.3 4375.88 4
5 4 7 52654.9 5110.64 15
4 -5 7 49996.6 5723.01 2
-5 5 -14 513.203 766.457 22
5 5 -14 1431.83 936.802 22
-5 5 -14 -404.549 810.293 34
5 5 -12 17234.2 1840.82 22
5 -5 -12 15480.3 1846.89 21
-5 5 -12 18165.4 1923.42 36
-5 -5 -12 15652.6 1814.87 43
5 -5 -10 2731.43 1364.15 43
5 -5 -10 5935.93 1498.72 21
-5 -5 -10 2685.48 1181.91 43
-5 5 -10 4401.95 1463.07 36
5 5 -10 2957.12 1593.84 35
5 5 -10 2473.05 1296.89 22
-5 -5 -8 11517.0 3490.40 14
5 -5 -8 16044.5 4123.78 13
-5 5 -8 8836.90 2838.70 14
5 -5 -6 19801.6 3752.42 13
-5 5 -6 20346.2 3322.95 14
-5 -5 -6 18251.8 3287.46 8
-5 -5 -6 22179.3 3791.05 14
-5 5 -4 76266.1 5928.41 8
5 -5 -4 79494.9 6092.10 13
5 5 -4 78220.0 4617.81 3
-5 5 -4 83272.9 5137.93 14
-5 -5 -2 56107.3 3893.33 11
-5 5 -2 51905.1 4570.96 8
5 5 -2 65566.3 4253.17 3
-5 5 0 9926.26 2287.05 1
5 -5 0 9504.96 1851.71 12
-5 -5 0 4829.80 1658.42 11
-5 5 2 61673.3 4470.04 1
5 -5 2 56268.5 4843.53 2
5 5 2 59344.1 3515.64 15
-5 -5 2 59006.7 4143.87 11
5 -5 2 58267.8 4042.97 12
5 5 4 73006.4 4716.92 15
-5 -5 4 71535.4 4739.39 4
5 -5 4 82828.4 6326.05 2
5 -5 4 73127.6 4975.44 12
-5 -5 4 76834.6 4798.71 11
5 -5 6 22829.9 3789.01 2
-5 -5 6 18089.2 2989.39 5
5 5 6 19293.9 3200.66 15
-5 -5 6 20640.4 2978.94 4
5 -5 6 18239.4 3053.13 12
5 -5 8 15314.1 3033.69 12
5 5 8 6353.57 2502.70 15
-6 5 -13 6031.47 1224.90 22
-6 5 -13 4876.94 1170.41 34
5 6 -13 8504.68 1325.21 22
-5 -6 -13 8030.01 1315.03 43
-6 5 -11 7344.82 1480.96 36
5 6 -11 8843.98 1933.53 35
5 6 -11 3464.64 1362.51 22
-5 -6 -11 7202.35 1493.91 43
6 -5 -11 6973.02 1437.05 21
6 -5 -9 1814.11 1231.06 43
5 6 -9 1300.66 1169.49 22
-6 5 -9 1016.57 1159.02 36
5 6 -9 1597.71 1296.34 35
6 -5 -9 -206.967 1070.55 21
-5 -6 -7 30900.3 4745.27 14
6 -5 -7 28967.7 4886.85 13
-6 5 -7 36966.4 4918.30 14
-6 5 -5 333538. 13283.4 8
-6 5 -5 314704. 11167.5 14
-5 -6 -5 326066. 11972.3 14
6 -5 -5 325209. 13022.8 13
5 6 -3 4712.73 1755.09 3
-6 5 -3 2880.60 1589.52 14
-6 5 -3 1929.78 2290.58 8
-5 -6 -3 2952.48 1489.26 11
-6 5 -1 16755.5 2974.10 8
-5 -6 -1 15079.5 2327.35 11
-6 5 -1 16232.9 2802.03 1
6 -5 -1 16754.2 2163.98 12
-5 -6 1 16326.1 2509.10 11
5 6 1 16771.9 1855.24 15
-6 5 1 13775.2 2511.07 1
6 -5 1 15907.7 2376.12 12
-5 -6 3 4014.84 1852.92 4
-5 -6 3 2857.97 1818.06 11
-6 5 3 3043.49 1689.90 1
5 6 3 2319.81 1527.15 15
6 -5 3 1603.12 1410.79 12
-5 -6 5 335606. 11033.9 4
5 6 5 305392. 10573.0 15
-5 -6 5 315993. 10441.1 11
-6 5 5 337969. 11307.3 1
6 -5 5 312500. 11016.9 12
5 6 7 33394.8 4391.26 15
6 -5 7 31806.4 4369.19 12
-5 -6 7 30852.0 3755.96 4
4 6 -14 482.279 906.269 22
-6 4 -14 759.110 910.307 34
-6 4 -14 687.280 772.386 22
-6 4 -12 1540.58 1074.22 36
-4 -6 -12 2776.27 1303.07 43
4 6 -12 3149.65 1362.07 22
-6 4 -10 12610.0 1798.90 36
4 6 -10 10904.0 1996.21 35
6 -4 -10 13145.4 1895.97 22
4 6 -10 10410.9 1641.27 22
6 -4 -10 11579.5 1797.56 21
-4 -6 -8 5489.31 2523.50 14
-6 4 -8 9053.02 3005.66 14
-6 4 -6 47553.7 5208.95 14
6 -4 -6 39917.2 4992.16 13
-6 4 -6 45385.5 5216.88 8
-4 -6 -6 47071.3 5061.44 14
4 6 -4 44929.2 3509.23 3
-6 4 -4 39560.4 4528.97 8
6 -4 -4 37310.5 4388.75 13
-4 -6 -4 41522.9 3194.66 11
-6 4 -4 44421.0 4091.98 14
6 -4 -2 159910. 5012.41 12
-6 4 -2 166144. 7877.96 8
-4 -6 -2 171448. 6427.06 11
-6 4 0 18658.8 2793.44 1
-6 4 0 18691.1 2736.63 8
-4 -6 0 17014.7 2412.59 11
4 6 0 19989.5 1483.59 15
-6 4 2 169113. 6964.56 1
-4 -6 2 169856. 6860.85 11
-4 -6 2 161270. 6473.86 4
-4 -6 4 46005.3 4049.40 4
-6 4 4 45577.2 4013.90 1
-4 -6 4 43551.1 3889.16 11
-4 -6 4 46094.6 3884.44 5
-4 -6 6 44726.0 3922.65 11
-4 -6 6 41645.4 4347.38 5
6 -4 6 39807.8 4216.28 12
-4 -6 6 47174.4 4464.98 4
4 6 8 8354.15 2753.35 15
6 -4 8 7101.20 2559.27 12
-4 -6 8 9571.55 2525.60 4
-4 -6 8 11040.6 2922.78 5
3 6 -15 6842.09 946.916 22
-6 3 -13 10034.6 1300.88 22
-6 3 -13 7096.83 1350.97 36
3 6 -13 8478.42 1425.13 22
-3 -6 -13 10245.5 1518.55 43
-3 -6 -11 27370.3 2499.13 43
-6 3 -11 26415.6 2355.42 36
3 6 -11 23184.2 2038.75 22
3 6 -11 25128.0 2211.20 34
3 6 -11 27617.2 2714.84 35
6 -3 -11 30111.4 2408.81 22
3 6 -9 51752.5 3287.34 35
6 -3 -9 56632.0 2938.90 22
-6 3 -9 52710.6 3058.02 36
6 -3 -9 53872.1 6535.30 13
-3 -6 -9 60809.7 6906.09 14
-3 -6 -9 53162.7 3197.08 21
-3 -6 -7 46155.9 5179.24 14
-6 3 -7 43622.9 5441.91 8
-6 3 -7 44148.7 5356.68 14
6 -3 -7 46236.6 5419.21 13
-3 -6 -5 17767.5 2918.65 14
-6 3 -5 13054.9 3015.61 8
-6 3 -5 17811.9 3247.93 14
6 -3 -5 12861.4 3072.44 13
-3 -6 -3 36601.1 2909.71 11
-6 3 -3 42817.3 4376.86 8
-3 -6 -1 4338.87 1566.50 11
-6 3 -1 4454.37 2152.27 8
-3 -6 1 4903.18 1699.84 11
-3 -6 1 4432.93 1488.45 4
-6 3 1 3716.84 1569.65 1
3 6 1 3943.61 1668.82 9
-6 3 1 5030.06 1704.63 8
-6 3 3 41897.2 3445.08 1
-3 -6 3 40374.8 3440.48 11
-3 -6 3 40440.7 3223.71 5
-3 -6 3 36599.8 3420.60 4
3 6 3 35049.3 3552.28 9
-3 -6 5 20837.8 2735.98 11
-3 -6 5 16712.2 2712.74 4
-3 -6 5 17430.6 2816.93 5
6 -3 7 46512.5 4575.87 12
-3 -6 7 45991.3 4783.93 5
-3 -6 7 45573.5 4606.46 4
-6 2 -14 118.586 788.328 34
2 6 -14 783.549 973.554 22
6 -2 -12 13936.2 1841.70 22
2 6 -12 10872.2 1732.90 22
-6 2 -12 10219.0 1647.26 36
2 6 -12 11688.1 1570.61 34
-2 -6 -12 12785.9 1856.87 43
-6 2 -12 10871.8 1442.70 22
-6 2 -10 3402.68 1288.56 36
2 6 -10 2667.47 1314.24 34
2 6 -10 2462.51 1562.01 35
-2 -6 -10 2823.00 1349.52 43
-2 -6 -10 2808.34 1390.05 21
6 -2 -10 -19.7918 1152.12 22
6 -2 -8 16209.3 3655.73 13
-6 2 -8 19793.3 4128.57 8
-6 2 -8 21060.7 4304.94 14
-2 -6 -8 23749.9 3983.38 14
-2 -6 -6 39148.4 4269.34 14
-6 2 -6 39155.5 4678.38 8
-6 2 -6 42682.7 4956.96 14
6 -2 -6 41970.1 4726.64 13
-2 -6 -4 96036.3 5235.60 14
6 -2 -4 97945.7 6229.80 13
-6 2 -4 106645. 6701.57 8
-2 -6 -4 110890. 4280.58 11
-2 -6 -2 176395. 6038.84 13
-6 2 -2 175868. 7564.35 8
2 6 -2 180471. 6410.98 9
-2 -6 -2 177317. 5725.15 11
-2 -6 0 29885.9 2572.03 4
-6 2 0 32647.9 3230.52 8
2 6 0 34097.2 3173.69 9
-2 -6 0 30803.0 2786.85 11
-2 -6 2 181110. 6394.19 4
-2 -6 2 166720. 5361.22 5
-6 2 2 177935. 6134.66 1
-2 -6 2 178000. 6518.18 11
2 6 2 170703. 6783.77 9
-6 2 2 175416. 5498.84 8
-2 -6 4 100510. 5542.38 4
-6 2 4 106393. 4866.03 1
-2 -6 4 109442. 5446.47 5
-2 -6 4 107769. 5441.48 11
2 6 4 110233. 5749.86 9
-2 -6 6 45852.0 3835.88 11
-2 -6 6 45511.2 4425.22 4
-2 -6 6 46187.9 4373.35 5
-2 -6 8 24695.4 3895.68 5
-2 -6 8 20277.7 3535.77 4
6 -2 8 12605.6 2738.68 12
1 6 -15 2879.70 812.389 22
1 6 -13 17224.5 1723.62 34
-6 1 -13 15920.8 1856.36 36
-6 1 -11 5986.20 1505.14 36
-1 -6 -11 8892.33 1770.07 43
6 -1 -11 10590.9 1740.45 22
1 6 -11 4427.02 1426.29 34
-6 1 -9 15040.0 4075.17 14
-1 -6 -9 14039.7 3892.56 14
-6 1 -7 3527.31 2188.63 8
-1 -6 -7 7915.66 2366.18 14
-6 1 -7 11401.2 3428.55 14
6 -1 -7 10211.7 2860.36 13
-6 1 -5 133045. 7775.93 14
6 -1 -5 135078. 7204.80 13
-1 -6 -5 128200. 7369.52 13
-6 1 -5 139199. 7844.32 8
-1 -6 -5 129729. 6441.58 14
-6 1 -3 139746. 6999.39 8
-1 -6 -3 134140. 4624.30 11
-1 -6 -3 137732. 5142.59 14
1 6 -3 134463. 4336.15 1
1 6 -3 144210. 5414.16 9
-1 -6 -3 132291. 6070.08 13
-1 -6 -1 109085. 4545.67 11
-1 -6 -1 110756. 4281.82 13
-6 1 -1 110827. 5641.76 8
1 6 -1 119711. 5310.05 9
1 6 1 108296. 5224.39 9
-1 -6 1 113306. 4927.41 11
-1 -6 1 111820. 2721.20 13
-1 -6 1 109083. 4638.43 4
-6 1 1 109222. 4869.05 8
-1 -6 1 107865. 3660.77 5
-6 1 3 133695. 4838.42 1
1 6 3 135418. 6149.73 9
-1 -6 3 134181. 5337.62 5
-1 -6 3 133296. 5843.02 4
-1 -6 3 137552. 5885.76 11
-6 1 3 118715. 3867.26 8
1 6 5 125125. 6219.28 9
-1 -6 5 133060. 6758.93 4
-1 -6 5 127468. 6401.40 5
-1 -6 5 137702. 6219.65 11
-1 -6 7 6067.72 2069.30 4
-1 -6 7 5786.68 2154.37 5
-1 -6 9 10796.0 3202.93 5
-1 -6 9 18375.2 3584.51 4
0 6 -14 1044.93 963.559 22
-6 0 -14 477.348 772.545 36
0 6 -12 15940.7 1888.36 22
0 6 -12 15440.9 1855.03 34
0 -6 -12 21137.0 2261.01 43
-6 0 -12 13420.8 1804.47 36
6 0 -12 15377.8 1862.47 22
0 -6 -10 35320.7 2745.99 21
0 6 -10 32617.5 2790.27 35
6 0 -10 35341.2 2479.83 22
0 -6 -10 35864.0 2727.83 43
-6 0 -10 35049.3 2587.30 36
0 6 -10 36563.9 2766.88 34
-6 0 -8 3209.63 2552.94 14
0 -6 -8 6174.90 2460.88 14
6 0 -6 10767.2 2635.92 13
-6 0 -6 11569.8 3062.17 8
0 -6 -6 15311.9 2752.99 14
0 -6 -6 11184.2 3028.94 13
-6 0 -6 15646.1 3552.27 14
6 0 -4 180296. 7389.23 13
-6 0 -4 179561. 8376.71 8
0 -6 -4 181070. 7968.01 13
0 -6 -4 194189. 6621.42 14
0 6 -4 188933. 5763.37 9
0 6 -2 32193.2 2868.72 9
0 -6 -2 30492.4 2485.82 11
0 -6 -2 33276.3 3076.04 13
0 6 -2 31663.2 2628.60 1
-6 0 -2 32636.4 3476.96 8
0 -6 -2 29219.3 1855.96 14
0 -6 0 168841. 5791.87 11
0 -6 0 172333. 5172.39 4
0 -6 2 32732.0 2904.11 11
0 6 4 189184. 7341.47 9
0 -6 4 194388. 7144.30 11
0 -6 6 15241.8 2431.21 11
6 0 6 13102.6 2717.43 15
6 0 8 7356.18 2608.96 15
0 -6 8 7238.15 2467.48 5
0 -6 8 5350.57 2226.05 4
-1 6 -15 4371.00 828.897 22
-1 6 -13 22806.2 1984.71 22
6 1 -13 26050.8 1957.16 22
-1 6 -13 14852.3 1718.04 34
-6 -1 -13 18707.0 1839.67 36
-1 6 -11 16289.1 2074.05 34
-6 -1 -11 16560.0 1969.91 36
1 -6 -11 18028.1 2130.84 43
6 1 -11 17926.3 2007.92 22
1 -6 -11 16874.3 2076.70 21
-6 -1 -9 44022.7 6338.51 14
-6 -1 -7 16703.2 3341.54 8
-6 -1 -7 11403.0 3464.51 14
1 -6 -7 9981.39 3149.92 13
-6 -1 -5 135035. 7718.31 8
1 -6 -5 129900. 7548.29 13
1 -6 -5 124531. 6005.00 14
6 1 -5 139060. 6695.48 13
1 -6 -3 39993.6 2519.98 14
1 -6 -3 35848.0 3544.06 13
-6 -1 -3 38997.8 4094.43 8
-1 6 -3 41418.9 3042.93 1
1 -6 -3 35084.5 2469.78 11
1 -6 -1 25528.0 2441.06 11
1 -6 -1 22222.6 1763.71 4
6 1 1 21695.3 2690.82 3
1 -6 1 26083.3 2617.97 11
6 1 3 41887.1 3403.17 3
1 -6 3 39100.5 3437.69 11
1 -6 5 132395. 6159.99 11
6 1 5 124597. 6483.93 15
1 -6 7 10767.9 3217.92 2
6 1 7 16144.0 3081.85 15
1 -6 9 32302.6 4578.70 5
1 -6 9 28397.8 4292.07 4
6 1 9 39583.5 5055.59 15
-2 6 -14 2034.82 950.467 34
-2 6 -14 3036.44 1053.28 22
-2 6 -12 3634.99 1393.65 34
2 -6 -12 5755.17 1482.31 21
-6 -2 -12 4804.46 1309.94 36
6 2 -12 5345.67 1479.06 22
2 -6 -12 3314.93 1275.35 43
-6 -2 -10 27016.4 2325.68 36
2 -6 -10 30752.4 2575.05 21
-2 6 -10 32263.1 2499.05 36
2 -6 -10 28796.2 2568.96 43
2 -6 -10 30615.7 2390.68 22
6 2 -10 26927.1 2197.01 22
-6 -2 -8 14756.6 3847.21 14
2 -6 -8 14862.6 3867.90 13
-2 6 -6 7032.40 2135.07 14
-6 -2 -6 5371.81 2353.02 8
-6 -2 -6 8286.38 2790.70 14
2 -6 -6 7203.75 2700.27 13
-2 6 -4 130528. 5622.78 14
-6 -2 -4 120580. 7032.47 8
2 -6 -4 126250. 6970.39 13
6 2 -4 131780. 5617.02 13
2 -6 -2 125706. 3004.23 4
-2 6 -2 118878. 5309.58 1
2 -6 -2 122865. 4658.15 11
2 -6 -2 130148. 5977.14 13
6 2 0 -193.236 1272.47 3
-6 -2 0 -217.287 1313.60 11
2 -6 0 -746.068 1415.13 2
-6 -2 2 121299. 5289.41 11
6 2 2 124327. 5551.40 3
2 -6 4 118154. 5824.39 11
6 2 4 116278. 5881.21 15
-6 -2 4 120254. 5477.71 11
6 2 6 4086.98 2257.06 15
2 -6 6 5420.72 1850.33 11
2 -6 6 9670.75 2921.32 2
2 -6 8 17370.6 3733.48 2
6 2 8 19223.1 3587.40 15
-3 6 -15 3607.17 738.951 22
-3 6 -13 1987.97 998.975 22
-3 6 -13 2039.89 1079.69 34
6 3 -13 3387.49 1171.51 22
6 3 -11 19704.7 2000.50 22
3 -6 -11 20465.1 2196.28 21
-6 -3 -11 25020.2 2256.36 36
3 -6 -11 23506.2 2344.94 43
-6 -3 -11 21600.0 2018.09 43
-3 6 -9 28282.4 2332.23 36
3 -6 -9 27689.6 2364.87 21
6 3 -9 30619.9 2639.48 35
3 -6 -9 27010.7 2274.29 43
-3 6 -7 26184.8 3780.25 14
3 -6 -7 20170.7 3847.50 13
-6 -3 -7 20294.1 3680.65 8
-6 -3 -7 24081.4 4338.70 14
-3 6 -5 58119.0 4442.41 14
-6 -3 -5 51776.8 5068.83 8
3 -6 -5 53556.4 5255.92 13
6 3 -3 68676.1 3505.03 13
3 -6 -3 58894.0 4781.74 13
-3 6 -3 69099.7 3547.58 14
-3 6 -1 94638.5 5062.47 1
6 3 -1 87535.8 4913.29 3
3 -6 -1 95209.0 4614.71 2
-6 -3 -1 91113.9 4730.72 11
3 -6 1 87437.2 5314.93 2
6 3 1 90770.2 5013.29 3
-6 -3 1 88107.3 4728.17 11
3 -6 1 93639.7 4753.22 12
6 3 3 72111.0 4583.60 3
3 -6 3 70829.1 5499.24 2
3 -6 3 66378.8 4315.24 12
-6 -3 3 69769.0 4335.96 11
6 3 3 73820.2 4406.65 15
3 -6 5 59300.6 4573.69 12
-6 -3 5 50888.8 3916.56 11
6 3 5 56573.5 4090.63 3
3 -6 5 46887.7 5106.44 2
3 -6 5 56519.0 4336.41 11
6 3 5 54950.1 4550.68 15
3 -6 7 28072.5 4542.82 2
6 3 7 23248.9 3674.59 15
-4 6 -14 391.509 820.199 22
-4 6 -14 -68.3319 733.537 34
-6 -4 -12 20122.7 1862.07 43
-6 -4 -12 18621.5 1881.22 36
4 -6 -12 19056.3 2052.88 21
6 4 -12 22435.9 2049.54 22
-4 6 -12 19207.9 2111.02 34
4 -6 -10 30266.6 2478.27 43
-6 -4 -10 26659.5 2282.09 36
-6 -4 -10 26793.3 2210.02 43
-4 6 -10 28454.9 2388.03 36
4 -6 -10 27954.3 2475.71 21
6 4 -10 28589.0 2654.25 35
6 4 -10 25176.4 2174.19 22
-6 -4 -8 9349.64 3293.71 14
-4 6 -8 8048.84 2853.50 14
4 -6 -8 9479.58 3167.05 13
-6 -4 -6 764.417 2017.44 8
4 -6 -6 1030.96 2038.71 13
-6 -4 -6 -271.842 1817.29 14
-4 6 -6 2225.96 1863.74 14
-4 6 -4 48347.4 3718.03 14
4 -6 -4 54976.4 5202.89 13
-6 -4 -2 28599.3 2946.80 11
6 4 -2 33876.3 3347.18 3
-4 6 -2 38376.9 3631.18 1
-4 6 -2 31207.0 2138.36 14
4 -6 0 212083. 7819.11 2
-4 6 0 208658. 7807.37 1
4 -6 0 200398. 6703.45 12
-6 -4 0 191303. 6955.77 11
6 4 0 196532. 7477.70 3
6 4 2 30677.8 2745.26 15
-6 -4 2 34266.0 3290.58 11
6 4 2 37882.6 3649.08 3
4 -6 2 33290.9 3184.99 12
4 -6 2 34599.4 3993.90 2
4 -6 4 53882.7 5394.19 2
6 4 4 58079.8 4415.54 15
4 -6 4 53871.2 4411.30 12
6 4 4 55304.6 4264.72 3
-6 -4 4 58699.0 4353.91 11
6 4 6 4686.53 1900.83 15
4 -6 6 1991.03 1402.05 11
4 -6 6 774.822 2116.75 2
4 -6 6 2264.91 1665.10 12
4 -6 8 10509.5 3282.00 2
6 4 8 4259.13 2346.70 15
6 5 -13 4952.02 1169.96 22
-6 -5 -13 3677.84 1011.31 43
-5 6 -13 2188.38 978.962 22
-5 6 -13 3437.39 1101.67 34
-5 6 -11 57022.9 3245.78 36
-6 -5 -11 43972.9 2762.05 43
-6 -5 -11 53298.0 2951.63 36
6 5 -11 53738.6 3407.91 35
5 -6 -11 48267.7 3033.67 21
6 5 -11 50282.4 2771.12 22
-5 6 -9 4031.60 1333.14 36
6 5 -9 3913.47 1323.81 22
5 -6 -9 3709.11 1411.36 21
5 -6 -9 3073.81 1271.03 43
6 5 -9 4800.27 1519.06 35
-6 -5 -7 26274.9 4472.20 14
5 -6 -7 24822.6 4529.23 13
-5 6 -5 142862. 7169.15 14
5 -6 -5 138286. 8642.28 13
-6 -5 -3 329717. 9694.20 11
6 5 -3 342312. 10023.7 3
-5 6 -3 334647. 8617.49 14
-5 6 -1 42528.1 4007.18 1
6 5 -1 38955.2 3682.96 3
-6 -5 -1 41950.9 3683.96 11
5 -6 1 35784.0 3324.46 12
-6 -5 1 41883.4 3609.05 11
5 -6 1 45260.0 4333.69 2
-5 6 1 42600.3 4008.48 1
5 -6 3 346766. 12406.8 2
-6 -5 3 333913. 10140.7 11
5 -6 3 347636. 10465.2 12
6 5 3 340094. 9500.12 15
6 5 5 144851. 7119.79 3
5 -6 5 151695. 9165.29 2
6 5 5 149130. 7537.22 15
-6 -5 5 147414. 7089.44 11
5 -6 5 148093. 7644.12 12
5 -6 7 20389.5 4174.61 2
5 -6 7 21010.4 3422.48 12
6 5 7 25664.0 3895.38 15
-6 6 -14 3138.79 831.678 22
-6 6 -14 1036.66 690.187 34
6 -6 -12 4316.07 1255.77 21
-6 -6 -12 2565.47 1131.11 43
6 6 -12 1214.99 1125.64 22
6 6 -10 24693.8 2538.64 35
-6 6 -10 30197.6 2460.65 36
6 6 -10 23321.0 2050.80 22
6 -6 -10 26499.8 2376.66 21
-6 -6 -8 23817.3 4516.32 14
6 -6 -8 24136.9 4937.30 13
6 -6 -6 -2064.24 2202.26 13
-6 -6 -6 1445.03 1986.05 14
6 6 -4 109573. 6075.24 3
6 -6 -4 113445. 7722.38 13
6 6 -2 63927.4 4757.54 3
-6 -6 -2 62753.3 4596.96 11
6 -6 0 4460.56 1561.28 12
-6 -6 0 3044.93 1811.58 11
-6 6 0 3774.49 1899.59 1
6 -6 2 62077.4 4610.25 12
-6 6 2 61063.7 4953.78 1
-6 -6 2 60137.3 4638.27 11
6 6 2 66329.8 4016.76 15
6 6 4 125232. 6496.10 15
-6 6 4 127076. 7255.09 1
6 -6 4 121360. 8239.93 2
-6 -6 4 115056. 6510.29 11
6 -6 4 107205. 6492.83 12
6 6 6 188.278 1728.35 15
6 -6 6 -1447.31 1892.57 12
-6 6 6 230.003 1687.56 1
6 -6 8 18290.8 3801.30 12
6 6 8 20973.6 4031.98 15
6 7 -13 4487.61 1058.22 22
-7 6 -13 3668.76 959.126 22
-7 6 -13 2852.26 930.530 34
-6 -7 -13 5819.45 1063.97 43
6 7 -11 7256.31 1423.08 22
-7 6 -11 8142.06 1621.89 36
7 -6 -11 7054.69 1390.72 21
6 7 -11 6561.87 1627.02 35
-6 -7 -11 8742.61 1522.91 43
-7 6 -9 19909.0 2126.98 36
6 7 -9 21801.6 2431.23 35
-6 -7 -7 10504.0 3170.31 14
7 -6 -7 13915.5 3955.59 13
-6 -7 -5 51949.8 5429.47 14
7 -6 -5 58839.4 6270.69 13
6 7 -3 6668.19 2010.55 3
-6 -7 -3 6851.99 1969.98 11
-7 6 -3 7300.60 2784.33 8
-6 -7 -1 3183.85 1895.36 11
7 -6 -1 1707.30 1431.57 12
7 -6 1 2849.65 1729.37 12
-6 -7 1 1664.04 1572.50 11
-7 6 1 4196.07 2332.37 1
6 7 3 8576.86 1915.15 15
7 -6 3 8875.28 2452.38 12
-6 -7 3 9550.92 2371.51 11
-7 6 3 7934.35 2385.79 1
7 -6 5 61452.6 5490.89 12
-7 6 5 60766.0 5368.34 1
-6 -7 5 57252.4 5069.57 11
6 7 5 53155.7 4862.81 15
6 7 7 13943.6 3121.15 15
7 -6 7 15320.3 3183.87 12
-7 5 -14 6579.45 1015.24 34
5 7 -14 14081.9 1208.85 22
7 -5 -12 975.716 1066.81 21
5 7 -12 846.628 1129.98 22
-5 -7 -12 -759.502 1007.13 43
-7 5 -12 902.289 1008.43 36
7 -5 -10 3852.39 1312.74 21
-7 5 -10 4333.73 1396.56 36
5 7 -10 3504.84 1416.92 35
-5 -7 -8 18515.2 4196.06 14
7 -5 -8 16312.0 4563.87 13
-7 5 -6 22564.8 4118.74 8
7 -5 -6 18059.4 3890.98 13
-7 5 -6 18968.0 3584.26 14
-5 -7 -6 17868.3 3662.30 14
-7 5 -4 114055. 6571.49 14
-5 -7 -4 121598. 6069.11 11
7 -5 -4 121821. 7989.36 13
-7 5 -4 118800. 7978.83 8
5 7 -4 125493. 6441.51 3
-7 5 -2 36232.1 4224.08 8
-5 -7 -2 28381.4 3223.80 11
7 -5 -2 31077.3 2681.99 12
7 -5 0 2237.93 1451.02 12
-7 5 0 1256.44 1784.63 8
-7 5 0 1573.64 1922.55 1
-5 -7 0 1339.48 1733.40 11
-7 5 2 31959.3 3655.43 1
5 7 2 36391.9 2905.01 15
7 -5 2 34368.4 3521.04 12
-5 -7 2 33216.2 3648.46 11
-5 -7 4 117134. 6644.00 11
5 7 4 113023. 6137.27 15
-7 5 4 119216. 6847.59 1
7 -5 4 112223. 6710.75 12
-5 -7 4 114491. 6591.37 4
-5 -7 6 22300.1 3469.83 4
-5 -7 6 20025.9 3100.63 11
7 -5 6 16652.8 3198.60 12
5 7 6 20972.0 3397.54 15
-5 -7 8 14220.0 3346.26 4
7 -5 8 16254.7 3563.74 12
5 7 8 14888.8 3536.92 15
-7 4 -13 8967.78 1376.82 36
-7 4 -13 8245.62 1134.09 22
-4 -7 -13 8710.55 1377.78 43
4 7 -13 10558.7 1460.78 22
4 7 -11 8041.87 1579.42 22
4 7 -11 6230.56 1712.04 35
-7 4 -11 10398.7 1689.94 36
4 7 -11 6444.56 1377.89 34
-4 -7 -11 7217.72 1504.06 43
-7 4 -9 7049.83 1531.48 36
4 7 -9 6937.31 1751.14 35
4 7 -9 5251.40 1427.31 34
7 -4 -9 5508.39 1379.12 21
-4 -7 -7 3474.82 2348.37 14
-7 4 -7 7149.63 2973.67 8
-7 4 -7 4187.39 2601.94 14
7 -4 -7 68.5085 2122.79 13
-7 4 -5 22763.6 3916.16 8
-7 4 -5 24622.7 3653.97 14
7 -4 -5 29424.3 4406.84 13
-4 -7 -5 27150.6 3578.54 14
-4 -7 -3 196931. 7264.61 11
-7 4 -3 190991. 9359.45 8
-4 -7 -1 13752.7 2420.13 11
7 -4 -1 8867.22 1802.28 12
-7 4 -1 15689.1 3078.33 8
-4 -7 1 11268.6 2399.76 11
4 7 1 14433.0 1660.60 15
-7 4 1 11450.9 2263.70 8
-7 4 1 10907.8 2324.41 1
-4 -7 3 185184. 7700.72 4
-4 -7 3 183889. 7757.61 11
-7 4 3 192840. 7877.93 1
-4 -7 5 23369.6 3246.24 5
-4 -7 5 24769.7 3228.00 11
-4 -7 5 28588.7 3618.96 4
-4 -7 7 5137.48 2250.61 5
-4 -7 7 5450.04 2272.38 4
7 -4 7 5014.19 2193.67 12
3 7 -14 6996.46 1143.92 22
-7 3 -14 4686.38 1043.75 34
-7 3 -12 7194.25 1480.92 36
-3 -7 -12 6910.74 1526.18 43
3 7 -12 3270.14 1148.58 34
-7 3 -12 6802.50 1225.71 22
3 7 -12 7226.49 1473.03 22
3 7 -10 27334.4 2368.34 34
-7 3 -10 21863.0 2195.57 36
3 7 -10 23009.6 2478.27 35
7 -3 -10 29467.3 2434.23 22
7 -3 -8 15839.9 4091.17 13
-7 3 -8 11577.4 3744.81 14
-7 3 -8 12202.2 3694.54 8
-7 3 -6 5785.73 2778.78 8
-7 3 -6 5955.00 2524.72 14
-3 -7 -6 6415.64 2281.62 14
7 -3 -6 5090.56 2413.97 13
-3 -7 -4 123823. 6342.75 14
-7 3 -4 126566. 7851.52 8
-7 3 -2 156751. 7822.15 8
-3 -7 -2 158461. 6253.95 11
-3 -7 0 145497. 6236.38 11
3 7 0 149762. 6906.09 9
-7 3 0 160458. 7094.41 8
-3 -7 2 146210. 6555.52 11
-7 3 2 154915. 5836.84 8
3 7 2 144055. 6963.75 9
-3 -7 2 155276. 6571.43 4
-7 3 2 156025. 6604.62 1
-7 3 4 132991. 6150.47 1
-3 -7 4 120088. 6443.80 4
-3 -7 4 113584. 6165.81 11
-3 -7 4 114290. 5941.58 5
-3 -7 6 4503.65 1935.62 5
-3 -7 6 6783.92 2313.49 4
-3 -7 6 5942.19 1838.64 11
-3 -7 8 11442.5 3424.53 5
-3 -7 8 10274.8 2996.67 4
7 -3 8 14300.6 3074.40 12
2 7 -15 177.663 639.092 22
-2 -7 -13 11258.5 1562.89 43
-7 2 -13 8012.42 1339.87 36
2 7 -13 12297.8 1550.31 22
2 7 -11 5750.24 1480.20 34
-7 2 -11 7970.66 1565.06 36
2 7 -11 7964.23 1869.25 35
7 -2 -11 10991.7 1739.63 22
-2 -7 -11 6029.97 1488.09 43
-7 2 -9 22200.3 2115.11 36
7 -2 -9 25136.9 2165.02 22
2 7 -9 24165.5 2251.43 34
-2 -7 -9 25630.3 2374.20 21
2 7 -9 21189.9 2348.04 35
7 -2 -7 16175.2 3454.01 13
-2 -7 -7 17228.6 3422.23 14
-7 2 -7 20105.0 4109.08 8
-7 2 -7 14861.7 3644.74 14
7 -2 -5 814.814 1939.08 13
-2 -7 -5 4305.85 1829.10 14
-7 2 -5 3614.27 2170.06 14
-7 2 -5 2728.36 2278.15 8
-2 -7 -3 58732.4 4394.99 13
-2 -7 -3 64154.5 3884.35 14
-2 -7 -3 64233.8 3793.90 11
-7 2 -3 59889.6 5158.57 8
2 7 -1 282696. 8964.15 9
-2 -7 -1 291494. 8226.61 11
-7 2 -1 293379. 9782.97 8
-2 -7 -1 288471. 6766.66 13
-2 -7 1 296627. 8680.49 11
-7 2 1 295118. 8716.93 8
2 7 1 285981. 9260.90 9
-2 -7 1 290268. 8193.09 4
-2 -7 3 61052.2 4421.77 4
2 7 3 65391.2 4798.55 9
-2 -7 3 59703.1 3863.34 5
-2 -7 3 61831.5 4394.81 11
-7 2 3 62486.5 3973.93 1
-2 -7 5 5785.22 1968.73 5
2 7 5 3524.19 1761.03 9
-2 -7 5 3233.52 2087.33 4
-2 -7 5 4024.80 1575.42 11
-2 -7 7 19974.5 3571.24 5
-2 -7 7 14017.7 2944.53 4
1 7 -14 593.744 888.281 22
-7 1 -14 220.651 748.136 36
-1 -7 -12 1168.49 1163.02 43
1 7 -12 1091.28 1083.96 34
1 7 -12 1679.15 1194.98 22
-7 1 -12 3523.83 1319.50 36
1 7 -10 56242.1 3461.10 35
-7 1 -10 47134.2 2993.65 36
1 7 -10 49674.4 3160.84 34
7 -1 -10 53747.6 2893.37 22
-1 -7 -10 51462.1 3253.38 21
-1 -7 -10 48863.5 3103.29 43
-7 1 -8 13912.4 3910.51 8
-7 1 -8 10188.4 3660.40 14
7 -1 -8 8905.09 3057.67 13
-7 1 -6 22798.6 3939.16 14
-7 1 -6 16320.6 3473.35 8
7 -1 -6 17768.2 3199.52 13
-1 -7 -6 17939.8 2835.69 14
-7 1 -4 -1738.07 2259.15 8
7 -1 -4 -778.034 1789.00 13
-1 -7 -4 1744.46 1702.25 13
-1 -7 -4 320.900 1365.65 14
-1 -7 -2 54147.1 3491.85 11
1 7 -2 53084.0 3892.10 9
-1 -7 -2 56094.2 3822.03 13
-1 -7 -2 59037.7 2884.71 14
-7 1 -2 53546.6 4686.82 8
1 7 0 383788. 10346.3 9
-1 -7 0 377080. 9399.10 11
-1 -7 0 376350. 6891.91 13
-1 -7 0 360084. 8311.11 4
-7 1 0 366018. 10119.6 8
-7 1 2 53295.1 3531.59 8
1 7 2 55175.2 4304.09 9
-1 -7 2 57669.7 3328.70 5
-1 -7 2 58972.9 3992.83 4
-1 -7 2 61053.7 4163.31 11
-1 -7 4 33.0620 1389.05 5
1 7 4 709.574 1423.90 9
-1 -7 4 1792.24 1640.81 11
-1 -7 4 155.994 1477.44 4
-1 -7 6 16085.7 3066.92 4
-1 -7 6 19353.6 3054.55 5
-1 -7 6 19702.1 2839.19 11
-1 -7 8 10423.0 2776.29 5
-1 -7 8 6865.26 2325.92 4
0 7 -15 6735.88 883.014 22
0 7 -13 11917.0 1495.07 34
-7 0 -13 10033.2 1510.96 36
0 7 -13 15119.1 1720.00 22
0 -7 -11 5187.03 1507.51 43
0 7 -11 4706.93 1426.71 34
7 0 -11 5810.24 1583.37 22
0 -7 -11 2777.35 1280.21 21
-7 0 -11 2600.79 1133.18 36
-7 0 -9 4504.32 1354.52 36
0 7 -9 3570.93 1442.82 34
0 7 -9 6258.36 1739.84 35
0 -7 -9 3117.44 1196.84 21
7 0 -9 5747.71 1452.13 22
7 0 -7 22913.5 3677.18 13
-7 0 -7 25272.0 4213.17 8
-7 0 -7 24527.0 4550.44 14
7 0 -5 13335.1 2795.02 13
0 -7 -5 12779.7 3119.34 13
-7 0 -5 12289.9 3062.89 8
0 -7 -5 14605.2 2472.06 14
0 7 -3 53867.6 3746.35 9
0 -7 -3 49775.5 4157.34 13
-7 0 -3 54349.3 4837.39 8
0 7 -3 54245.9 3418.25 1
0 -7 -3 53988.0 3314.23 11
0 -7 -1 50495.3 2892.84 4
-7 0 -1 52705.8 4448.79 8
0 -7 -1 42803.4 3092.46 13
0 -7 -1 53231.4 3544.10 11
0 -7 1 54002.6 3570.00 4
-7 0 1 49383.1 3849.73 8
0 -7 1 53080.9 2613.42 5
0 -7 1 50292.5 3705.22 11
-7 0 3 45913.2 3147.27 8
0 -7 3 52639.8 4061.38 11
0 -7 5 13335.7 2461.79 11
0 7 5 10104.3 2208.26 9
0 -7 7 18687.9 3274.99 5
0 -7 7 28036.2 4049.82 4
-7 -1 -14 729.505 763.952 36
-1 7 -14 2305.41 892.522 34
7 1 -12 3585.31 1351.07 22
1 -7 -12 -540.653 1057.61 43
-1 7 -12 2708.07 1245.21 34
-7 -1 -12 870.936 1055.79 36
-1 7 -10 53244.4 3310.01 34
1 -7 -10 55891.5 3312.95 43
1 -7 -10 56920.4 3413.80 21
7 1 -10 52824.2 2890.81 22
-7 -1 -10 50169.0 3053.77 36
-7 -1 -8 7304.46 2849.97 14
-7 -1 -6 33064.8 4567.08 8
-7 -1 -6 30748.9 4639.76 14
1 -7 -6 29731.0 4366.54 13
-7 -1 -4 22610.6 3610.93 8
7 1 -4 27597.2 3160.03 13
-1 7 -4 23884.3 2436.10 9
1 -7 -4 26659.5 3551.82 13
-7 -1 -2 18085.5 3025.80 8
1 -7 -2 20336.8 1980.81 2
1 -7 -2 18197.2 2154.41 11
1 -7 -2 17575.1 2594.21 13
-1 7 -2 16264.0 2388.01 1
1 -7 0 2507.23 1593.88 11
1 -7 0 3526.53 1226.30 4
1 -7 0 4963.49 750.226 5
1 -7 2 17459.6 2563.27 11
1 -7 4 28993.3 3229.18 11
1 -7 6 28541.8 3354.88 11
7 1 6 29733.4 3776.04 15
-1 7 6 28109.4 3486.97 9
1 -7 8 13545.0 3655.19 2
-2 7 -15 8582.97 891.509 22
-7 -2 -13 100.688 866.870 36
7 2 -13 2329.66 1165.02 22
-2 7 -13 -761.732 1028.91 22
-2 7 -13 351.840 931.548 34
2 -7 -11 13826.4 1979.52 43
-2 7 -11 9377.81 1702.97 34
-7 -2 -11 9308.63 1676.61 36
7 2 -11 12458.6 1776.09 22
2 -7 -11 8714.09 1734.67 21
7 2 -9 35270.1 2885.85 35
2 -7 -9 37299.7 2711.02 43
-2 7 -9 36101.5 2534.16 36
2 -7 -9 33142.3 2624.36 21
7 2 -9 35481.5 2374.05 22
2 -7 -7 11452.8 3329.96 13
-7 -2 -7 8448.91 2983.37 8
-7 -2 -7 15862.6 3881.16 14
2 -7 -5 7064.48 2652.32 13
-7 -2 -5 5754.86 2557.63 8
2 -7 -3 32439.2 3798.69 13
-2 7 -3 32194.8 3116.92 1
2 -7 -3 35281.1 2713.67 11
2 -7 -1 39273.2 3257.34 2
-2 7 -1 32106.9 3283.07 1
2 -7 -1 29996.0 2810.74 11
2 -7 -1 34764.2 2326.84 4
-7 -2 1 31718.0 3225.39 11
7 2 1 30107.3 3380.37 3
2 -7 3 31987.2 3426.27 11
-7 -2 3 31676.7 3226.77 11
7 2 3 31371.8 3323.56 3
7 2 5 6196.36 1985.34 15
2 -7 5 5974.75 1857.63 11
7 2 7 17289.1 3270.24 15
2 -7 7 15663.5 4027.67 2
-3 7 -14 3733.66 964.084 22
-3 7 -14 1895.39 865.704 34
3 -7 -12 2624.54 1278.96 21
7 3 -12 211.474 1147.45 22
-3 7 -12 1381.44 1140.44 34
-7 -3 -12 2415.78 1207.48 36
-7 -3 -10 4104.94 1217.23 36
7 3 -10 6745.86 1506.22 22
3 -7 -10 4273.57 1397.10 21
3 -7 -10 5623.99 1497.98 43
7 3 -10 4631.37 1654.18 35
-3 7 -10 5795.37 1526.08 36
3 -7 -8 22622.1 4669.63 13
-7 -3 -8 16383.8 4059.04 14
-7 -3 -6 17877.9 3774.20 14
3 -7 -6 16582.7 3619.98 13
-7 -3 -6 18295.6 3556.08 8
3 -7 -4 189543. 9144.90 13
-3 7 -2 84147.8 5107.12 1
7 3 -2 85879.0 5282.06 3
7 3 0 219153. 8128.88 3
-3 7 0 226402. 8346.93 1
3 -7 0 220892. 8160.14 2
-7 -3 0 207161. 7541.00 11
-7 -3 2 79520.2 4852.87 11
7 3 2 82962.5 5182.70 3
3 -7 2 78817.3 5773.28 2
7 3 4 194009. 7910.76 15
7 3 4 181940. 7601.24 3
-7 -3 4 177779. 7391.42 11
3 -7 4 179521. 9551.99 2
3 -7 6 20619.0 3884.06 2
3 -7 6 18700.7 2940.68 11
7 3 6 16302.9 3096.62 15
7 3 8 20395.6 3894.75 15
3 -7 8 19713.7 4393.62 2
-4 7 -13 663.646 983.913 22
-4 7 -13 1018.42 923.733 34
-7 -4 -11 7662.57 1432.81 43
7 4 -11 9448.58 1580.70 22
4 -7 -11 10011.8 1745.30 21
-7 -4 -11 9270.24 1544.57 36
4 -7 -11 9343.70 1594.18 43
4 -7 -9 23868.1 2322.29 21
7 4 -9 21746.3 1961.68 22
4 -7 -9 21077.9 2087.28 43
-4 7 -9 24159.2 2215.41 36
7 4 -9 23191.7 2518.26 35
4 -7 -7 33672.1 5647.59 13
-7 -4 -7 36989.3 4957.43 8
-7 -4 -7 29718.2 4731.70 14
4 -7 -5 12972.7 3378.67 13
-7 -4 -5 12774.7 3162.91 8
7 4 -3 58407.1 4621.06 3
4 -7 -3 58021.3 5251.83 13
-7 -4 -1 17940.2 2736.54 11
-4 7 -1 19968.8 2908.19 1
7 4 -1 16859.7 2810.03 3
-7 -4 1 19105.7 2762.51 11
-4 7 1 22533.9 3307.68 1
7 4 1 16541.4 2734.39 3
4 -7 1 15107.3 2884.15 2
7 4 3 56150.9 4148.47 15
-7 -4 3 54686.8 4317.37 11
7 4 3 52207.8 4383.86 3
4 -7 3 59031.9 4557.29 12
4 -7 3 55672.6 5351.92 2
7 4 5 11654.8 2486.38 3
7 4 5 11433.0 2569.48 15
4 -7 5 19046.7 3029.58 12
4 -7 5 11220.5 3263.34 2
-7 -4 5 16217.6 2696.16 11
7 4 7 33161.2 4455.58 15
4 -7 7 37017.9 5509.18 2
-5 7 -14 5069.12 927.188 22
-5 7 -14 3203.58 847.763 34
5 -7 -12 602.389 998.732 21
-7 -5 -12 1703.15 1053.09 43
-5 7 -12 1508.40 1214.41 34
7 5 -12 897.163 1070.99 22
-7 -5 -12 352.544 877.417 36
7 5 -10 19793.7 1954.82 22
7 5 -10 20797.6 2366.22 35
5 -7 -10 19520.8 2044.36 43
-7 -5 -10 20407.8 1989.00 43
5 -7 -10 16207.6 2055.62 21
-5 7 -10 20581.2 2173.17 36
-7 -5 -8 30556.9 5164.60 14
-7 -5 -6 1788.60 2435.58 14
5 -7 -6 451.944 2395.81 13
-7 -5 -6 3699.95 2741.84 8
5 -7 -4 3078.11 2431.39 13
-7 -5 -2 25348.4 3173.94 11
7 5 -2 28336.7 3347.15 3
-5 7 -2 31912.2 3707.86 1
-5 7 0 148530. 7386.60 1
-7 -5 0 139613. 6747.73 11
7 5 0 140556. 7084.55 3
5 -7 2 28449.7 3289.98 12
-7 -5 2 27249.1 3406.10 11
5 -7 2 30538.2 4017.59 2
7 5 2 29899.0 3738.11 3
-5 7 2 28697.2 3665.78 1
5 -7 4 1926.78 2189.60 2
5 -7 4 5537.44 1956.77 12
7 5 4 4076.45 1892.25 3
-7 -5 4 5938.49 2124.90 11
7 5 4 5387.14 1895.42 15
5 -7 6 745.256 2448.16 2
5 -7 6 848.721 1679.07 11
7 5 6 2138.16 2014.53 15
5 -7 6 407.646 1801.93 12
7 5 8 34550.9 4967.09 15
-6 7 -13 2067.74 993.732 34
7 6 -13 3411.70 1017.14 22
-6 7 -13 2125.43 946.855 22
-7 -6 -13 2279.54 868.271 43
-7 -6 -11 15717.6 1763.37 43
7 6 -11 12619.9 2038.78 35
6 -7 -11 12806.2 1831.91 21
-7 -6 -11 14106.6 1688.49 36
-6 7 -11 15535.9 1875.10 36
7 6 -11 13234.9 1678.59 22
7 6 -9 3253.37 1598.20 35
-6 7 -9 2953.69 1224.77 36
6 -7 -9 3451.37 1313.46 43
6 -7 -7 25696.0 4953.52 13
-7 -6 -7 19224.2 3955.48 14
6 -7 -5 41114.3 5410.69 13
7 6 -3 475675. 13164.1 3
-7 -6 -3 482408. 12978.7 11
-7 -6 -1 76954.8 5299.30 11
-6 7 -1 72200.5 5574.58 1
7 6 -1 68245.4 5217.87 3
6 -7 1 69612.4 4866.69 12
-6 7 1 68932.7 5499.02 1
7 6 1 68223.5 5364.09 3
-7 -6 1 71147.4 5202.11 11
6 -7 3 476307. 13437.5 12
-6 7 3 495915. 14620.6 1
-7 -6 3 490339. 13619.7 11
7 6 3 491167. 11975.8 15
7 6 3 459007. 13672.2 3
6 -7 5 37852.0 5273.59 2
-7 -6 5 38696.6 4221.88 11
6 -7 5 41347.1 4514.69 12
-6 7 5 37064.7 4488.05 1
7 6 5 41283.3 4546.85 3
7 6 5 39983.9 4231.37 15
6 -7 7 26566.2 4093.60 12
7 6 7 25683.6 4175.48 15
-7 7 -14 2502.43 735.630 34
7 7 -12 9020.44 1368.03 22
-7 7 -12 6945.91 1418.72 34
-7 -7 -12 7261.03 1320.56 43
7 -7 -12 8349.41 1370.42 21
-7 7 -10 3023.64 1290.48 36
7 7 -10 2625.21 1500.90 35
7 -7 -10 2801.04 1204.36 21
-7 -7 -8 55702.1 3245.99 32
7 7 -8 57433.0 3481.75 35
-7 7 -8 62894.2 3303.45 36
-7 -7 -6 31092.4 4631.54 14
7 -7 -6 24360.6 4660.74 13
7 -7 -4 3373.15 2360.07 13
7 7 -4 1390.81 1580.26 3
-7 -7 -2 118997. 6861.61 11
7 7 -2 120859. 7072.10 3
-7 -7 0 2354.90 1744.41 11
-7 7 0 2419.94 2085.18 1
7 7 0 3221.72 2071.86 3
7 -7 0 4680.29 1695.35 12
-7 7 2 124484. 7550.32 1
-7 -7 2 120578. 7111.94 11
7 -7 2 126512. 7006.70 12
7 -7 4 1266.05 1572.47 12
-7 -7 4 1600.94 1787.08 11
7 7 4 568.914 1511.86 15
7 7 4 -1240.17 1919.70 3
-7 7 4 -657.273 1777.53 1
7 -7 6 27356.1 4126.31 12
7 7 6 26128.3 3882.79 15
-8 7 -13 3720.47 877.045 22
-7 -8 -13 4754.54 966.755 43
-8 7 -13 3570.39 971.829 34
-8 7 -11 6696.01 1408.03 36
7 8 -11 7724.80 1657.44 35
-7 -8 -11 6339.01 1373.40 43
8 -7 -11 6478.14 1441.32 21
-7 -8 -9 2253.13 1188.79 32
7 8 -9 4017.75 1676.01 35
-8 7 -9 3167.39 1346.04 36
-7 -8 -7 23140.5 2248.28 32
-8 7 -7 21034.5 2044.73 36
-8 7 -7 23687.2 2082.16 26
-7 -8 -7 19828.2 2195.08 46
8 -7 -5 19358.3 4099.00 13
-7 -8 -5 28974.6 4445.72 14
-7 -8 -3 89836.0 6273.33 11
7 8 -3 98103.3 6730.57 3
8 -7 -1 24376.2 2971.16 12
-7 -8 -1 30780.1 3885.25 11
7 8 -1 23353.8 3674.78 3
8 -7 1 25504.1 3377.98 12
-7 -8 1 29829.3 3934.06 11
-8 7 1 28276.0 3884.05 1
-8 7 3 97108.0 7076.81 1
8 -7 3 95853.5 6700.19 12
-7 -8 3 94987.9 6949.34 11
-7 -8 5 24246.3 3863.97 11
-8 7 5 23438.5 3895.80 1
7 8 5 20920.5 3489.65 15
7 8 5 25847.5 4110.40 3
8 -7 5 19005.1 3506.76 12
-8 6 -14 1443.02 657.348 34
8 -6 -12 2448.42 982.825 21
6 8 -12 1171.17 958.706 22
-6 -8 -12 785.766 909.416 43
-8 6 -12 996.664 1023.88 36
-8 6 -10 10195.2 1596.44 36
6 8 -10 9698.12 1919.64 35
8 -6 -10 14520.7 1872.61 21
-8 6 -8 27982.4 2338.81 36
8 -6 -6 11155.0 3479.94 13
-6 -8 -6 12284.8 3206.58 14
6 8 -4 24792.2 3458.78 3
-8 6 -4 23397.8 4361.87 8
8 -6 -4 19785.0 4078.07 13
-8 6 -2 27111.3 4278.54 8
-6 -8 -2 22403.4 3257.32 11
-6 -8 0 10759.9 2534.93 11
8 -6 0 8853.23 2092.36 12
-8 6 2 27328.5 3852.96 1
8 -6 2 24142.8 3276.56 12
-6 -8 2 25008.5 3502.89 11
-6 -8 4 17656.2 3116.11 11
-8 6 4 23440.7 3652.57 1
6 8 4 18750.1 2816.50 15
8 -6 4 20484.1 3412.15 12
6 8 6 12324.7 2849.44 15
8 -6 6 13552.1 3312.22 12
-6 -8 6 11500.7 2888.02 11
5 8 -13 1979.14 927.640 22
-5 -8 -13 1088.23 857.233 43
5 8 -11 5374.66 1609.13 35
-5 -8 -11 6883.19 1505.65 43
8 -5 -11 7134.90 1347.05 21
5 8 -11 6228.94 1391.57 22
-8 5 -11 5385.94 1424.55 36
-8 5 -9 1180.43 1022.78 36
5 8 -9 -332.797 1141.87 22
5 8 -9 148.887 1305.51 35
8 -5 -7 5820.38 3327.25 13
-8 5 -5 31286.6 4905.23 8
-8 5 -5 28638.7 3983.93 14
-5 -8 -5 25660.8 3782.15 14
8 -5 -5 26651.5 4520.39 13
-8 5 -3 175662. 9777.46 8
-5 -8 -3 176104. 7711.54 11
8 -5 -1 35895.1 3228.89 12
-5 -8 -1 37983.3 3866.80 11
-8 5 -1 40441.2 4746.22 8
8 -5 1 38799.1 3775.36 12
-8 5 1 37870.8 4105.78 1
-5 -8 1 37958.4 3989.91 11
5 8 3 183744. 7224.25 15
-8 5 3 194162. 8804.67 1
-5 -8 3 161827. 8046.06 11
8 -5 3 170998. 8225.20 12
-5 -8 5 27021.7 3894.34 4
8 -5 5 25642.3 3794.91 12
-5 -8 5 24568.5 3559.83 11
5 8 5 25384.4 3465.59 15
-5 -8 7 3422.22 2140.16 4
8 -5 7 2161.59 2097.18 12
5 8 7 3899.44 2201.69 15
-8 4 -14 1404.63 800.564 34
4 8 -14 2194.39 851.315 22
4 8 -12 3077.21 1207.57 22
-4 -8 -12 3614.86 1215.30 43
-8 4 -12 5040.53 1306.67 36
4 8 -10 12969.4 1698.73 34
4 8 -10 16776.4 2198.12 35
4 8 -10 10072.8 1616.26 22
-8 4 -10 13955.8 1859.13 36
-8 4 -8 6027.91 3245.26 14
-4 -8 -8 3456.09 1322.95 21
4 8 -8 3499.27 1331.47 34
-8 4 -8 2685.73 1176.23 36
-8 4 -6 6942.04 2773.79 14
8 -4 -6 5220.76 2733.31 13
-8 4 -6 9793.59 3304.13 8
-8 4 -4 61586.1 6106.49 8
-4 -8 -4 58730.5 4733.87 14
-8 4 -4 51700.4 5010.02 14
-8 4 -2 196181. 9479.77 8
-4 -8 -2 194675. 7752.84 11
8 -4 -2 191621. 6351.71 12
-4 -8 0 18008.6 2741.45 11
-8 4 0 16147.3 3115.65 8
-4 -8 2 191659. 8226.43 11
-4 -8 2 190693. 7933.62 4
-8 4 2 192621. 8231.30 1
-8 4 4 59946.8 4805.28 1
-4 -8 4 61736.9 5051.25 11
-4 -8 4 57216.0 4923.50 4
-4 -8 6 7576.03 2132.68 11
8 -4 6 7420.50 2383.29 12
-4 -8 6 9355.52 2520.95 5
-4 -8 6 8629.81 2473.48 4
-4 -8 8 4726.60 2398.73 4
8 -4 8 3430.43 2568.86 12
-8 3 -13 819.364 871.024 36
3 8 -13 549.126 988.448 22
-3 -8 -13 1462.81 931.069 43
3 8 -11 4300.20 1364.22 34
3 8 -11 4236.80 1562.95 35
-8 3 -11 3872.33 1292.78 36
3 8 -11 3685.31 1248.74 22
-3 -8 -11 4761.13 1456.91 43
3 8 -9 4953.26 1465.21 34
3 8 -9 5893.50 1575.84 35
-3 -8 -9 7856.79 1683.23 21
-8 3 -9 5874.97 1447.59 36
-8 3 -7 9642.99 3137.12 14
8 -3 -7 12860.5 3481.78 13
-8 3 -7 10062.4 3483.31 8
-8 3 -5 10133.9 2744.67 14
8 -3 -5 12857.9 3190.99 13
-8 3 -5 8518.79 2908.23 8
-3 -8 -3 38911.7 3370.24 11
-8 3 -3 37793.4 4550.00 8
-8 3 -1 48283.7 4639.21 8
-3 -8 -1 43542.1 3746.71 11
-3 -8 1 49979.5 4011.17 4
-8 3 1 50210.8 4146.68 8
-3 -8 1 46631.3 3989.11 11
3 8 1 49507.5 4523.20 9
-3 -8 3 40359.3 3977.88 11
-3 -8 3 41353.2 3948.52 4
3 8 3 42090.1 4382.87 9
-8 3 3 43683.4 3882.32 1
-3 -8 5 10564.3 2400.41 5
-3 -8 5 10342.3 2516.34 4
-3 -8 5 12928.1 2580.75 11
-3 -8 7 8150.28 2530.90 5
-3 -8 7 15289.1 3139.56 4
2 8 -14 2435.41 914.270 22
-2 -8 -12 9772.11 1611.75 43
2 8 -12 5024.51 1189.90 34
-8 2 -12 8796.21 1511.78 36
2 8 -12 8340.63 1505.28 22
-8 2 -10 23904.8 2270.32 36
2 8 -10 23528.0 2521.24 35
2 8 -10 22631.1 2266.80 34
-2 -8 -10 25510.7 2455.65 21
-8 2 -8 33956.3 5391.92 14
8 -2 -8 31911.5 5002.08 13
-8 2 -8 42365.9 5991.59 8
-8 2 -6 59030.7 6171.82 14
-8 2 -6 69920.2 6750.90 8
8 -2 -6 60689.4 5913.43 13
-8 2 -4 34172.8 4581.97 8
-8 2 -2 163937. 8337.74 8
-2 -8 -2 153137. 6337.95 11
2 8 -2 162500. 7309.06 9
-2 -8 -2 164184. 6355.77 13
-2 -8 0 1667.51 1600.71 11
2 8 0 1769.27 1818.45 9
-2 -8 0 542.384 1140.06 4
-8 2 0 341.251 1850.78 8
-8 2 2 176023. 6753.65 8
-2 -8 2 158436. 6853.28 4
2 8 2 165090. 7793.16 9
-2 -8 2 162280. 7238.86 11
-2 -8 4 33816.6 3363.40 5
2 8 4 32931.8 3933.13 9
-2 -8 4 34621.6 3780.01 11
-2 -8 4 33074.3 3718.68 4
-2 -8 6 62771.9 5148.84 11
-2 -8 6 68088.6 5852.80 4
-2 -8 6 62766.7 5292.14 5
-2 -8 8 32919.3 4635.50 5
-2 -8 8 35592.0 4780.62 4
1 8 -13 1348.43 852.747 34
-8 1 -13 3048.09 1052.52 36
1 8 -13 1055.45 1023.76 22
-1 -8 -13 3674.33 1189.99 43
1 8 -11 3210.49 1274.92 34
-1 -8 -11 4820.84 1477.11 43
1 8 -11 2886.79 1467.65 35
-8 1 -11 3976.19 1277.48 36
1 8 -9 46078.5 3160.99 35
-8 1 -9 47855.5 2898.91 36
-1 -8 -9 48719.8 3078.46 21
1 8 -9 51943.4 3205.54 34
8 -1 -9 54457.1 2867.51 22
-8 1 -7 40507.4 5690.49 14
-8 1 -7 34928.8 5061.17 8
8 -1 -7 36260.8 4792.77 13
8 -1 -5 20037.5 3310.41 13
-1 -8 -5 18822.3 3486.29 13
-8 1 -5 23447.7 4076.20 8
-1 -8 -3 47649.1 4188.49 13
-8 1 -3 47078.5 4886.09 8
-1 -8 -3 50840.4 3509.76 11
1 8 -3 52696.3 4168.53 9
-1 -8 -1 14894.4 2050.91 13
1 8 -1 15470.2 2655.57 9
-1 -8 -1 12140.3 2188.96 11
-8 1 -1 9943.72 2524.83 8
-1 -8 1 14798.3 2483.74 11
-1 -8 1 15366.4 2332.61 4
-8 1 1 11841.3 2447.83 8
1 8 1 13172.1 2516.69 9
-1 -8 3 48274.6 3542.47 5
1 8 3 46578.3 4489.09 9
-1 -8 3 44702.3 3973.23 4
-1 -8 3 49626.7 4285.80 11
-1 -8 5 20413.6 3022.31 5
1 8 5 22010.1 3244.35 9
-1 -8 5 20012.4 2993.51 11
-1 -8 5 19958.3 3103.52 4
-1 -8 7 33748.3 4400.46 5
-1 -8 7 32355.7 4393.70 4
0 8 -14 3813.13 989.320 22
-8 0 -14 566.126 735.710 36
0 8 -12 -1825.68 1097.30 34
0 -8 -12 1441.87 1223.10 43
0 8 -12 758.316 1160.35 22
-8 0 -12 864.624 1043.55 36
0 8 -10 6548.44 1626.83 35
-8 0 -10 3590.35 1344.03 36
0 -8 -10 4911.76 1526.16 43
0 -8 -10 4384.74 1424.51 21
0 8 -10 4287.20 1489.96 34
8 0 -10 5738.93 1497.00 22
-8 0 -8 11306.7 3772.98 8
-8 0 -8 14445.1 3922.07 14
-8 0 -6 33884.7 4916.69 8
0 -8 -6 26240.8 4169.53 13
8 0 -6 29647.4 3916.08 13
-8 0 -6 19057.2 4017.25 14
-8 0 -4 26776.1 4126.25 8
8 0 -4 31937.7 3765.66 13
0 -8 -4 33391.7 4030.38 13
0 8 -2 128052. 6350.59 9
0 -8 -2 126585. 6002.27 13
0 8 -2 123295. 5743.03 1
-8 0 -2 130747. 7441.94 8
0 -8 -2 134777. 5711.78 11
0 -8 0 114790. 4660.37 13
0 -8 0 118860. 5818.65 11
-8 0 0 108438. 6164.46 8
0 -8 0 104656. 4801.72 4
0 -8 2 134347. 6202.93 4
0 -8 2 135407. 6564.62 11
-8 0 2 126040. 5941.44 8
0 -8 2 135661. 4973.39 5
0 8 4 30577.4 3722.75 9
0 -8 4 29431.4 3427.67 11
0 -8 4 30097.5 3590.10 4
0 -8 4 29687.4 3121.01 5
0 -8 6 23746.6 3297.37 11
0 -8 6 26147.6 3712.63 5
0 -8 6 31611.6 3992.62 4
0 8 6 28202.9 3733.98 9
0 -8 8 13505.9 3267.80 5
0 -8 8 16079.9 4169.87 2
0 -8 8 11208.3 2850.74 4
-8 -1 -13 4137.80 1161.96 36
-1 8 -13 5058.37 1217.69 22
-1 8 -13 3123.81 1086.77 34
8 1 -11 3515.58 1432.13 22
1 -8 -11 3209.89 1457.63 43
1 -8 -11 2289.18 1356.41 21
-8 -1 -11 1947.38 1149.66 36
-1 8 -11 1036.80 1176.37 34
-1 8 -9 12131.8 1811.26 34
1 -8 -9 15230.3 1930.69 43
1 -8 -9 13787.2 1882.00 21
8 1 -9 14244.8 1718.14 22
1 -8 -7 30695.2 5052.67 13
-8 -1 -7 28289.7 4893.21 14
-8 -1 -7 33962.1 5029.72 8
1 -8 -5 114882. 7619.20 13
8 1 -5 114058. 6505.23 13
-8 -1 -5 110720. 7880.07 8
1 -8 -3 25415.0 2508.58 11
1 -8 -3 23168.2 3290.31 13
-8 -1 -3 21743.2 3660.90 8
-1 8 -3 22705.1 2741.13 1
-1 8 -3 26177.3 2995.66 9
1 -8 -1 5891.23 1728.14 11
1 -8 -1 5273.62 1396.19 4
1 -8 -1 3694.20 1653.61 13
1 -8 1 4806.69 1001.48 5
1 -8 1 3538.27 1414.14 4
1 -8 1 5044.61 1859.41 11
1 -8 3 23029.9 3121.37 11
-1 8 5 104186. 6713.82 9
1 -8 5 113660. 6640.60 11
1 -8 7 31443.4 5215.96 2
1 -8 7 26784.6 4154.58 4
-8 -2 -14 -266.428 645.146 36
-2 8 -14 1044.01 754.452 34
8 2 -12 10420.8 1603.57 22
2 -8 -12 6272.72 1459.97 21
-2 8 -12 4827.74 1329.24 34
2 -8 -12 8613.11 1583.09 43
-8 -2 -12 6291.28 1306.79 36
-2 8 -10 1354.77 1241.11 34
8 2 -10 72.6514 1139.76 22
2 -8 -10 2705.94 1401.70 21
-8 -2 -10 1032.19 1195.04 36
2 -8 -10 1642.38 1226.50 43
-8 -2 -8 11282.1 3769.93 14
2 -8 -8 11129.8 3441.16 13
-8 -2 -6 17667.3 3896.18 14
2 -8 -6 20260.4 3882.78 13
-8 -2 -6 18178.5 3887.86 8
2 -8 -4 21825.9 3513.91 13
-8 -2 -4 16720.3 3389.61 8
2 -8 -2 51394.4 3732.92 11
2 -8 -2 47329.2 4135.45 13
-2 8 -2 49528.3 4168.68 1
2 -8 0 123637. 6010.76 11
2 -8 0 123229. 6379.57 2
2 -8 0 127439. 5171.41 4
2 -8 2 52732.0 4316.04 11
8 2 2 52303.9 4403.03 3
2 -8 4 21788.4 3129.85 11
-2 8 6 21160.7 3372.39 9
2 -8 6 21351.3 4393.55 2
2 -8 6 19237.9 3083.70 11
2 -8 8 8607.65 3440.17 2
-3 8 -13 754.296 986.817 22
-8 -3 -13 457.824 779.680 36
-3 8 -13 317.167 884.723 34
8 3 -11 3858.44 1423.41 22
3 -8 -11 2947.63 1295.38 21
3 -8 -11 2902.67 1223.10 43
-8 -3 -11 3438.03 1237.66 36
-3 8 -11 2291.56 1342.12 34
3 -8 -9 2535.92 1205.50 21
3 -8 -9 4071.22 1330.07 43
8 3 -9 4515.62 1400.31 22
8 3 -9 3544.75 1485.37 35
-8 -3 -7 37865.8 5549.38 14
3 -8 -7 32272.8 5139.90 13
-8 -3 -7 28440.8 4724.82 8
-8 -3 -5 13116.3 3284.81 8
3 -8 -5 15571.9 3595.62 13
3 -8 -3 34392.2 3079.61 11
-3 8 -3 40089.0 3954.72 1
3 -8 -3 35955.9 4281.86 13
3 -8 -1 10750.8 2179.16 2
3 -8 -1 12109.9 2202.94 11
8 3 -1 11646.5 2745.78 3
3 -8 -1 12680.5 1707.53 4
-3 8 -1 10263.7 2413.77 1
3 -8 1 10865.9 2554.31 2
-8 -3 1 12220.1 2535.75 11
8 3 1 12427.8 2603.85 3
3 -8 3 41743.0 4080.08 11
-8 -3 3 30558.1 3524.40 11
8 3 3 35405.1 3818.75 3
3 -8 3 41138.9 4685.30 2
3 -8 5 10558.1 3044.43 2
3 -8 5 12221.1 2576.14 11
8 3 7 29589.0 4349.80 15
3 -8 7 35914.2 5558.75 2
-4 8 -14 1627.72 770.484 34
-4 8 -14 4424.52 942.032 22
-4 8 -12 466.103 1080.63 34
8 4 -12 940.769 1076.73 22
-8 -4 -12 -147.361 920.918 36
4 -8 -12 1349.27 1024.09 21
4 -8 -10 6952.41 1511.15 21
4 -8 -10 7512.73 1624.65 43
8 4 -10 6737.09 1759.87 35
8 4 -10 7938.78 1536.08 22
8 4 -8 58436.7 3431.05 35
-4 8 -8 59883.8 3132.64 36
-8 -4 -8 55490.3 3211.15 32
-8 -4 -6 10397.2 3231.20 14
4 -8 -6 14281.4 3606.07 13
-8 -4 -6 12021.8 3603.90 8
4 -8 -4 7708.48 2688.79 13
8 4 -2 113673. 6631.84 3
-4 8 -2 118562. 6711.98 1
8 4 0 18.6206 1585.24 3
-4 8 0 202.971 1746.52 1
-8 -4 0 2248.33 1685.56 11
4 -8 0 2052.77 1746.56 2
4 -8 2 118380. 7521.26 2
8 4 2 121347. 6862.86 3
-8 -4 2 114835. 6488.24 11
8 4 4 5952.00 2215.24 3
4 -8 4 6186.20 2746.74 2
-8 -4 4 6796.14 2256.69 11
8 4 6 14437.2 3013.28 15
4 -8 6 11699.3 3708.05 2
4 -8 6 10249.2 2412.49 11
-5 8 -13 2639.17 902.662 22
-5 8 -13 3236.94 1034.96 34
-8 -5 -11 13198.2 1550.91 43
-5 8 -11 12694.7 1925.54 34
-8 -5 -11 15457.0 1906.01 36
8 5 -11 17423.2 1792.07 22
5 -8 -11 16276.5 1985.42 21
5 -8 -9 65189.1 3664.62 21
5 -8 -9 67506.7 3366.88 43
8 5 -9 66364.6 3818.66 35
-5 8 -9 68938.8 3472.29 36
-8 -5 -7 52939.3 6474.93 14
-8 -5 -7 46256.7 6076.04 8
5 -8 -7 48925.6 6456.73 13
5 -8 -5 16058.1 3886.02 13
5 -8 -3 36796.9 4621.82 13
8 5 -3 37654.6 4155.17 3
-5 8 -1 43588.8 4478.17 1
-8 -5 -1 39267.2 4027.77 11
8 5 -1 43833.2 4361.44 3
-8 -5 1 41854.0 4152.98 11
-5 8 1 45079.7 4686.17 1
8 5 1 48247.2 4775.12 3
5 -8 1 43760.3 4717.03 2
-8 -5 3 30158.8 3727.71 11
5 -8 3 36854.9 4016.51 12
8 5 3 34841.3 4082.11 3
5 -8 3 35218.4 4773.04 2
8 5 5 20496.0 3282.43 3
5 -8 5 20963.8 4152.78 2
-8 -5 5 21766.4 3389.36 11
8 5 5 21181.5 3275.38 15
8 5 7 46830.0 5328.75 15
5 -8 7 59341.4 7209.88 2
-6 8 -14 690.862 605.588 22
-6 8 -14 367.880 589.847 34
-6 8 -12 59.1853 968.098 34
-8 -6 -12 -517.353 833.824 36
6 -8 -12 2217.17 1112.83 21
8 6 -12 3098.25 1142.62 22
-8 -6 -12 1139.32 873.336 43
8 6 -10 428.525 1321.70 35
6 -8 -10 1409.91 1214.38 21
-6 8 -10 1817.14 1223.59 36
-6 8 -8 27050.3 2327.77 36
8 6 -8 22597.4 2411.10 35
-8 -6 -8 21887.6 2257.97 32
-8 -6 -6 50870.7 6001.76 14
-8 -6 -6 57497.5 6527.21 8
6 -8 -6 63151.1 7070.92 13
6 -8 -4 39845.2 5214.82 13
-8 -6 -2 12893.7 2669.80 11
8 6 -2 9471.53 2577.84 3
8 6 0 99575.6 6654.63 3
-8 -6 0 95952.9 6295.62 11
-6 8 0 112554. 7125.40 1
8 6 2 13040.4 2746.71 3
-6 8 2 14490.3 3258.68 1
6 -8 2 11409.2 2521.15 12
-8 -6 2 13705.6 2753.60 11
-6 8 4 44741.9 5003.30 1
6 -8 4 50878.3 5868.70 2
8 6 4 42802.5 4348.16 15
-8 -6 4 50129.8 4899.87 11
6 -8 4 45904.1 4806.44 12
8 6 4 45734.7 4809.33 3
6 -8 6 61007.7 5690.89 11
-6 8 6 64930.5 6367.79 1
8 6 6 57783.1 5652.31 15
6 -8 6 63671.9 6056.11 12
-7 8 -13 1931.14 862.046 22
-7 8 -13 2300.01 826.208 34
-8 -7 -11 2849.75 1051.77 43
8 7 -11 1590.02 1274.10 35
-8 -7 -11 2416.93 1044.70 36
7 -8 -11 2919.65 1105.90 21
-7 8 -11 1473.39 1236.90 34
8 7 -9 39318.7 3041.40 35
-7 8 -9 36659.5 2656.11 36
-7 8 -7 98794.7 3920.10 26
-8 -7 -7 96665.3 4136.08 46
-7 8 -7 101251. 4011.53 36
-8 -7 -7 98100.4 4189.14 32
7 -8 -5 4046.67 2757.69 13
-8 -7 -3 31144.9 3977.15 11
8 7 -3 29366.3 3844.24 3
-7 8 -1 8414.76 2676.85 1
8 7 -1 8093.36 2547.29 3
-8 -7 -1 11438.6 2809.15 11
8 7 1 11801.2 2681.37 3
7 -8 1 14028.9 2673.63 12
-7 8 1 11335.3 2703.32 1
-8 -7 1 11225.6 2781.39 11
8 7 3 26609.1 4073.05 3
-7 8 3 30413.0 4254.78 1
-8 -7 3 25527.8 3840.90 11
7 -8 3 26746.3 3699.51 12
8 7 5 5910.75 2526.38 3
-8 -7 5 1223.26 1682.54 11
-7 8 5 -823.253 1664.42 1
7 -8 5 -265.018 1772.32 12
8 7 5 3426.29 2055.90 15
-8 -8 -12 2771.01 913.656 43
8 -8 -12 2550.00 957.923 21
-8 8 -12 3504.75 1094.21 34
8 -8 -10 773.793 1196.46 21
-8 8 -10 2490.04 1244.85 36
8 8 -10 1216.87 1251.48 35
8 8 -8 33260.2 2869.16 35
-8 8 -8 42173.0 2811.23 36
-8 -8 -8 36287.8 2830.53 32
-8 -8 -6 96484.5 8375.02 14
8 -8 -6 90249.4 8665.15 13
8 -8 -4 73239.8 7303.35 13
8 8 -4 73171.8 6228.96 3
8 8 -2 4533.92 2351.63 3
-8 -8 -2 6190.49 2239.35 11
-8 -8 0 3682.21 2234.56 11
-8 8 0 4483.94 2398.66 1
8 8 0 7377.84 2675.17 3
-8 -8 2 8235.48 2620.83 11
-8 8 2 4061.51 2205.68 1
8 8 2 3695.68 2334.75 3
8 -8 2 3130.94 1742.91 12
8 -8 4 77373.2 6512.90 12
-8 -8 4 64061.9 6093.71 11
8 8 4 62598.7 6161.09 3
-8 8 4 78307.1 6813.40 1
8 8 6 101618. 7532.46 15
8 -8 6 92815.8 7624.90 12
-9 8 -13 -427.928 675.725 22
-9 8 -13 430.053 644.602 34
-8 -9 -11 81.0369 930.619 43
8 9 -11 2098.68 1274.68 35
-9 8 -11 1568.00 1069.56 34
9 -8 -11 2702.88 1043.88 21
-8 -9 -9 37411.4 2760.27 32
-9 8 -9 38247.3 2677.69 36
8 9 -9 44543.7 3235.77 35
-8 -9 -7 42879.8 3085.81 46
-9 8 -7 45138.5 2848.73 26
-9 8 -7 51250.1 2929.27 36
-8 -9 -7 42893.7 2986.08 32
9 -8 -5 26406.1 4977.22 13
8 9 -3 8371.09 2625.82 3
-8 -9 -3 9258.99 2663.32 11
-8 -9 -1 29852.2 4224.75 11
8 9 -1 28139.1 4334.46 3
-8 -9 1 32604.1 4409.21 11
9 -8 1 33551.5 3994.93 12
-9 8 1 39635.9 4967.04 1
8 9 1 30359.5 4488.30 3
-9 8 3 9053.42 2850.40 1
-8 -9 3 14573.3 3391.78 11
9 -8 3 8287.92 2610.03 12
8 9 3 7207.26 2870.19 3
-8 -9 5 19517.6 3864.48 11
9 -8 5 25892.4 4455.65 12
8 9 5 27240.9 4516.40 3
-9 7 -12 1227.07 1018.02 34
-7 -9 -12 1793.03 873.371 43
9 -7 -12 1343.41 862.290 21
7 9 -10 16614.1 2049.52 35
9 -7 -10 13635.7 1809.07 21
-9 7 -10 18341.6 2011.38 36
-7 -9 -8 17274.8 2141.12 46
-9 7 -8 19012.0 2051.18 36
-7 -9 -8 17177.4 2078.66 32
-9 7 -8 17920.2 1908.04 26
9 -7 -4 11103.9 3273.10 13
-7 -9 -2 28609.4 3946.52 11
7 9 -2 26598.0 3952.26 3
-7 -9 0 33725.7 4299.99 11
9 -7 0 32643.2 3677.98 12
-9 7 2 30557.8 4402.01 1
-7 -9 2 27577.0 4061.19 11
9 -7 2 31455.0 4000.59 12
9 -7 4 13861.9 3059.26 12
-9 7 4 8932.33 2883.69 1
-7 -9 4 9940.78 2848.09 11
-9 6 -13 2028.56 843.592 34
-6 -9 -13 3257.13 832.794 43
-6 -9 -11 4579.89 1283.31 43
9 -6 -11 3430.97 1122.46 21
-9 6 -11 3489.13 1282.36 36
6 9 -11 5043.74 1577.30 35
6 9 -9 56639.0 3598.28 35
-9 6 -9 54062.1 3155.86 36
-6 -9 -7 17865.0 2066.76 32
-6 -9 -7 16338.5 2058.33 46
-9 6 -7 15865.4 1856.25 26
6 9 -7 12703.2 1828.05 29
-9 6 -7 14522.4 1808.50 36
9 -6 -5 53972.9 6421.84 13
-9 6 -3 37655.5 5313.11 8
6 9 -3 28262.6 3829.31 3
-6 -9 -3 37184.2 4186.18 11
9 -6 -1 2502.35 1564.70 12
-6 -9 -1 3149.98 1846.45 11
-9 6 -1 1502.94 2108.41 8
9 -6 1 4711.53 1874.09 12
-6 -9 1 1106.98 1908.49 11
9 -6 3 32904.9 4154.23 12
-9 6 3 39389.7 4623.46 1
-6 -9 3 29363.3 4011.55 11
9 -6 5 50216.2 5486.98 12
6 9 5 53998.0 5148.64 15
-6 -9 5 47414.1 5227.32 11
-9 5 -14 923.533 596.159 34
5 9 -12 3450.13 1135.24 22
-5 -9 -12 2198.54 987.752 43
-9 5 -12 5213.60 1252.19 36
9 -5 -10 7770.20 1453.23 21
5 9 -10 5758.59 1413.20 22
-9 5 -10 6738.33 1505.71 36
5 9 -10 4319.99 1583.89 35
-9 5 -8 9826.08 1598.11 36
-9 5 -6 6018.43 3138.33 8
9 -5 -6 4327.77 2857.06 13
-9 5 -4 105655. 8387.50 8
-9 5 -2 14739.0 3436.95 8
-5 -9 -2 18648.5 3007.90 11
-5 -9 0 1633.04 1701.40 11
9 -5 0 96.8843 1290.85 12
-9 5 0 -26.8800 1830.31 8
-5 -9 2 15003.0 2974.80 11
-5 -9 4 109520. 7295.95 11
-9 5 4 115736. 7211.03 1
5 9 4 113407. 6501.68 15
-5 -9 4 108582. 7170.03 4
9 -5 4 115480. 7480.99 12
-5 -9 6 8872.34 2747.71 11
5 9 6 7448.54 2441.75 15
-5 -9 6 4892.07 2424.36 4
9 -5 6 3558.45 2151.45 12
4 9 -13 5185.97 1097.49 22
-4 -9 -13 4651.39 1020.53 43
-9 4 -13 3158.76 983.283 36
-9 4 -11 5984.13 1460.07 36
-4 -9 -11 5359.62 1413.61 43
4 9 -11 4191.59 1328.49 22
4 9 -11 5120.90 1555.72 35
4 9 -9 11324.5 1789.20 34
-9 4 -9 11933.8 1776.07 36
4 9 -9 12008.5 2081.13 35
9 -4 -7 2796.16 2907.41 13
-9 4 -7 4531.60 3088.84 8
-9 4 -7 3670.26 2381.39 14
9 -4 -5 25487.3 4386.82 13
-9 4 -5 29901.9 4387.33 14
-9 4 -5 23928.2 4426.92 8
-9 4 -3 12843.1 3300.09 8
-4 -9 -3 8247.37 2155.39 11
-9 4 -1 136681. 8135.82 8
-4 -9 -1 124225. 6728.92 11
-4 -9 1 138820. 7319.88 11
-9 4 1 133435. 7283.18 8
-4 -9 3 11586.5 2639.91 11
-4 -9 3 6931.50 2286.16 4
-4 -9 5 30207.2 4024.95 11
-4 -9 5 32668.8 4232.81 4
9 -4 7 2471.83 2234.70 12
-4 -9 7 2379.20 1898.45 4
-9 3 -14 536.233 682.572 34
3 9 -14 659.442 697.576 22
-3 -9 -12 2174.14 1149.98 43
-9 3 -12 1359.84 1030.47 36
3 9 -12 3407.65 1128.24 22
3 9 -10 15342.1 2035.99 34
-9 3 -10 17917.8 2059.77 36
3 9 -10 16131.1 2251.66 35
3 9 -8 3479.52 1381.86 34
-9 3 -8 1623.54 1084.45 36
-3 -9 -8 2025.75 1120.72 21
9 -3 -6 21677.5 4116.14 13
-9 3 -6 27148.8 4987.38 8
-9 3 -6 22489.0 4154.35 14
-9 3 -4 7155.12 2839.51 8
-3 -9 -2 19873.6 2939.00 11
-9 3 -2 16277.8 3407.94 8
-9 3 0 14656.6 3022.67 8
-3 -9 0 12169.8 2445.14 11
3 9 0 14859.2 2904.57 9
-3 -9 2 22604.6 3335.47 11
3 9 2 20109.6 3302.56 9
-3 -9 2 18753.1 2926.25 4
-3 -9 4 11902.1 2815.80 11
-3 -9 4 9979.83 2500.39 4
-3 -9 6 28169.6 3887.39 11
-3 -9 6 23570.3 3718.91 5
-3 -9 6 19569.6 3623.00 4
2 9 -13 1298.17 1008.95 22
-9 2 -13 1258.83 929.849 36
-2 -9 -13 1063.76 857.437 43
-2 -9 -11 5812.87 1501.39 43
2 9 -11 7536.95 1673.56 35
-9 2 -11 5907.67 1444.40 36
2 9 -11 5889.74 1426.39 34
-9 2 -9 3426.91 1325.61 36
2 9 -9 2837.18 1544.52 35
-2 -9 -9 3015.82 1251.81 21
2 9 -9 4059.32 1435.89 34
-9 2 -7 9947.68 3475.30 8
-9 2 -7 6054.66 3265.45 14
9 -2 -7 6184.97 2634.48 13
9 -2 -5 16120.0 3612.69 13
-9 2 -5 16990.5 3894.57 8
-9 2 -5 15844.0 3535.70 14
-2 -9 -3 90723.1 5163.84 11
-9 2 -3 84900.9 6821.07 8
-2 -9 -1 14029.9 2411.39 11
2 9 -1 13879.3 2792.25 9
-9 2 -1 16010.3 3338.91 8
2 9 1 11920.2 2776.03 9
-2 -9 1 15237.8 2479.02 4
-9 2 1 15804.0 2875.22 8
-2 -9 1 14491.7 2631.94 11
-2 -9 3 84593.3 5688.65 4
2 9 3 80826.0 6109.30 9
-2 -9 3 96713.3 5150.69 5
-2 -9 3 86128.6 5910.73 11
-2 -9 5 13674.0 2602.86 5
-2 -9 5 12170.2 2664.41 11
-2 -9 5 13342.1 2922.78 4
2 9 5 12982.9 2857.52 9
-2 -9 7 10001.0 2755.79 5
-2 -9 7 6864.29 2486.50 4
1 9 -14 1532.00 803.009 22
-9 1 -14 410.460 676.636 36
1 9 -12 2451.09 1104.68 34
-9 1 -12 3407.38 1164.49 36
-1 -9 -12 3014.69 1188.40 43
1 9 -12 2175.02 1203.63 22
-9 1 -10 16281.9 1895.75 36
-1 -9 -10 16003.8 2033.53 21
1 9 -10 14487.3 1940.92 34
-1 -9 -10 12234.2 1852.87 43
1 9 -10 15805.4 2093.22 35
9 -1 -8 32097.8 2382.91 22
-1 -9 -8 27807.8 2357.71 21
1 9 -8 29526.8 2449.23 34
-9 1 -8 27628.5 5559.52 8
-9 1 -8 26394.3 2250.43 36
9 -1 -6 -249.808 1727.03 13
-9 1 -6 3655.66 2799.04 8
-9 1 -6 -362.127 1990.09 14
-9 1 -4 1542.92 2326.21 8
-1 -9 -4 1204.77 1875.70 13
-1 -9 -2 14411.7 2383.96 11
1 9 -2 14382.9 2206.35 1
-1 -9 -2 14619.0 2422.49 13
1 9 -2 16582.4 2746.23 9
-9 1 -2 9630.63 2759.62 8
1 9 0 17623.2 3127.92 9
-1 -9 0 15985.7 2532.39 11
-1 -9 0 12689.5 2139.12 4
-9 1 0 14199.2 2763.92 8
-9 1 2 12614.7 2425.67 8
-1 -9 2 14674.8 2022.55 5
1 9 2 14177.1 2927.24 9
-1 -9 2 13623.1 2561.56 11
-1 -9 2 12223.3 2392.35 4
-1 -9 4 2307.09 1859.48 11
-1 -9 4 1487.68 1494.29 5
1 9 4 1210.91 1899.94 9
-1 -9 4 1789.13 1729.13 4
-1 -9 6 -878.765 1678.27 5
-1 -9 6 -1303.34 1804.18 11
1 9 6 1291.05 1646.73 9
-1 -9 6 4631.61 2515.82 4
0 9 -13 6096.76 1301.00 22
0 9 -13 1635.37 825.138 34
-9 0 -13 4593.04 1095.86 36
0 -9 -13 5100.73 1186.11 43
0 9 -11 1649.54 1227.93 34
-9 0 -11 1759.30 1078.85 36
0 -9 -11 1790.65 1269.88 43
0 -9 -11 1092.71 1148.38 21
0 9 -9 3705.56 1319.48 34
-9 0 -9 4134.79 1308.18 36
9 0 -9 8384.33 1702.90 22
0 9 -9 6537.70 1705.57 35
0 -9 -9 3306.93 1394.58 21
-9 0 -7 12761.7 4023.02 14
-9 0 -7 15643.7 3761.49 8
0 -9 -5 23854.1 3744.20 13
9 0 -5 24146.0 3667.85 13
-9 0 -5 23651.3 4239.13 8
0 9 -3 33487.7 3592.20 9
0 -9 -3 31710.9 3055.43 11
0 -9 -3 28085.0 3503.23 13
-9 0 -3 25565.3 4158.10 8
0 -9 -1 25329.4 2528.75 4
0 -9 -1 29007.0 2926.50 13
-9 0 -1 28028.5 3845.75 8
0 9 -1 29460.0 3653.84 9
0 -9 -1 27394.5 3111.54 11
0 -9 1 22540.0 3025.91 11
0 -9 1 25786.0 2896.09 4
0 9 1 30701.8 3860.02 9
-9 0 1 29349.4 3478.09 8
0 9 3 30377.5 3863.62 9
0 -9 3 26782.1 2728.66 5
0 -9 3 32920.4 3792.20 11
0 -9 3 28157.3 3485.67 4
0 -9 5 28962.9 3478.33 5
0 9 5 19290.9 3222.79 9
0 -9 5 20914.8 3274.73 11
0 -9 5 24106.6 3669.58 4
0 -9 7 12269.1 2900.22 5
0 -9 7 18071.7 3641.35 4
-9 -1 -14 671.627 679.271 36
-1 9 -14 8238.54 1091.69 22
1 -9 -12 7234.94 1397.14 43
-9 -1 -12 6973.76 1398.78 36
-1 9 -12 5364.28 1330.49 34
-9 -1 -10 1480.97 1221.60 36
1 -9 -10 -93.2490 1085.61 43
9 1 -10 860.743 1322.58 22
-1 9 -10 182.970 1197.27 34
1 -9 -10 -563.463 1234.74 21
-1 9 -8 25504.9 2335.43 34
1 -9 -8 22614.9 2169.14 21
-9 -1 -6 21992.3 4400.57 14
1 -9 -6 24997.3 4289.32 13
-9 -1 -6 19783.3 4037.58 8
9 1 -4 77155.5 5547.16 13
1 -9 -4 76273.9 6086.68 13
-9 -1 -4 86983.1 7114.86 8
1 -9 -2 60485.2 4244.02 11
-1 9 -2 59396.1 4868.41 9
-1 9 -2 60719.0 4567.10 1
1 -9 -2 54197.9 4457.96 13
-9 -1 -2 66696.9 5812.76 8
-9 -1 0 22355.8 3471.74 8
1 -9 0 22723.4 2952.30 11
1 -9 0 26481.6 2809.52 13
1 -9 0 22675.9 2583.91 4
1 -9 2 64040.0 4609.05 4
1 -9 2 62900.7 4949.24 11
-9 -1 2 62047.3 4717.07 8
1 -9 4 81117.9 5905.08 11
1 -9 4 90847.5 6122.05 4
1 -9 4 81131.9 5128.42 5
-1 9 4 70283.2 5796.11 9
1 -9 6 26633.5 3664.14 11
1 -9 6 23537.4 3510.14 5
1 -9 6 27910.7 4033.00 4
-1 9 6 24443.8 3919.99 9
-9 -2 -13 4524.45 1077.56 36
-2 9 -13 6328.33 1199.72 22
-2 9 -13 2634.80 1095.22 34
2 -9 -11 5219.77 1422.35 43
2 -9 -11 5249.52 1465.01 21
9 2 -11 8604.77 1532.10 22
-9 -2 -11 6076.67 1445.20 36
-2 9 -11 4047.73 1312.65 34
2 -9 -9 2997.37 1337.98 43
9 2 -9 2903.66 1419.79 22
9 2 -9 1836.83 1432.84 35
-2 9 -9 1982.09 1185.71 34
2 -9 -9 2159.37 1224.37 21
-9 -2 -7 15233.9 4147.09 14
2 -9 -7 10476.2 3488.17 13
-9 -2 -7 15117.4 3665.71 8
-9 -2 -5 -785.549 2190.86 8
2 -9 -5 1489.71 2162.68 13
2 -9 -3 63.4197 1238.60 11
-2 9 -3 811.098 1260.23 1
2 -9 -3 2287.18 2191.71 13
-9 -2 -3 -1803.45 2188.41 8
2 -9 -1 60065.7 4452.82 11
-2 9 -1 57067.2 4705.25 1
2 -9 -1 58273.5 4431.02 2
2 -9 -1 61741.3 4661.71 13
2 -9 1 56593.4 4539.00 11
2 -9 1 63516.9 4312.56 4
2 -9 1 59537.9 5217.90 2
2 -9 3 -223.717 1529.09 11
2 -9 5 -686.951 1917.12 11
2 -9 5 -1420.23 2172.39 2
2 -9 7 18820.9 4633.26 2
-9 -3 -14 10.6393 598.588 36
-3 9 -14 1120.03 744.237 22
-9 -3 -12 3790.63 1147.21 36
-3 9 -12 2554.13 1102.41 34
3 -9 -12 3349.38 1255.98 21
3 -9 -10 3876.58 1415.66 21
-3 9 -10 3548.85 1452.78 34
3 -9 -10 4391.43 1355.88 43
9 3 -10 5283.12 1414.18 22
-9 -3 -10 4326.08 1322.48 36
9 3 -8 37229.4 2853.54 35
3 -9 -8 37193.0 2748.39 21
-3 9 -8 38906.3 2782.59 34
-9 -3 -6 109674. 8810.93 8
-9 -3 -6 87782.3 8001.63 14
3 -9 -6 97325.0 8252.02 13
-9 -3 -4 90315.2 7558.32 8
3 -9 -4 82928.8 6734.78 13
3 -9 -2 38864.9 3648.05 11
3 -9 -2 36598.6 4164.36 13
-3 9 -2 46518.9 4472.70 1
-3 9 0 3825.89 2196.40 1
3 -9 0 1086.62 1704.22 11
3 -9 0 1990.59 1419.82 4
3 -9 0 3011.84 1898.67 2
3 -9 2 36917.9 4534.07 2
9 3 2 40653.8 4378.89 3
3 -9 2 45689.7 4389.97 11
3 -9 4 84980.9 7437.97 2
3 -9 4 86060.2 6207.99 11
3 -9 6 95614.2 6831.10 11
3 -9 6 100329. 8863.35 2
-4 9 -13 1571.15 942.228 34
-4 9 -13 2987.72 988.762 22
-9 -4 -13 969.890 789.276 36
4 -9 -11 8396.55 1629.20 21
4 -9 -11 6330.76 1406.71 43
9 4 -11 8185.69 1470.05 22
-4 9 -11 6145.71 1496.34 34
-9 -4 -11 6247.97 1398.62 36
4 -9 -9 34129.4 2534.49 43
4 -9 -9 37778.1 2900.02 21
-4 9 -9 40350.7 2924.00 34
9 4 -9 39687.8 3082.02 35
-9 -4 -7 24614.4 4724.87 14
-9 -4 -7 23265.0 4769.48 8
4 -9 -7 29429.9 5439.09 13
-9 -4 -5 48348.7 6041.86 8
4 -9 -5 52508.9 6085.53 13
4 -9 -3 11767.3 2154.19 11
4 -9 -3 7939.03 2579.97 13
9 4 -1 30950.9 4005.80 3
-4 9 -1 32887.0 4021.52 1
4 -9 -1 35807.7 3660.27 11
9 4 1 31080.8 4053.86 3
4 -9 1 36530.2 4320.39 2
-4 9 1 37896.0 4440.62 1
-9 -4 1 31191.2 3749.43 11
9 4 3 6094.08 2482.39 3
-9 -4 3 8247.49 2435.79 11
4 -9 3 10707.9 2604.44 11
4 -9 3 6597.90 2764.02 2
4 -9 5 59252.7 6562.31 2
4 -9 5 43017.0 4706.23 11
4 -9 7 27426.9 5138.74 2
-5 9 -14 2076.60 705.450 22
-5 9 -14 1591.75 746.201 34
-5 9 -12 3505.90 1102.03 34
5 -9 -12 6228.02 1313.03 21
-9 -5 -12 4925.47 1127.81 36
5 -9 -10 38333.2 2870.50 21
-5 9 -10 36896.1 2828.41 34
5 -9 -10 39664.7 2687.79 43
9 5 -10 41004.6 3089.42 35
9 5 -8 8179.88 1814.16 35
-5 9 -8 7108.33 1427.62 36
-9 -5 -8 8530.44 1761.59 32
5 -9 -6 69545.2 7500.97 13
-9 -5 -6 81626.4 7672.47 14
-9 -5 -6 68307.4 7374.09 8
5 -9 -4 19982.9 4059.48 13
9 5 -2 11366.1 2784.20 3
-5 9 -2 10924.5 2651.66 1
-9 -5 0 2988.07 2095.80 11
9 5 0 3226.75 1995.12 3
-5 9 0 1566.34 1906.23 1
5 -9 2 9898.79 2952.72 2
9 5 2 10409.7 2862.74 3
-9 -5 2 8927.91 2540.08 11
-5 9 2 18253.9 3596.27 1
-9 -5 4 17139.8 3140.31 11
9 5 4 22479.8 3725.74 3
5 -9 4 13955.8 3543.53 2
5 -9 6 69243.6 6155.39 11
5 -9 6 82112.8 8209.19 2
-6 9 -13 -758.926 869.635 22
-6 9 -13 77.2143 747.570 34
-9 -6 -11 28230.8 2205.12 36
-6 9 -11 27054.8 2321.79 34
6 -9 -9 2722.45 1351.91 21
9 6 -9 1111.04 1269.22 35
-9 -6 -7 28879.8 2433.43 46
-6 9 -7 30497.1 2413.63 26
-6 9 -7 25477.4 2138.07 37
-6 9 -7 30459.8 2330.66 36
-9 -6 -7 23562.4 2333.37 32
6 -9 -5 8279.25 3147.00 13
9 6 -3 5204.26 2337.11 3
6 -9 -3 4681.13 2509.75 13
9 6 -1 120444. 7694.59 3
-9 -6 -1 120727. 7453.10 11
-6 9 -1 128457. 8057.01 1
9 6 1 130247. 8102.82 3
-6 9 1 125496. 8042.67 1
-9 -6 1 114233. 7333.51 11
-9 -6 3 4887.60 2202.78 11
9 6 3 5892.77 2365.68 3
6 -9 3 10112.6 3255.37 2
-6 9 3 8204.31 2741.18 1
9 6 5 10714.6 2858.16 3
6 -9 5 12332.6 3783.13 2
-9 -6 5 10094.6 2714.19 11
6 -9 5 6655.87 2456.87 11
-6 9 5 10810.8 3390.75 1
-7 9 -12 1331.47 979.190 34
-9 -7 -12 1286.99 758.776 36
7 -9 -12 2239.15 927.561 21
9 7 -10 15231.7 2090.08 35
-7 9 -10 14937.0 1921.53 34
7 -9 -10 19166.9 2164.28 21
-7 9 -8 19692.1 2048.19 36
-7 9 -8 19033.2 1908.42 37
-9 -7 -8 20824.3 2246.50 32
9 7 -8 24314.1 2572.83 35
-9 -7 -6 50669.8 6280.07 14
-9 -7 -6 49557.8 6689.38 8
7 -9 -4 15553.5 4051.72 13
-9 -7 -2 2937.38 1904.94 11
9 7 -2 2433.34 1977.50 3
9 7 0 3842.61 2378.81 3
-9 -7 0 3192.99 1859.13 11
-7 9 0 1484.00 1804.30 1
9 7 2 1842.75 2134.47 3
-9 -7 2 2939.93 1910.91 11
-7 9 2 1667.46 2013.99 1
-9 -7 4 11013.0 2927.43 11
9 7 4 12759.8 3148.52 3
-7 9 4 18561.2 3717.61 1
7 -9 6 59001.6 6153.06 11
-7 9 6 48007.0 6388.48 1
-8 9 -13 -146.287 628.892 22
-8 9 -13 -162.648 625.738 34
8 -9 -11 7823.85 1395.33 21
-9 -8 -11 7196.55 1280.92 36
9 8 -11 8063.20 1591.61 35
-8 9 -11 5023.39 1306.78 34
-9 -8 -11 6871.25 1242.20 43
-8 9 -9 11684.0 1696.29 36
9 8 -9 9605.65 1834.67 35
-9 -8 -7 35510.9 2702.70 46
-8 9 -7 38366.9 2662.70 26
-8 9 -7 36477.2 2545.35 36
-9 -8 -7 40186.5 2915.50 32
8 -9 -5 48300.9 6500.04 13
9 8 -3 5099.26 2526.21 3
8 -9 -3 7065.75 3131.34 13
9 8 -1 40455.2 5067.65 3
-9 -8 -1 32345.3 4433.98 11
9 8 1 40973.2 5184.29 3
-9 -8 1 44741.9 5129.49 11
-8 9 1 41197.6 5178.61 1
-9 -8 3 6476.20 2585.99 11
-8 9 3 3841.51 2278.39 1
9 8 3 7794.81 2952.97 3
8 -9 3 8882.63 2643.46 12
-8 9 5 57975.4 6534.01 1
9 8 5 59592.0 6415.04 3
-9 -8 5 49650.9 5712.13 11
9 -9 -12 10092.8 1145.19 21
-9 -9 -12 9609.73 1105.16 43
-9 9 -12 8472.26 1221.78 34
-9 9 -10 5183.84 1401.71 34
9 -9 -10 6475.31 1436.14 21
9 9 -10 4580.87 1469.33 35
-9 9 -8 211.426 1047.91 26
-9 9 -8 -605.590 959.225 37
9 9 -8 -1139.31 1517.98 35
-9 9 -8 1587.15 1181.49 36
-9 -9 -8 -328.595 1218.15 32
-9 9 -6 84605.0 3781.30 26
-9 -9 -6 76802.9 3788.85 25
-9 -9 -6 80664.0 3952.79 46
9 -9 -4 2118.44 2871.95 13
-9 -9 -2 73969.9 6626.81 11
9 9 -2 64702.5 6495.51 3
9 9 0 33577.5 4879.12 3
-9 -9 0 34668.6 4693.00 11
9 -9 2 68792.0 6118.31 12
-9 -9 2 75683.9 6890.39 11
-9 9 2 81096.1 7342.86 1
9 9 2 81206.2 7257.70 3
9 9 4 10001.2 3577.38 3
-9 -9 4 5761.03 2493.99 11
-9 9 4 6273.82 3046.07 1
9 -9 4 6979.52 2696.85 12
9 -9 6 89135.4 3679.91 38
-9 -10 -11 10088.7 1269.01 43
9 10 -11 8728.57 1566.78 35
10 -9 -11 10486.0 1272.92 21
-10 9 -11 6988.22 1279.60 34
9 10 -9 6486.07 1637.51 35
-10 9 -7 14358.4 1858.02 26
-9 -10 -7 15714.6 2021.53 46
-9 -10 -7 15233.0 2116.75 32
-10 9 -7 17616.8 1890.17 36
9 10 -5 15573.7 2086.99 29
-9 -10 -5 16391.1 2081.44 25
-10 9 -5 19533.5 2111.62 26
-9 -10 -5 22096.3 2264.95 46
-9 -10 -3 443.001 2428.73 11
9 10 -3 2274.74 2266.42 3
-9 -10 -1 2968.68 2201.15 11
9 10 -1 -1151.49 1983.07 3
9 10 1 2547.57 3411.82 3
-9 -10 1 3585.23 2338.26 11
-9 -10 3 787.777 2097.62 11
9 10 3 2061.77 2492.73 3
10 -9 3 2132.45 2137.64 12
-10 9 3 2342.94 2728.06 1
10 -9 5 17412.7 1805.37 40
-9 -10 5 18337.2 1807.26 23
10 -9 5 19677.6 1824.27 30
10 -9 7 14056.7 1628.32 38
-10 8 -12 4399.48 1018.07 34
-8 -10 -12 4136.05 880.912 43
-10 8 -10 13820.6 1631.25 36
10 -8 -10 12543.9 1633.89 21
8 10 -10 12130.4 1912.34 35
-10 8 -8 14925.1 1751.64 36
-10 8 -8 12990.7 1752.80 26
-8 -10 -6 75517.3 3890.01 46
-10 8 -6 83949.4 3879.93 26
-8 -10 -6 87351.1 4104.58 32
10 -8 -4 23147.0 4705.39 13
8 10 -2 3824.59 2388.06 3
-8 -10 -2 4878.40 2259.68 11
-8 -10 0 12610.0 3286.35 11
8 10 0 22939.6 4234.20 3
10 -8 0 22004.9 3415.20 12
-8 -10 2 6822.07 2763.30 11
8 10 2 7968.81 2992.81 3
10 -8 2 6049.84 2323.97 12
-8 -10 4 21912.0 4193.48 11
-10 8 4 27253.2 4703.90 1
10 -8 4 24498.1 4281.66 12
8 10 4 26811.8 4762.66 3
10 -8 6 80036.3 3433.32 40
-8 -10 6 79273.5 3278.08 23
-7 -10 -13 2758.07 723.914 43
-10 7 -13 2001.75 680.366 34
-7 -10 -11 3235.00 1117.00 43
10 -7 -11 3461.00 1065.34 21
7 10 -11 2346.82 1314.03 35
-10 7 -11 4561.63 1199.91 36
-10 7 -9 8607.02 1577.50 36
7 10 -9 9010.24 1819.54 35
7 10 -7 26758.6 2459.50 29
-7 -10 -7 30485.0 2548.85 32
-10 7 -7 24280.0 2259.20 26
-7 -10 -7 23152.4 2385.32 46
-10 7 -7 27496.3 2301.61 36
10 -7 -5 10914.0 3870.25 13
-7 -10 -3 31612.1 4274.51 11
7 10 -3 27094.9 4285.77 3
-7 -10 -1 10615.2 2945.55 11
-7 -10 1 10055.6 2784.36 11
10 -7 1 11363.0 2698.50 12
-10 7 3 30787.2 4430.28 1
-7 -10 3 30970.0 4602.28 11
10 -7 3 29305.0 4218.19 12
7 10 5 6399.93 2947.20 3
-7 -10 5 10627.9 3243.08 11
10 -7 5 11665.9 3051.72 12
-6 -10 -12 9984.21 1329.28 43
-10 6 -12 10269.7 1392.27 36
10 -6 -10 14611.1 1761.77 21
-10 6 -10 14029.8 1753.33 36
6 10 -10 10307.0 1873.26 35
-10 6 -8 211.322 971.120 26
-6 -10 -8 -567.206 1229.00 46
-10 6 -8 31.0051 1068.13 36
-10 6 -6 1219.45 1102.90 26
-6 -10 -6 1239.05 1206.01 46
6 10 -6 2300.72 1272.65 29
-10 6 -4 -494.933 2595.80 8
10 -6 -4 1796.88 2236.67 13
-10 6 -2 56366.3 6256.03 8
-6 -10 -2 56140.6 5319.06 11
-6 -10 0 2012.57 1969.42 11
10 -6 0 1902.10 1485.75 12
-6 -10 2 49110.4 5164.58 11
10 -6 2 49285.1 4965.34 12
-6 -10 4 3250.67 2034.41 11
10 -6 4 3390.20 2313.69 12
-6 -10 6 -795.079 2891.35 11
-5 -10 -13 9229.66 1139.34 43
-10 5 -13 4951.47 1008.26 34
-10 5 -11 2538.37 1223.15 36
5 10 -11 909.871 1022.58 22
5 10 -11 622.841 1295.25 35
-5 -10 -11 1410.35 1029.85 43
-10 5 -9 4412.92 1325.73 36
5 10 -9 4886.03 1473.92 35
5 10 -7 13518.8 1900.65 29
-10 5 -7 14860.6 1855.61 26
-5 -10 -7 14979.1 1998.54 46
-10 5 -7 15645.6 1853.13 36
-10 5 -5 11799.3 3998.42 8
10 -5 -5 2575.57 2710.01 13
-5 -10 -3 20670.5 3219.64 11
-10 5 -3 15249.8 3784.02 8
-5 -10 -1 19266.9 3184.83 11
-10 5 -1 24117.4 4208.80 8
10 -5 -1 20626.5 2861.11 12
-5 -10 1 20762.1 3393.25 11
10 -5 1 21442.1 3117.59 12
-5 -10 3 15312.1 3208.22 11
10 -5 3 19752.0 3526.37 12
-5 -10 5 7554.31 2694.91 11
10 -5 5 6444.28 2517.35 12
-5 -10 5 4504.16 2305.40 4
-10 4 -14 2112.32 637.577 34
-4 -10 -12 1633.85 1027.86 43
-10 4 -12 -168.228 894.136 36
4 10 -12 908.083 927.455 22
4 10 -10 5270.04 1355.78 22
-10 4 -10 8890.76 1628.67 36
4 10 -10 8569.90 1837.49 35
-10 4 -8 25654.5 2318.58 36
-10 4 -6 7231.57 2912.16 14
10 -4 -6 6197.07 2846.66 13
-10 4 -6 2636.22 2907.59 8
-10 4 -4 13683.2 3715.53 8
-4 -10 -2 8124.65 2257.22 11
-10 4 -2 9328.72 2782.51 8
-10 4 0 61241.6 5570.13 8
-4 -10 0 60737.0 5205.12 11
-4 -10 2 7004.72 2356.51 11
-4 -10 4 11755.1 2897.64 11
-4 -10 4 8067.33 2479.68 4
10 -4 6 2355.12 2339.62 12
-4 -10 6 4551.41 2140.74 11
-4 -10 6 5572.89 2547.44 4
-3 -10 -13 -353.500 780.052 43
3 10 -13 373.219 879.729 22
-10 3 -13 -104.286 755.705 36
3 10 -11 964.768 1086.46 22
-3 -10 -11 2041.18 1126.85 43
-10 3 -11 1369.63 1048.33 36
3 10 -11 2072.44 1292.64 35
-10 3 -9 31983.5 2554.29 36
3 10 -9 33620.8 2828.20 35
-3 -10 -9 36300.7 2737.40 21
3 10 -9 30371.3 2605.02 34
-3 -10 -7 14067.6 1946.15 46
-10 3 -7 10583.6 3609.84 14
10 -3 -7 10265.1 4044.88 13
-10 3 -7 11057.0 1628.77 36
3 10 -7 14802.9 1871.92 34
10 -3 -5 17101.7 3798.43 13
-10 3 -5 23312.1 4107.11 14
-10 3 -5 22980.7 4605.39 8
-3 -10 -3 9485.59 2189.23 11
-10 3 -3 9036.23 3066.70 8
-10 3 -1 35668.2 4561.20 8
-3 -10 -1 34392.7 3834.33 11
-3 -10 1 31173.5 3816.97 11
3 10 1 28396.7 4050.51 9
-10 3 1 29789.5 3845.67 8
3 10 3 6393.77 2405.49 9
-3 -10 3 8690.83 2566.94 11
-3 -10 3 8256.53 2398.15 4
-3 -10 5 17559.8 3330.82 4
-3 -10 5 21745.3 3641.96 11
-10 2 -14 1833.32 713.263 34
2 10 -14 4128.65 768.701 22
2 10 -12 1527.17 1008.54 22
-2 -10 -12 936.638 998.800 43
-10 2 -12 -353.649 943.556 36
-10 2 -10 29011.5 2497.28 36
2 10 -10 36063.1 2869.17 35
2 10 -10 34140.0 2653.56 34
-10 2 -8 19824.3 2141.23 36
-2 -10 -8 21413.6 2167.94 21
2 10 -8 18816.2 2057.39 34
-10 2 -6 798.889 2231.75 14
10 -2 -6 3571.01 2365.56 13
-10 2 -6 3017.10 2767.16 8
-10 2 -4 27151.0 4742.08 8
-2 -10 -2 5313.86 1863.14 11
2 10 -2 8862.60 2429.11 9
-10 2 -2 6344.33 2646.34 8
-2 -10 0 19669.1 3008.83 11
2 10 0 20840.2 3481.95 9
-10 2 0 19373.8 3290.86 8
-2 -10 2 5387.62 2163.70 4
2 10 2 5486.83 2276.91 9
-2 -10 2 4946.51 1904.53 11
2 10 4 28673.8 4233.40 9
-2 -10 4 26059.5 3277.06 5
-2 -10 4 28350.3 3826.69 4
-2 -10 4 24783.2 3641.98 11
-2 -10 6 -200.876 1730.09 5
-2 -10 6 2091.12 1693.85 11
-2 -10 6 1874.17 2031.94 4
1 10 -13 763.846 946.514 22
-1 -10 -13 1185.26 906.703 43
-10 1 -13 -601.636 767.187 36
1 10 -11 2698.76 1112.84 34
-10 1 -11 3036.60 1170.53 36
1 10 -11 5738.37 1479.59 35
-1 -10 -11 4162.63 1309.79 43
-10 1 -9 2995.44 1244.52 36
1 10 -9 1283.74 1163.62 34
-1 -10 -9 3551.10 1483.05 21
1 10 -9 1498.13 1297.83 35
-10 1 -7 29640.9 5240.88 14
-10 1 -7 27832.2 5325.87 8
-10 1 -5 38619.7 5433.29 8
10 -1 -5 53694.1 5813.63 13
-1 -10 -3 38842.4 3577.94 11
-10 1 -3 41620.0 5178.55 8
1 10 -3 35570.2 4028.10 9
-1 -10 -1 8797.78 2134.40 11
1 10 -1 5501.53 2294.80 9
-10 1 -1 6018.50 2633.90 8
-1 -10 1 4727.85 1840.98 4
1 10 1 9087.96 2631.37 9
-10 1 1 6726.02 2195.26 8
-1 -10 1 9475.41 2487.69 11
-1 -10 3 36789.0 4246.61 11
1 10 3 37443.2 4554.32 9
-1 -10 3 40841.9 4257.80 4
-1 -10 5 49551.0 5236.94 4
1 10 5 49645.7 5392.26 9
-1 -10 5 46696.7 4402.84 5
-1 -10 5 48372.7 4929.02 11
-1 -10 7 39383.1 5259.55 4
-1 -10 7 35959.2 4612.83 5
-10 0 -14 457.999 616.716 36
0 10 -14 1301.29 760.225 22
0 -10 -12 2902.01 1111.47 43
0 10 -12 -558.179 1167.32 22
-10 0 -12 231.230 900.108 36
0 10 -12 651.742 1088.26 34
0 -10 -10 9563.29 1605.53 43
0 -10 -10 12049.5 1852.60 21
0 10 -10 9004.51 1619.82 34
-10 0 -10 7694.02 1561.82 36
0 10 -8 4692.58 1437.14 34
0 10 -8 3378.18 1537.01 35
0 -10 -8 3459.10 1286.52 21
0 -10 -6 13960.6 3582.77 13
-10 0 -6 6746.16 3131.21 8
-10 0 -6 4992.87 2770.72 14
0 -10 -4 27412.3 3945.83 13
10 0 -4 25379.1 3859.11 13
-10 0 -4 27940.0 4688.82 8
0 10 -2 44599.0 4526.51 9
0 10 -2 40704.6 3892.90 1
-10 0 -2 38043.4 4756.43 8
0 -10 -2 38824.3 3761.88 11
0 -10 0 4250.23 1570.15 4
0 10 0 2831.88 2081.91 9
0 -10 0 2272.69 1553.57 11
-10 0 0 3436.06 2199.79 8
0 -10 2 45001.8 4528.36 11
0 10 2 40739.3 4629.41 9
0 -10 2 40836.1 3975.80 4
-10 0 2 42483.5 4209.64 8
0 -10 4 28484.7 3171.77 5
0 10 4 27103.0 4032.11 9
0 -10 4 27175.1 3717.77 4
0 -10 4 25279.5 3649.34 11
0 10 6 7086.65 2212.22 9
0 -10 6 8361.24 2343.71 5
0 -10 6 9594.14 3049.37 4
0 -10 6 7325.24 2419.75 11
-1 10 -13 -1302.89 981.369 22
-10 -1 -13 -839.878 816.369 36
1 -10 -11 4046.33 1210.65 43
-10 -1 -11 5441.32 1383.63 36
1 -10 -11 5329.59 1444.37 21
-1 10 -11 4828.73 1424.80 34
1 -10 -9 40814.7 2913.43 21
-1 10 -9 41252.7 2950.83 34
-10 -1 -9 38300.5 2725.86 36
1 -10 -7 11749.3 3735.82 13
-10 -1 -7 13889.8 4155.41 14
-10 -1 -7 8012.69 3373.88 8
-10 -1 -5 2882.59 2273.44 8
1 -10 -5 2888.82 2396.34 13
1 -10 -3 80509.2 5945.12 13
-10 -1 -3 69641.8 6583.81 8
-1 10 -3 79318.0 5394.95 1
-1 10 -3 80114.0 5848.46 9
1 -10 -3 86831.0 5228.81 11
1 -10 -1 49013.2 4290.08 11
-10 -1 -1 43049.3 5003.33 8
-1 10 -1 50877.0 4893.01 9
-1 10 -1 58921.2 5016.45 1
1 -10 1 54938.2 4782.11 11
1 -10 1 58310.8 4427.72 4
-10 -1 1 56932.6 5082.53 8
1 -10 3 78497.7 5694.02 4
-1 10 3 75576.4 6224.47 9
1 -10 3 66950.4 5626.36 11
1 -10 5 1393.60 1802.10 11
-1 10 5 4445.82 2254.62 9
1 -10 5 2728.76 1861.00 4
1 -10 5 3034.74 1884.82 5
1 -10 7 11669.5 2905.35 5
1 -10 7 15683.0 3500.79 4
-2 10 -14 2171.63 766.471 22
-10 -2 -14 98.5223 533.998 36
2 -10 -12 708.649 956.836 43
-2 10 -12 -219.142 1021.97 34
-10 -2 -12 1667.98 964.439 36
2 -10 -10 8575.69 1585.37 43
-10 -2 -10 7464.08 1524.19 36
-2 10 -10 8555.12 1770.20 34
2 -10 -10 10664.3 1745.70 21
10 2 -8 5254.12 1574.99 35
-2 10 -8 5997.17 1634.31 34
2 -10 -8 7611.87 1627.44 21
-10 -2 -6 20518.4 4534.59 14
2 -10 -6 15584.4 4016.42 13
-10 -2 -6 21061.7 4456.49 8
2 -10 -4 7497.16 2565.41 13
-10 -2 -4 9797.68 3390.27 8
2 -10 -2 31354.8 3876.28 13
-2 10 -2 25695.0 3557.95 1
-10 -2 -2 29066.2 4460.88 8
2 -10 -2 24689.8 3063.64 11
2 -10 0 5687.48 1946.05 11
2 -10 0 5404.92 1569.39 4
2 -10 0 7206.15 2239.93 2
2 -10 2 27081.3 3637.93 11
2 -10 2 29652.5 3379.59 4
2 -10 2 28796.7 4284.13 2
2 -10 4 5190.13 2097.40 11
2 -10 4 8625.11 3100.19 2
2 -10 4 7710.94 2387.05 4
2 -10 6 20061.0 3477.46 11
2 -10 6 20312.1 3370.16 5
-2 10 6 17054.0 3518.42 9
2 -10 6 24781.3 4820.99 2
2 -10 6 18341.1 3589.58 4
-10 -3 -13 1570.50 762.151 36
-3 10 -13 3885.60 1050.98 22
-3 10 -13 4281.90 999.042 34
3 -10 -11 1452.02 1093.30 43
3 -10 -11 2039.78 1177.46 21
-10 -3 -11 2015.07 1142.11 36
-3 10 -11 892.123 1149.96 34
3 -10 -9 3087.35 1361.61 21
3 -10 -9 3252.92 1261.43 43
-3 10 -9 2635.46 1286.60 34
10 3 -9 5581.86 1768.89 35
-10 -3 -7 24107.9 2371.81 32
-10 -3 -7 28223.4 5170.56 8
-3 10 -7 30155.9 2482.11 34
3 -10 -5 10153.8 3092.78 13
-10 -3 -5 11676.4 3598.86 8
3 -10 -3 39610.5 4759.28 13
-3 10 -3 48005.7 4741.56 1
-10 -3 -3 41275.4 5469.21 8
3 -10 -1 4010.23 1862.23 11
-3 10 -1 2321.75 1892.89 1
3 -10 -1 2820.95 1893.45 13
3 -10 1 3653.97 1994.78 2
3 -10 1 4817.05 2158.75 11
3 -10 1 4920.98 1728.75 4
3 -10 3 42147.4 5399.35 2
3 -10 3 47883.6 4913.68 11
3 -10 5 10468.9 2713.80 11
3 -10 5 7173.07 3011.26 2
3 -10 7 30159.5 4384.06 5
-4 10 -14 2508.07 684.026 22
-10 -4 -12 1175.11 928.652 36
-4 10 -12 477.226 989.510 34
4 -10 -12 672.451 891.697 21
4 -10 -10 28151.8 2312.50 43
-4 10 -10 23945.4 2293.57 34
4 -10 -10 23303.1 2362.94 21
-4 10 -8 7169.11 1558.92 34
10 4 -8 7264.92 1683.68 35
-10 -4 -6 10527.3 3786.00 14
4 -10 -6 19584.6 4343.01 13
-10 -4 -6 17616.6 4489.86 8
4 -10 -4 13811.1 3544.73 13
-10 -4 -4 11190.6 3558.23 8
4 -10 -2 18932.8 2914.03 11
4 -10 -2 26941.7 3984.08 13
-4 10 -2 17515.9 3315.16 1
4 -10 0 -177.394 1674.41 2
4 -10 0 -1486.79 2013.06 11
-4 10 0 1143.89 1914.23 1
4 -10 2 19507.4 3388.64 11
4 -10 2 15705.8 3432.05 2
10 4 2 18086.8 3507.37 3
4 -10 4 17335.8 3350.06 11
4 -10 4 11535.4 3518.24 2
4 -10 6 15589.0 3305.36 11
4 -10 6 21298.3 5000.69 2
-5 10 -13 3009.63 868.247 34
-10 -5 -13 1844.11 731.107 36
-5 10 -13 3632.13 992.704 22
-10 -5 -11 8283.53 1459.53 36
-5 10 -11 7921.90 1516.99 34
5 -10 -11 9620.78 1621.91 21
-5 10 -9 1863.87 1347.19 34
10 5 -9 2257.39 1507.80 35
5 -10 -9 2280.55 1253.69 21
10 5 -7 -686.471 1332.45 35
-5 10 -7 -94.4452 961.121 37
-5 10 -7 1223.41 1266.60 34
-10 -5 -7 1855.81 1384.66 32
5 -10 -7 2649.21 1378.08 20
5 -10 -5 2072.03 2557.98 13
-10 -5 -5 6151.39 3126.97 8
5 -10 -3 2597.01 2147.73 13
5 -10 -1 10061.4 2468.23 11
-5 10 -1 10239.7 2864.19 1
10 5 -1 7223.56 2565.70 3
5 -10 1 10409.3 2867.34 2
10 5 1 8003.38 2482.80 3
-5 10 1 8660.80 2703.27 1
-10 -5 1 7795.78 2621.42 11
10 5 3 2484.98 2291.43 3
-10 -5 3 -587.190 1621.87 11
-5 10 3 384.822 1891.54 1
5 -10 3 3745.31 2623.48 2
5 -10 3 -217.316 1811.93 11
5 -10 5 3068.68 1825.06 11
5 -10 5 5157.71 2859.18 2
-6 10 -12 -115.941 875.287 34
-10 -6 -12 864.194 778.173 36
6 -10 -12 -237.101 807.223 21
6 -10 -10 11667.8 1794.08 21
10 6 -10 10270.3 1780.96 35
-6 10 -10 9330.88 1594.50 34
-6 10 -8 36371.3 2499.66 37
10 6 -8 34395.8 2799.94 35
-6 10 -8 34063.1 2707.64 34
-10 -6 -8 38875.3 2949.95 32
-10 -6 -6 24196.6 2364.49 32
-6 10 -6 22967.2 2088.22 26
-6 10 -6 22004.5 2064.38 37
6 -10 -4 47386.4 6065.05 13
6 -10 -2 2668.25 1845.85 11
-6 10 -2 4451.26 2212.30 1
10 6 -2 3330.70 2507.69 3
-10 -6 0 24270.9 3913.59 11
-6 10 0 30312.0 4375.04 1
10 6 0 22481.2 3912.63 3
-10 -6 2 774.174 2113.76 11
-6 10 2 2476.40 2187.33 1
10 6 2 5139.96 2600.94 3
-6 10 4 52450.6 6049.74 1
10 6 4 47302.9 5474.78 3
6 -10 4 53589.7 5650.12 11
-10 -6 4 45041.8 5301.63 11
6 -10 4 53091.1 6614.52 2
-7 10 -13 1334.74 677.625 22
-7 10 -13 2096.07 724.479 34
7 -10 -11 4888.42 1227.25 21
-10 -7 -11 1638.16 1032.75 36
-7 10 -11 2885.55 1119.27 34
7 -10 -9 7147.64 1595.80 21
10 7 -9 7043.35 1673.43 35
-7 10 -9 8699.19 1625.53 34
-10 -7 -7 62752.5 3380.49 46
-7 10 -7 60035.1 3187.12 37
-7 10 -7 67574.2 3388.43 26
-10 -7 -7 60853.1 3581.09 32
7 -10 -5 35278.2 5602.46 13
7 -10 -3 11216.9 3314.01 13
-10 -7 -1 76149.1 6547.94 11
-7 10 -1 83818.2 7147.08 1
10 7 -1 78737.7 6869.31 3
-10 -7 1 78134.2 6669.85 11
10 7 1 80292.8 7017.34 3
-7 10 1 81773.0 7117.63 1
-10 -7 3 6033.66 2648.36 11
10 7 3 4928.65 2348.98 3
-7 10 3 10456.1 3257.03 1
10 7 5 27092.1 4941.26 3
-10 -7 5 34803.6 4835.98 11
-7 10 5 34720.6 5390.57 1
7 -10 5 36975.6 5083.53 11
-10 -8 -12 78.9257 657.107 36
8 -10 -12 474.572 729.161 21
-8 10 -12 -273.903 753.414 34
-10 -8 -10 2457.96 999.208 43
-8 10 -10 3074.73 1187.40 34
8 -10 -10 5050.83 1299.66 21
10 8 -10 5481.80 1559.94 35
-8 10 -8 20295.0 1999.61 37
-8 10 -8 19872.9 2204.56 34
10 8 -8 20898.5 2420.79 35
-10 -8 -8 22287.9 2334.32 32
-10 -8 -6 35230.2 2746.98 46
-8 10 -6 38637.6 2699.39 26
-10 -8 -6 38923.8 2819.08 25
-10 -8 -6 36042.7 2862.88 32
8 -10 -4 6574.67 3443.10 13
10 8 -2 14965.6 3468.03 3
-10 -8 0 12843.4 3242.87 11
-8 10 0 13735.2 3534.75 1
10 8 0 16492.2 3828.10 3
-8 10 2 20225.8 4163.73 1
10 8 2 17646.7 3992.62 3
-10 -8 2 16464.3 3536.28 11
-8 10 4 7146.79 2798.83 1
-10 -8 4 6173.03 2727.70 11
10 8 4 7101.80 2866.77 3
-10 -8 6 45717.8 2568.27 42
8 -10 6 40995.3 2508.09 38
8 -10 6 41438.1 2529.82 19
-10 -9 -11 1613.27 821.250 36
9 -10 -11 2153.77 940.007 21
-10 -9 -11 1493.93 821.200 43
-9 10 -11 1041.20 987.256 34
10 9 -9 1844.04 1401.41 35
-9 10 -9 2655.02 975.484 37
-9 10 -9 2012.87 1095.75 34
-10 -9 -7 30016.7 2590.61 46
-10 -9 -7 27605.0 2540.41 32
-9 10 -7 25678.2 2299.73 26
-9 10 -7 27814.2 2335.33 37
-10 -9 -5 34181.0 2693.41 46
-10 -9 -5 33383.5 2692.00 25
-9 10 -5 34111.7 2556.92 26
-10 -9 -5 39136.0 2955.18 32
10 9 -3 34076.2 5213.45 3
9 -10 -3 42741.0 6156.03 13
-10 -9 -1 21390.9 4127.24 11
10 9 -1 22855.1 4152.97 3
-10 -9 1 38319.6 5209.09 11
10 9 1 23596.6 4485.49 3
-9 10 1 29925.0 5003.13 1
-10 -9 3 42736.3 5594.81 11
10 9 3 46037.6 5854.05 3
-9 10 3 41125.4 5785.78 1
9 -10 5 34435.3 2411.26 38
9 -10 5 33795.8 2371.51 40
-10 -9 5 33741.6 2292.99 23
9 -10 5 37110.3 2554.09 19
10 -10 -12 978.284 590.316 21
-10 10 -12 596.512 648.185 34
10 10 -10 1254.62 1181.59 35
-10 10 -10 243.924 869.154 34
10 -10 -10 1400.24 943.990 21
-10 10 -8 5087.95 1320.58 37
10 10 -8 4587.21 1504.97 35
-10 10 -8 3569.29 1237.55 34
-10 -10 -8 4854.27 1438.57 32
-10 10 -6 4849.69 1419.13 26
-10 -10 -6 5861.70 1601.27 25
-10 -10 -6 5288.08 1542.65 46
-10 -10 -6 4097.85 1478.41 32
10 10 -4 4455.60 1491.57 29
-10 -10 -4 7182.79 1526.15 45
-10 10 -4 4965.43 1450.55 26
-10 -10 -4 5713.60 1658.91 25
10 10 -2 3537.91 1285.19 29
10 -10 -2 5061.67 1297.87 33
-10 -10 -2 6459.21 1432.27 45
-10 10 -2 6401.96 1483.10 26
-10 -10 -2 3355.71 1194.41 42
-10 -10 -2 7182.27 1693.96 25
10 -10 -2 6123.65 1341.58 19
10 10 0 6125.30 3150.80 3
-10 -10 0 7836.14 3145.45 11
-10 -10 2 5458.12 1360.83 42
10 -10 2 5993.94 1291.90 19
10 -10 2 6384.14 1299.63 30
10 -10 2 5856.62 1255.68 40
10 -10 2 3934.41 1158.57 38
-10 -10 2 5993.40 1345.18 23
10 -10 4 8037.49 1501.14 19
10 -10 4 5085.01 1317.55 38
10 -10 4 6704.28 1350.85 40
-10 -10 4 6882.79 1425.93 23
10 -10 6 3658.08 1111.80 19
10 -10 6 2952.74 1069.48 40
10 -10 6 5097.64 1179.95 38
10 -10 10 1101.50 766.825 33
-10 -11 -11 6333.76 937.966 43
-11 10 -11 5512.56 939.586 34
-11 10 -9 11337.4 1329.00 37
-11 10 -9 8774.00 1388.49 34
-10 -11 -7 4181.35 1381.94 46
-11 10 -7 6229.03 1364.53 26
-10 -11 -7 5630.20 1614.56 32
-11 10 -5 20841.5 2155.97 26
-10 -11 -5 23047.8 2300.32 25
-10 -11 -5 23408.1 2360.00 46
-10 -11 -5 20579.7 2258.02 32
10 11 -3 14176.5 2030.90 29
-10 -11 -3 19113.1 1988.97 45
-10 -11 -3 18495.8 1848.44 42
-10 -11 -3 16074.1 2129.70 25
-11 10 -3 18467.9 2020.79 26
-11 10 -1 30965.6 2443.55 26
-10 -11 -1 28704.3 2230.55 42
10 11 -1 24171.3 2350.60 29
11 -10 -1 30865.9 2257.31 38
11 -10 -1 30818.8 2349.89 40
-10 -11 -1 26693.2 2118.38 23
11 -10 -1 29797.4 2344.68 33
-10 -11 -1 29513.6 2584.66 25
11 -10 -1 31859.6 2361.12 19
-10 -11 -1 33704.6 2427.85 45
-10 -11 1 26411.1 2149.48 39
11 -10 1 29717.4 2373.49 44
-10 -11 1 26970.7 2160.88 23
11 -10 1 31082.8 2348.55 38
-10 -11 1 29781.3 2583.36 25
11 -10 1 31827.2 2414.06 33
-10 -11 1 29393.7 2294.24 42
11 -10 1 28454.3 2220.06 30
11 -10 1 27571.8 2247.32 19
11 -10 1 31787.2 2353.66 40
-10 -11 3 17538.4 2069.86 25
-10 -11 3 18262.0 1961.19 42
11 -10 3 18811.5 1952.67 19
11 -10 3 18499.6 1894.44 44
11 -10 3 16447.9 1872.77 40
-10 -11 3 19123.6 1807.79 39
11 -10 3 19526.7 2036.17 38
-10 -11 3 15906.0 1846.27 23
11 -10 3 17786.3 1914.94 30
-10 -11 5 24304.9 2087.80 23
11 -10 5 26114.1 2226.88 38
11 -10 5 19998.4 1948.98 40
11 -10 5 20967.6 2030.71 19
11 -10 7 6468.53 1287.01 19
-10 -11 7 4476.45 1203.91 42
11 -10 7 5995.30 1231.46 38
-11 9 -12 639.616 594.455 34
-9 -11 -12 977.291 600.471 43
11 -9 -10 2108.65 937.268 21
9 11 -10 1812.87 1238.87 35
-11 9 -10 832.196 866.349 34
-11 9 -8 1602.73 903.332 37
-11 9 -8 1825.52 1073.42 26
9 11 -8 -664.746 1334.66 35
-11 9 -8 2068.24 1127.75 36
-9 -11 -8 1421.11 1197.25 32
-11 9 -6 24248.9 2245.08 26
-9 -11 -6 22597.7 2226.07 25
-9 -11 -6 23372.6 2401.63 46
-9 -11 -6 23298.6 2379.40 32
-11 9 -4 87631.8 3948.99 26
-9 -11 -4 82727.5 4006.30 25
9 11 -2 7043.29 1512.75 29
-9 -11 -2 8042.27 1486.53 42
-9 -11 -2 7548.17 1535.48 45
-11 9 -2 9015.12 1508.34 26
-9 -11 -2 5628.23 1582.00 25
11 -9 -2 7042.93 1331.29 40
-9 -11 -2 7980.70 1312.44 23
11 -9 -2 6848.83 1319.12 19
-9 -11 0 31730.3 4955.84 11
-9 -11 2 5523.91 1225.07 39
11 -9 2 6176.00 1289.62 40
-9 -11 2 8456.08 1365.35 23
11 -9 2 6454.73 1383.17 44
11 -9 2 6513.30 1319.93 30
11 -9 4 84068.3 3634.77 40
-9 -11 4 77328.1 3280.71 39
-9 -11 4 81134.0 3514.22 23
11 -9 4 86397.4 3619.25 30
11 -9 4 82816.3 3598.51 44
11 -9 6 22018.3 2029.75 40
-9 -11 6 23205.8 1994.34 23
11 -9 8 1227.22 848.030 19
-8 -11 -11 3477.08 1012.79 43
8 11 -11 5045.57 1388.83 35
11 -8 -11 4817.41 967.947 21
-11 8 -11 2823.23 987.749 34
-11 8 -9 1341.47 956.601 26
8 11 -9 2266.36 1449.49 35
-11 8 -9 1054.34 1046.35 36
-8 -11 -9 979.026 1060.21 32
-11 8 -7 3461.69 1257.26 26
-8 -11 -7 2914.89 1430.71 32
-8 -11 -7 3485.52 1445.44 46
-11 8 -7 4012.26 1225.75 36
8 11 -5 21814.2 2413.65 29
-8 -11 -5 25444.9 2352.34 25
-8 -11 -5 24364.0 2397.40 46
-11 8 -5 23541.5 2254.21 26
8 11 -3 4163.49 2979.66 3
-11 8 -3 2859.50 1149.03 26
8 11 -1 23772.0 4335.96 3
-8 -11 -1 22318.2 4179.05 11
-8 -11 1 21018.6 4128.42 11
8 11 1 16816.2 3983.06 3
11 -8 1 26558.9 4042.62 12
11 -8 3 1112.01 1916.35 12
11 -8 5 22519.8 1984.46 30
11 -8 5 26887.9 2164.62 40
-8 -11 5 23930.4 2001.62 23
-8 -11 5 25783.9 2051.22 39
11 -8 5 26961.8 2186.88 44
-7 -11 -12 1382.32 755.000 43
-11 7 -12 1890.76 871.317 34
-11 7 -10 1007.59 961.657 36
7 11 -10 -754.058 1209.49 35
11 -7 -10 -2.37207 917.334 21
-11 7 -8 5379.95 1282.42 26
-11 7 -8 4753.31 1344.82 36
-7 -11 -8 3244.37 1357.09 32
7 11 -6 17198.4 2167.27 29
-7 -11 -6 21415.5 2298.32 46
-7 -11 -6 23369.0 2317.67 32
-11 7 -6 19998.1 2078.53 26
7 11 -2 16540.7 3776.49 3
-7 -11 -2 20161.8 3534.71 11
-7 -11 0 18035.3 3607.24 11
11 -7 2 19850.9 3651.45 12
-7 -11 2 22691.1 4158.97 11
-7 -11 4 5315.41 3040.31 11
11 -7 6 20989.6 1987.25 40
-6 -11 -13 1574.21 631.050 43
-11 6 -13 1619.60 683.073 34
-6 -11 -11 6109.52 1251.30 43
6 11 -11 5415.10 1494.52 35
-11 6 -11 4133.66 1212.66 36
6 11 -9 4919.21 1590.38 35
-11 6 -9 5988.86 1379.50 36
6 11 -7 13611.2 1958.93 29
-11 6 -7 14477.6 1886.97 26
-6 -11 -7 11983.0 1890.51 46
-11 6 -7 15051.5 1797.14 36
6 11 -5 24484.2 2315.54 29
-11 6 -5 21675.8 2113.48 26
6 11 -5 24668.1 2082.26 37
-6 -11 -5 24385.7 2257.45 46
6 11 -3 500.085 1920.48 3
-11 6 -3 -402.093 2583.95 8
-6 -11 -1 15838.8 3436.08 11
-11 6 -1 13338.6 3617.51 8
-6 -11 1 7808.12 2510.42 11
11 -6 1 12344.9 2831.20 12
-6 -11 3 -568.885 2168.37 11
11 -6 3 352.422 1696.09 12
-5 -11 -12 4970.66 1052.41 43
-11 5 -12 2905.53 1013.54 36
-11 5 -10 4612.95 1292.55 36
5 11 -10 5257.71 1631.21 35
5 11 -8 1682.76 1277.52 29
-11 5 -8 4112.09 1271.87 26
-11 5 -8 914.271 1028.04 36
5 11 -6 3179.85 1274.10 29
5 11 -6 1505.46 973.835 37
-11 5 -6 1715.17 1014.01 26
-11 5 -6 4740.10 1442.77 36
-5 -11 -6 3729.51 1349.99 46
-11 5 -4 1120.77 2302.11 8
-5 -11 -2 2611.49 1866.55 11
-11 5 -2 1770.12 2527.89 8
-5 -11 0 13192.9 3195.68 11
-11 5 0 14254.2 3310.22 8
11 -5 0 14369.3 2592.89 12
-5 -11 2 1497.76 1663.83 11
11 -5 2 585.920 1784.77 12
-5 -11 4 -514.531 1756.63 11
11 -5 4 1647.32 1976.00 12
-4 -11 -13 1870.79 760.883 43
-4 -11 -11 6710.45 1289.46 43
4 11 -11 8405.97 1609.54 35
-11 4 -11 7600.31 1396.28 36
4 11 -11 9128.61 1362.03 22
-11 4 -9 445.205 1116.21 36
4 11 -9 1376.40 1489.72 35
-11 4 -7 14049.6 1815.67 26
-11 4 -7 11649.8 1744.75 36
-4 -11 -7 12284.1 1865.92 46
-4 -11 -7 17973.6 2028.78 21
4 11 -7 13669.9 1897.52 29
11 -4 -5 2012.67 2497.20 13
-11 4 -5 4493.31 3173.18 8
-11 4 -3 17416.3 3983.63 8
-4 -11 -1 4693.22 2252.39 11
-11 4 -1 6008.43 2805.98 8
-4 -11 1 3326.68 2000.83 11
-4 -11 3 29782.3 4267.95 11
-4 -11 5 5869.59 2364.80 11
-4 -11 5 6644.28 2668.10 4
3 11 -12 4753.16 1064.66 22
-3 -11 -12 7080.94 1204.74 43
-11 3 -12 4153.33 1141.08 36
-11 3 -10 1620.03 1120.47 36
3 11 -10 2492.35 1365.56 35
-11 3 -8 7235.97 1558.20 36
-3 -11 -8 7046.38 1501.66 21
-11 3 -6 12181.9 3643.35 14
11 -3 -6 19306.7 4384.90 13
-11 3 -4 12686.2 3511.84 8
-3 -11 -2 4422.99 1933.10 11
-11 3 -2 1115.27 2119.44 8
-3 -11 0 2986.59 2006.48 11
-11 3 0 3902.28 2337.70 8
-3 -11 2 1566.15 1905.14 11
-3 -11 2 940.687 1655.26 4
3 11 2 745.093 1931.86 9
-3 -11 4 9354.59 2990.34 11
-3 -11 4 10713.9 2892.96 4
-3 -11 6 12422.4 3244.45 11
-2 -11 -13 1780.32 800.720 43
-11 2 -13 1050.85 796.583 36
2 11 -13 1085.81 793.254 22
-2 -11 -11 3794.07 1246.24 43
-11 2 -11 5895.56 1453.59 36
2 11 -11 6478.42 1476.70 35
2 11 -11 6321.64 1410.64 22
-2 -11 -9 7631.14 1606.81 21
-11 2 -9 5685.01 1407.21 36
2 11 -9 4358.20 1518.26 35
2 11 -9 4984.93 1483.83 34
2 11 -7 5203.48 1250.23 37
2 11 -7 6557.64 1418.46 34
-11 2 -7 5254.15 1410.71 36
-2 -11 -7 7958.62 1510.89 21
-2 -11 -7 5257.88 1408.34 46
11 -2 -5 3412.20 2719.33 13
-11 2 -5 5191.61 2988.07 8
-11 2 -3 28682.0 4668.94 8
2 11 -1 82140.3 6633.74 9
-11 2 -1 89103.7 7241.11 8
-2 -11 -1 86642.9 6089.89 11
-2 -11 1 85520.8 5849.73 4
-11 2 1 90023.1 6535.62 8
-2 -11 1 83287.5 6290.21 11
2 11 1 78680.0 6599.81 9
-2 -11 3 33852.5 4183.19 4
2 11 3 31095.8 4451.94 9
-2 -11 3 33475.5 4283.27 11
-2 -11 5 6509.11 2568.46 11
2 11 5 3653.91 2306.28 9
-2 -11 5 6115.17 2362.93 4
-1 -11 -12 4286.34 1163.48 43
1 11 -12 1706.08 972.301 22
-11 1 -12 4434.84 1113.50 36
1 11 -10 22170.0 2220.08 35
-1 -11 -10 20743.4 2085.59 43
-11 1 -10 19915.9 2075.30 36
-1 -11 -10 20799.1 2154.41 21
1 11 -10 15958.7 1969.79 34
-11 1 -8 46310.0 2959.23 36
-1 -11 -8 52094.8 3163.91 21
1 11 -8 51158.3 3180.17 34
-11 1 -6 4149.82 3134.54 14
-11 1 -6 4525.08 2729.28 8
-11 1 -4 25986.7 4793.08 8
1 11 -2 88381.4 6724.77 9
-11 1 -2 83988.4 7158.91 8
-1 -11 -2 77249.0 5541.42 11
-1 -11 0 4288.34 2054.23 11
1 11 0 4033.12 2106.17 9
-11 1 0 5739.39 2574.61 8
-1 -11 2 84828.3 6466.94 11
-1 -11 2 82071.9 5881.76 4
1 11 2 80819.1 6796.20 9
-1 -11 4 26546.8 4064.53 11
1 11 4 28285.0 4312.43 9
-1 -11 4 29791.1 4120.68 4
-1 -11 6 2495.64 1923.52 11
1 11 6 2582.59 2572.44 9
-1 -11 6 3570.29 2229.05 4
-11 0 -13 898.416 786.916 36
0 11 -13 167.362 855.772 22
0 -11 -11 6605.71 1409.71 43
-11 0 -11 5345.33 1303.04 36
0 11 -11 3825.72 1205.85 34
-11 0 -9 9708.85 1659.87 36
0 11 -9 10848.6 1667.47 34
0 -11 -9 8899.03 1614.72 21
0 11 -7 28950.9 2422.59 34
0 11 -7 30781.5 2273.08 37
0 -11 -7 26297.4 2280.36 21
0 -11 -5 19378.2 3807.86 13
-11 0 -5 23713.1 4821.71 8
0 11 -3 34201.6 4208.32 9
-11 0 -3 33258.7 5070.11 8
0 11 -1 14630.5 2969.58 1
0 11 -1 8930.88 2572.67 9
0 -11 -1 13258.7 2685.12 11
-11 0 -1 15173.3 3470.99 8
0 -11 1 10183.9 2288.73 4
0 -11 1 15306.4 3056.45 11
0 11 1 13512.0 3100.95 9
-11 0 1 12150.8 2908.85 8
0 -11 3 32626.5 4261.78 11
0 11 3 30500.9 4393.29 9
0 -11 3 31971.2 3982.29 4
0 -11 5 23878.7 4063.07 11
0 11 5 22666.7 4056.41 9
0 -11 5 20871.1 3811.11 4
1 -11 -12 6977.35 1183.68 43
-1 11 -12 3268.60 1123.93 34
-11 -1 -12 6285.75 1247.18 36
1 -11 -10 4541.09 1361.10 43
-1 11 -10 5740.91 1483.45 34
-11 -1 -10 3814.90 1295.34 36
1 -11 -10 6100.68 1500.52 21
1 -11 -8 33086.6 2633.80 21
-1 11 -8 31335.3 2568.89 34
-11 -1 -6 38057.1 5887.60 14
-11 -1 -6 53192.1 6953.29 8
1 -11 -6 57945.9 6565.16 13
-11 -1 -4 3465.68 2366.08 8
1 -11 -4 4157.97 2246.68 13
-1 11 -2 63811.9 5657.68 9
-1 11 -2 54747.9 4976.06 1
-11 -1 -2 57020.8 6134.37 8
1 -11 -2 60768.0 4927.20 11
1 -11 0 270792. 10977.1 2
-1 11 0 262711. 11609.2 9
1 -11 0 256865. 10371.3 11
-11 -1 0 254620. 11377.1 8
1 -11 0 290706. 9509.09 4
1 -11 2 62847.5 5631.14 11
-1 11 2 55737.7 5685.70 9
1 -11 2 54965.3 4797.61 4
-1 11 4 4250.02 2384.26 9
1 -11 4 10819.2 2596.82 4
1 -11 4 6835.35 2411.03 11
1 -11 6 49467.2 5716.62 4
1 -11 6 53766.9 5582.54 11
1 -11 6 47302.1 6794.19 2
-1 11 6 58688.1 6289.82 9
-11 -2 -13 695.660 727.194 36
-2 11 -13 1828.69 884.430 22
2 -11 -11 6623.58 1346.29 43
-11 -2 -11 4714.56 1253.31 36
2 -11 -11 8942.98 1553.23 21
-2 11 -11 4200.60 1372.53 34
2 -11 -9 1298.71 1089.82 43
-2 11 -9 2147.17 1273.92 34
2 -11 -9 2140.89 1394.95 21
2 -11 -7 17684.5 2021.91 18
2 -11 -7 18210.4 2082.52 21
-2 11 -7 20498.8 1873.49 37
-2 11 -7 21053.1 2201.60 34
2 -11 -7 21919.9 2255.38 20
-11 -2 -5 5623.55 3021.43 8
2 -11 -5 9405.27 3090.78 13
2 -11 -3 166.235 1846.73 13
-2 11 -3 1769.92 1637.83 9
-11 -2 -3 3922.59 2684.18 8
-2 11 -1 21252.0 3510.50 1
-11 -2 -1 19177.2 3771.84 8
2 -11 -1 23207.2 3279.38 11
2 -11 1 28627.2 3341.17 4
2 -11 1 20126.2 3642.45 2
2 -11 1 28987.8 4029.04 11
-11 -2 1 22310.8 3898.23 8
2 -11 3 1780.86 1557.88 4
2 -11 3 5229.58 2911.09 2
2 -11 3 3666.90 2127.74 11
2 -11 5 6002.59 2459.99 11
-2 11 5 7999.96 2845.32 9
2 -11 5 10191.5 2889.10 4
2 -11 5 10014.6 3684.90 2
-3 11 -12 970.281 927.813 34
-11 -3 -12 522.989 844.421 36
3 -11 -12 1311.36 936.727 21
3 -11 -10 5978.04 1327.43 43
-11 -3 -10 6287.49 1469.36 36
-3 11 -10 2853.59 1160.89 34
3 -11 -10 7158.16 1561.96 21
3 -11 -8 10043.9 1677.48 43
-3 11 -8 9098.02 1495.08 37
3 -11 -8 9366.71 1726.20 21
11 3 -8 11208.2 1886.70 35
-3 11 -8 7909.90 1550.40 34
3 -11 -6 33138.5 5758.29 13
-11 -3 -6 31534.9 5535.15 8
-11 -3 -4 28277.1 4819.19 8
3 -11 -4 31986.7 4607.29 13
3 -11 -2 6582.98 2099.37 11
-3 11 -2 6932.88 2637.93 1
3 -11 -2 5084.46 2398.35 13
-11 -3 -2 4752.40 2832.59 8
-3 11 0 12970.5 3285.28 1
3 -11 0 8212.22 2559.66 11
3 -11 0 8161.47 2552.67 2
3 -11 2 6667.11 2392.29 11
3 -11 2 5026.20 2045.11 4
3 -11 2 4129.06 2500.62 2
3 -11 4 24004.4 4745.43 2
3 -11 4 28516.5 4333.96 11
3 -11 4 30519.8 4183.44 4
3 -11 6 26365.0 4115.10 11
-3 11 6 27487.8 5034.57 9
-4 11 -13 -1284.26 834.662 22
-11 -4 -13 -34.1591 624.717 36
-4 11 -13 373.269 687.782 34
4 -11 -11 392.881 918.752 43
-11 -4 -11 343.826 1024.64 36
-4 11 -11 1274.81 987.095 34
4 -11 -11 1378.04 1020.27 21
4 -11 -9 7125.23 1378.93 43
4 -11 -9 9942.43 1742.75 21
11 4 -9 5783.40 1597.89 35
-4 11 -9 8450.77 1636.51 34
4 -11 -7 35620.5 2657.15 18
-4 11 -7 30371.7 2304.12 17
-4 11 -7 31309.0 2362.56 37
11 4 -7 31070.5 2662.40 35
-4 11 -7 32590.9 2655.07 34
4 -11 -7 35334.9 2739.26 20
-11 -4 -7 31353.6 2734.42 32
4 -11 -5 401.118 2431.44 13
-11 -4 -5 1302.51 2588.48 8
4 -11 -3 17858.3 3566.34 13
-11 -4 -3 9673.88 3218.88 8
-4 11 -1 27839.7 4128.62 1
4 -11 -1 32196.3 3914.43 11
4 -11 -1 32470.6 4293.66 13
4 -11 1 28371.1 4404.64 2
-4 11 1 24390.3 4090.24 1
4 -11 1 29878.6 4039.25 11
4 -11 3 14503.9 3694.99 2
4 -11 3 13764.7 3115.93 11
4 -11 5 1206.37 1933.79 11
4 -11 5 617.823 2853.24 2
5 -11 -12 2092.94 954.652 21
-11 -5 -12 1749.57 843.472 36
-5 11 -12 1512.39 917.760 34
5 -11 -10 21621.8 2188.43 21
-5 11 -10 16137.0 1876.34 34
11 5 -8 3557.80 1508.39 35
-5 11 -8 3434.84 1453.17 34
-5 11 -8 4019.44 1130.74 37
-5 11 -6 78499.2 3614.44 37
5 -11 -6 80512.8 3786.16 18
5 -11 -6 76722.2 3717.62 20
-5 11 -6 80824.4 3757.72 34
-11 -5 -6 80012.4 3941.40 32
5 -11 -4 2880.73 2633.29 13
-11 -5 -4 6483.60 3127.45 8
5 -11 -2 31414.3 3954.35 11
5 -11 -2 28190.0 4395.73 13
-5 11 -2 29601.7 4293.32 1
5 -11 0 5791.72 2218.33 11
-5 11 0 4154.77 2365.56 1
5 -11 2 26586.9 4370.54 2
-5 11 2 32476.7 4805.97 1
5 -11 2 32510.6 4449.00 11
5 -11 4 3891.30 2543.50 2
5 -11 4 780.662 1831.26 11
-5 11 4 5704.74 2946.51 1
5 -11 6 77299.0 3449.13 31
-6 11 -13 -523.439 683.037 22
-6 11 -13 682.423 629.444 34
-11 -6 -11 1376.84 972.317 36
-6 11 -11 867.520 1024.23 34
6 -11 -11 1487.26 1067.74 21
6 -11 -9 3050.16 1336.70 21
-6 11 -9 3192.67 1315.68 34
11 6 -9 2669.87 1429.36 35
-6 11 -7 19474.5 1965.11 37
6 -11 -7 19559.0 2078.95 20
-11 -6 -7 15356.9 2157.38 32
11 6 -7 20177.7 2176.09 35
-6 11 -7 16151.4 1945.06 34
-11 -6 -5 2240.37 1328.61 25
-6 11 -5 2799.11 1104.23 37
-11 -6 -5 3419.09 1346.28 32
6 -11 -3 4352.03 2521.75 13
-6 11 -1 8491.17 3052.93 1
6 -11 -1 6553.24 2249.98 11
11 6 1 2977.72 2440.26 3
-6 11 1 6664.31 2778.58 1
6 -11 1 6675.94 2666.03 11
11 6 3 2168.45 2406.46 3
-6 11 3 3902.54 2664.29 1
6 -11 3 2414.64 2331.15 11
6 -11 7 16875.8 1796.34 31
7 -11 -12 4847.71 968.944 21
-7 11 -12 2809.48 853.507 34
11 7 -10 4559.99 1416.34 35
-7 11 -10 4590.38 1257.41 34
7 -11 -10 4826.83 1245.56 21
-7 11 -8 44552.1 2749.89 17
-7 11 -8 42765.0 2678.84 37
11 7 -8 39840.9 2919.14 35
-7 11 -8 43744.9 2886.30 34
-11 -7 -8 40772.0 3084.02 32
-7 11 -6 -211.461 993.365 37
-7 11 -6 256.716 1361.40 34
-11 -7 -6 1885.29 1477.60 32
7 -11 -6 1150.73 1036.87 20
7 -11 -4 -732.050 2591.87 13
7 -11 -2 4089.58 2885.12 13
11 7 0 4952.23 2669.18 3
-7 11 0 6715.59 2955.71 1
-7 11 2 4601.41 2409.14 1
11 7 2 6098.94 2848.28 3
-11 -7 2 2029.87 2190.19 11
11 7 4 -184.378 2202.38 3
-11 -7 4 2400.21 2459.29 11
7 -11 6 -4.80562 1015.95 38
-11 -8 -11 1955.45 874.427 36
-8 11 -11 1752.24 927.794 34
8 -11 -11 2468.47 901.631 21
-8 11 -9 13507.6 1519.32 37
11 8 -9 17081.6 2090.02 35
-8 11 -9 14567.8 1757.26 34
8 -11 -9 18721.5 2045.62 21
-11 -8 -7 17508.3 2006.59 46
-8 11 -7 20869.2 2069.34 37
11 8 -7 22522.3 2375.49 35
-8 11 -7 20482.3 2059.51 34
-11 -8 -7 23075.3 2394.84 32
-11 -8 -5 17509.1 2006.42 46
-11 -8 -5 17597.4 2193.62 25
-8 11 -5 14888.5 1889.08 26
-11 -8 -5 18346.2 2293.33 32
8 -11 -5 17912.6 1931.62 20
-11 -8 -3 14548.0 1945.39 25
-8 11 -3 18152.2 1943.98 26
11 8 -1 1630.77 2737.85 3
-11 -8 1 1858.37 2506.61 11
11 8 1 1099.90 2266.17 3
-8 11 1 2517.44 2485.74 1
11 8 3 13938.0 3763.66 3
-11 -8 5 16039.9 1768.97 42
8 -11 5 19102.3 1902.93 38
8 -11 5 18763.4 1846.39 19
-9 11 -12 1785.60 722.833 34
9 -11 -12 1066.44 620.465 21
11 9 -10 6696.74 1498.00 35
-11 -9 -10 3707.02 971.695 43
9 -11 -10 3772.90 1083.45 21
-9 11 -10 3332.83 1091.44 34
-9 11 -8 6451.40 1251.37 37
11 9 -8 7630.46 1813.53 35
-9 11 -8 5421.25 1331.81 34
-11 -9 -8 5786.86 1607.27 32
-11 -9 -6 11523.2 1848.03 25
-9 11 -6 15646.9 1963.31 26
-9 11 -6 13139.3 1728.49 37
-11 -9 -6 15886.2 2106.49 32
-11 -9 -6 13572.6 1921.83 46
-9 11 -4 111.145 1045.54 26
-11 -9 -4 684.640 1118.00 45
-11 -9 -4 853.347 1491.43 25
-9 11 -2 3624.44 1259.73 26
-11 -9 -2 2395.79 1226.53 25
-11 -9 -2 3746.34 1359.77 45
-11 -9 -2 2404.46 1213.17 42
9 -11 -2 4346.38 1178.94 38
9 -11 -2 4604.78 1290.28 33
9 -11 -2 2811.28 1157.95 19
9 -11 2 3533.57 1062.73 19
9 -11 2 3936.94 1179.21 33
-11 -9 2 3184.57 1153.69 42
9 -11 2 4025.66 1275.35 38
9 -11 2 3390.21 1173.53 40
-11 -9 2 3535.92 1278.25 23
9 -11 4 648.900 978.814 19
-11 -9 4 899.417 969.202 42
9 -11 4 1270.48 1034.73 38
9 -11 4 -1307.53 1028.00 40
-11 -9 4 -409.036 1046.95 23
9 -11 6 16774.1 1758.72 19
9 -11 6 16185.4 1789.52 38
-11 -9 6 16609.8 1783.02 42
-11 -10 -11 603.029 640.089 36
-10 11 -11 1429.20 792.997 34
10 -11 -11 2568.70 809.303 21
10 -11 -9 92.2960 924.345 21
-10 11 -9 1000.92 736.767 37
-10 11 -9 1847.63 860.681 17
-10 11 -9 1546.84 1025.27 34
11 10 -9 1148.76 1285.44 35
-11 -10 -7 888.320 1050.14 46
-11 -10 -7 3582.86 1457.27 32
-10 11 -7 2984.57 1054.96 37
-11 -10 -5 10758.5 1848.46 25
-11 -10 -5 11874.9 1833.39 46
-10 11 -5 15160.9 1915.08 26
-11 -10 -5 12973.8 2125.40 32
-11 -10 -3 50645.4 2995.75 45
-10 11 -3 56159.2 3236.29 26
-11 -10 -3 52557.9 3351.79 25
-11 -10 -1 2843.65 1105.84 42
-11 -10 -1 3154.23 1227.66 45
-11 -10 -1 2941.80 1214.53 25
-10 11 -1 3823.74 1287.76 26
10 -11 -1 4126.94 1177.82 38
10 -11 -1 2576.62 1147.56 19
10 -11 -1 2955.06 1084.87 33
10 -11 -1 3284.43 1107.25 31
10 -11 1 2638.79 1122.56 19
-11 -10 1 4173.25 1218.29 39
-11 -10 1 2065.75 1207.82 25
-11 -10 1 3081.02 1318.29 42
10 -11 1 2148.53 1074.43 40
-11 -10 1 2306.75 1211.93 23
10 -11 1 2680.53 1076.58 38
10 -11 1 3469.16 1172.18 33
10 -11 3 53590.6 2909.39 44
10 -11 3 56685.6 3167.88 33
-11 -10 3 52807.1 2938.55 42
10 -11 3 53785.0 3056.64 40
-11 -10 3 51787.9 2870.97 23
10 -11 3 56719.6 3137.37 38
10 -11 3 58640.8 3157.08 19
10 -11 5 13973.1 1702.76 19
10 -11 5 11467.8 1543.34 40
-11 -10 5 12193.8 1652.46 42
10 -11 5 9672.73 1502.58 38
-11 -10 5 9738.72 1446.77 23
-11 -10 7 1858.88 988.762 42
10 -11 7 4585.14 1150.15 19
10 -11 7 2670.88 1046.77 38
10 -11 9 673.775 769.399 33
10 -11 9 1505.34 800.084 31
-11 -11 -10 3383.86 887.163 36
-11 -11 -10 3788.71 870.012 43
11 11 -10 5280.28 1213.69 35
-11 11 -10 3089.55 886.352 34
11 -11 -10 4602.28 970.803 21
-11 11 -8 4504.83 1039.90 37
11 11 -8 4703.80 1510.92 35
-11 -11 -8 4704.81 1410.65 32
-11 11 -6 2920.70 1230.20 26
-11 -11 -6 1991.78 1272.81 25
-11 -11 -6 3470.98 1423.48 46
-11 -11 -6 2591.73 1403.07 32
-11 -11 -4 724.371 1317.20 25
-11 -11 -4 2458.07 1233.38 45
-11 -11 -4 572.323 1085.73 46
-11 11 -4 1219.81 1157.97 26
-11 -11 -2 27796.5 2330.36 45
-11 -11 -2 26947.8 2655.19 25
-11 -11 -2 26145.4 2231.05 42
11 -11 -2 28925.8 2239.70 38
11 -11 -2 25642.1 2282.70 33
-11 11 -2 25322.3 2322.23 26
11 -11 -2 22588.8 2092.55 19
-11 11 0 23771.4 2181.48 26
-11 -11 0 21464.8 2022.67 45
-11 -11 0 19975.8 2008.44 23
11 -11 0 21157.2 2102.73 19
11 -11 0 20841.8 2055.53 40
-11 -11 0 21424.6 2017.49 42
11 -11 0 25042.4 2167.37 38
11 -11 0 21127.1 2110.09 33
-11 -11 0 23807.8 2439.15 25
-11 -11 2 24672.8 2348.54 25
-11 -11 2 25010.3 2237.73 42
-11 -11 2 24689.2 2081.48 39
11 -11 2 27130.2 2285.97 38
-11 -11 2 24020.5 2139.42 23
11 -11 2 29279.5 2425.11 33
11 -11 2 25868.6 2258.41 40
11 -11 2 24033.0 2190.07 19
11 -11 4 1786.83 1165.67 19
-11 -11 4 681.578 1067.49 23
-11 -11 4 1797.43 1217.00 42
11 -11 4 1296.88 998.218 38
11 -11 4 825.083 1040.09 40
11 -11 6 1807.82 979.158 19
11 -11 6 2514.40 981.376 40
-11 -11 6 2590.31 1080.45 23
11 -11 6 2020.20 1080.60 38
-11 -11 6 2747.75 1084.63 42
11 -11 8 4844.78 1151.02 33
-12 11 -9 6601.87 1013.01 17
11 12 -9 6534.25 1415.52 35
12 -11 -9 4840.90 1043.78 21
-12 11 -9 6902.51 1001.09 37
-11 -12 -7 7001.69 1458.30 46
-12 11 -7 7566.40 1315.31 37
-11 -12 -7 8203.26 1544.11 32
-11 -12 -5 17012.1 2052.25 46
-12 11 -5 15728.5 1937.89 26
-11 -12 -5 13541.6 2011.04 25
-11 -12 -5 14098.2 2042.50 32
-12 11 -3 6845.26 1550.44 26
-11 -12 -3 6420.50 1731.00 25
-11 -12 -3 8016.36 1610.40 45
-11 -12 -1 5150.18 1316.03 45
12 -11 -1 9007.39 1522.94 33
-12 11 -1 6399.97 1396.84 26
-11 -12 -1 5764.73 1308.60 42
-11 -12 -1 4868.50 1638.15 25
12 -11 -1 5949.47 1281.20 38
12 -11 -1 5316.99 1310.89 19
12 -11 -1 8416.26 1398.42 31
12 -11 1 7652.41 1469.25 19
12 -11 1 9081.83 1601.32 40
12 -11 1 4920.77 1221.33 38
-11 -12 1 6506.01 1503.35 42
-11 -12 1 4862.58 1370.09 23
-11 -12 1 4766.49 1560.89 25
12 -11 1 5735.76 1450.20 33
12 -11 3 7158.74 1489.96 19
-11 -12 3 3948.51 1114.13 39
-11 -12 3 5238.97 1454.37 25
12 -11 3 7914.81 1547.42 40
-11 -12 3 5363.08 1364.02 42
-11 -12 3 5614.18 1456.16 23
12 -11 3 6934.94 1424.16 38
12 -11 3 5879.55 1387.20 33
12 -11 5 14060.4 1698.15 19
12 -11 5 16629.9 1792.32 38
12 -11 5 14800.5 1689.24 40
-11 -12 5 14085.9 1657.97 23
-11 -12 5 12899.2 1593.33 42
12 -11 7 7521.33 1252.47 38
-11 -12 7 8248.97 1308.27 42
12 -11 7 8629.12 1323.22 19
12 -11 7 9255.60 1419.65 33
12 -11 9 7349.97 1088.04 33
12 -11 9 7643.93 1030.52 31
-10 -12 -10 1146.32 815.497 43
10 12 -10 461.785 962.469 35
-12 10 -10 1031.67 668.452 34
12 -10 -10 1461.83 774.340 21
-12 10 -8 5221.95 1167.53 37
10 12 -8 7580.95 1725.38 35
-10 -12 -8 5173.53 1380.35 32
-12 10 -6 21945.3 2209.92 26
-10 -12 -6 20805.4 2150.21 25
-10 -12 -6 18978.8 2148.40 46
-10 -12 -6 20662.9 2313.16 32
-12 10 -4 12832.8 1808.16 26
10 12 -4 10281.4 1785.68 29
-10 -12 -4 11071.4 1785.09 25
-10 -12 -2 7837.50 1513.17 42
12 -10 -2 6263.56 1385.18 33
-10 -12 -2 8828.88 1706.18 25
12 -10 -2 8572.73 1450.79 38
-10 -12 -2 6110.28 1397.30 45
-12 10 -2 7031.01 1517.93 26
10 12 -2 6878.96 1632.26 29
12 -10 -2 7917.43 1407.47 19
-12 10 0 5756.73 1371.49 26
12 -10 0 4092.38 1241.03 19
10 12 0 3048.87 1355.46 29
-10 -12 0 2970.87 1362.04 42
12 -10 0 5051.76 1313.77 38
-10 -12 0 4060.86 1300.32 39
12 -10 0 1981.02 1194.02 33
12 -10 0 2074.74 1079.18 40
-10 -12 0 4186.98 1467.56 25
-10 -12 0 3600.51 1180.87 23
-10 -12 2 5708.12 1456.63 42
12 -10 2 5810.10 1388.87 44
-10 -12 2 6359.95 1672.12 25
-10 -12 2 5561.63 1294.60 39
12 -10 2 5560.96 1312.83 40
-10 -12 2 6817.65 1537.57 23
12 -10 2 6371.12 1373.93 38
12 -10 2 7962.19 1494.54 33
12 -10 2 6850.44 1452.42 19
12 -10 2 7242.48 1459.66 30
12 -10 4 12567.8 1745.09 19
-10 -12 4 12647.4 1762.42 42
12 -10 4 12729.2 1663.15 44
12 -10 4 14884.7 1860.27 38
12 -10 4 12263.1 1634.74 40
-10 -12 4 10638.0 1475.18 39
-10 -12 4 13543.0 1760.86 23
12 -10 6 20739.6 1960.86 38
-10 -12 6 21892.4 2036.65 42
12 -10 6 23407.4 2025.17 40
-10 -12 6 24225.5 1969.77 23
12 -10 6 21434.3 2017.86 19
12 -10 8 7055.97 1144.67 19
-10 -12 8 7354.13 1181.24 42
12 -10 10 775.108 610.489 33
-9 -12 -11 40.8810 655.151 43
9 12 -11 -320.768 907.211 35
-12 9 -11 1291.47 702.923 34
12 -9 -11 32.2010 598.130 21
-12 9 -9 6835.80 1120.28 37
9 12 -9 6697.63 1558.59 35
-12 9 -9 6451.10 1234.83 34
-9 -12 -7 4858.51 1471.49 46
-12 9 -7 6290.41 1423.76 26
-9 -12 -7 8325.75 1669.50 32
9 12 -5 416.997 1207.24 29
-12 9 -5 846.141 1154.99 26
-9 -12 -5 1356.55 1333.16 25
-9 -12 -5 179.038 1146.65 46
9 12 -3 2790.22 1432.94 29
-9 -12 -3 4001.96 1304.63 42
-12 9 -3 2887.02 1192.75 26
-9 -12 -3 4048.59 1469.95 25
12 -9 -3 2595.18 1040.62 19
12 -9 -1 11324.9 1567.88 19
12 -9 -1 13018.1 1695.26 40
9 12 -1 7272.67 1501.14 29
-9 -12 -1 10159.2 1721.38 25
-12 9 -1 10414.7 1682.33 26
12 -9 -1 12039.3 1583.51 38
-9 -12 -1 7342.56 1359.25 23
12 -9 -1 10288.4 1543.64 33
-9 -12 -1 7979.78 1447.65 39
-9 -12 -1 13525.4 1750.57 45
-9 -12 -1 11410.7 1566.50 42
12 -9 -1 7972.94 1426.23 30
-9 -12 1 8574.34 1472.83 23
12 -9 1 10053.7 1501.32 19
12 -9 1 8317.24 1430.07 40
-9 -12 1 10684.5 1594.34 42
12 -9 1 10743.6 1611.82 44
-9 -12 1 8973.60 1507.22 39
12 -9 1 10551.1 1633.74 33
12 -9 1 10800.8 1566.80 30
12 -9 3 3275.15 1251.49 44
12 -9 3 736.792 990.529 40
-9 -12 3 3215.06 1117.17 39
-9 -12 3 3851.04 1414.56 23
12 -9 3 2581.33 1255.86 30
12 -9 5 1546.95 1143.17 40
-9 -12 5 571.967 917.345 39
12 -9 5 91.2487 978.987 44
-9 -12 5 -362.738 1000.30 23
12 -9 5 118.888 1006.36 30
12 -9 7 3794.47 1093.27 38
12 -9 7 6719.11 1257.27 40
-9 -12 7 5030.61 1135.59 23
12 -9 11 1281.88 619.414 33
-8 -12 -12 295.320 536.239 43
-12 8 -12 769.124 593.787 34
8 12 -10 1663.95 1194.45 35
12 -8 -10 2837.87 919.942 21
-12 8 -8 1935.55 1000.06 26
-12 8 -8 2542.86 1114.53 36
-8 -12 -8 3225.86 1334.18 32
8 12 -6 72679.0 4002.09 29
-8 -12 -6 88829.7 4291.00 46
-12 8 -6 83184.3 3933.94 26
-8 -12 -6 87339.1 3927.74 25
-8 -12 -6 88053.4 4117.74 32
8 12 -4 35503.7 2840.82 29
-12 8 -4 41274.7 2895.25 26
-8 -12 -4 37524.2 2804.24 25
-12 8 -2 34621.8 2590.97 26
12 -8 -2 31700.0 2264.48 40
-8 -12 -2 33092.3 2289.09 23
-8 -12 -2 32908.5 2363.88 39
12 -8 -2 36790.9 2411.79 30
8 12 -2 31256.3 2602.68 29
-8 -12 -2 30416.6 2191.23 42
12 -8 -2 31604.7 2243.25 19
12 -8 0 1799.37 1235.55 44
12 -8 0 404.089 975.179 33
12 -8 0 555.981 896.049 19
-8 -12 0 491.993 1096.84 42
-8 -12 0 404.219 914.587 23
12 -8 0 659.756 978.767 40
-8 -12 0 596.762 976.577 39
12 -8 0 1528.42 1062.79 30
12 -8 2 36760.6 2598.73 44
-8 -12 2 29960.1 2256.06 23
12 -8 2 34315.1 2408.64 40
12 -8 2 33419.8 2471.41 41
-8 -12 2 32581.9 2253.66 39
12 -8 2 34765.0 2469.40 30
12 -8 4 40598.5 2689.82 44
12 -8 4 43806.2 2812.64 41
12 -8 4 45059.1 2812.32 40
-8 -12 4 38702.1 2540.61 23
-8 -12 4 40649.3 2518.17 39
12 -8 4 43404.1 2691.97 30
12 -8 6 81119.4 3587.70 40
-8 -12 6 84832.6 3521.93 23
12 -8 6 82561.2 3633.68 44
-8 -12 6 89505.6 3471.86 39
-7 -12 -11 842.867 788.226 43
7 12 -11 896.503 1076.03 35
-12 7 -9 10303.0 1426.31 26
-12 7 -9 9861.24 1516.23 36
7 12 -9 10247.2 1840.30 35
7 12 -7 5014.44 1529.49 29
-12 7 -7 6440.69 1481.16 26
-12 7 -7 6377.61 1417.91 36
-7 -12 -7 7703.09 1564.95 46
-7 -12 -7 8466.68 1695.24 32
7 12 -5 7771.71 1717.74 29
-7 -12 -5 10052.9 1743.77 25
-12 7 -5 9634.51 1607.41 26
-7 -12 -5 9737.38 1742.33 46
7 12 -3 65662.9 3611.33 29
12 -7 -3 71439.5 3210.17 30
-12 7 -3 69558.9 3524.85 26
-7 -12 -1 4133.25 2552.46 11
12 -7 1 -377.376 2163.27 12
-7 -12 1 2357.71 2225.56 11
12 -7 3 75762.4 3561.40 44
-7 -12 3 71632.2 3188.79 39
12 -7 3 76845.7 3437.32 30
12 -7 3 71057.9 3405.10 41
12 -7 3 73321.8 3426.36 40
12 -7 5 11831.7 1716.22 44
12 -7 5 11403.7 1688.37 40
12 -7 5 10997.7 1539.78 30
12 -7 7 9245.36 1411.47 40
-7 -12 7 7743.35 1297.78 23
-6 -12 -12 3275.60 809.903 43
-12 6 -12 2701.45 826.787 34
-12 6 -10 1935.05 1095.26 36
6 12 -10 877.768 1257.79 35
-12 6 -8 1493.63 1108.49 26
-12 6 -8 1541.74 1176.94 36
-12 6 -6 19523.6 2149.54 26
-6 -12 -6 20359.3 2226.70 46
6 12 -6 21839.3 2384.73 29
6 12 -4 5053.71 1458.78 29
6 12 -4 5856.54 1192.48 37
-12 6 -4 4782.36 1366.05 26
-6 -12 -2 7195.28 2617.53 11
-12 6 -2 9349.26 3721.22 8
-6 -12 0 1432.24 2105.63 11
-6 -12 2 9187.03 2740.82 11
12 -6 2 9883.45 2886.82 12
12 -6 4 7635.17 1587.74 41
12 -6 4 6009.55 1394.34 30
12 -6 6 22520.1 2010.16 30
-5 -12 -13 2717.22 626.384 43
-12 5 -13 1179.02 592.914 34
-5 -12 -11 7616.56 1269.83 43
-12 5 -11 5715.99 1229.67 36
5 12 -11 8391.73 1478.06 35
-12 5 -9 5576.81 1404.55 36
5 12 -9 3773.32 1543.65 35
5 12 -7 42306.7 3043.01 29
-5 -12 -7 46344.7 3149.14 46
-12 5 -7 45831.5 2972.37 26
-12 5 -7 47949.7 2866.78 36
5 12 -5 14656.6 1945.26 29
5 12 -5 14069.7 1834.29 37
-5 -12 -5 13492.1 1824.06 46
-12 5 -3 14797.5 4174.37 8
-5 -12 -1 9093.14 2624.90 11
-12 5 -1 10080.5 3480.07 8
-5 -12 1 7416.86 2412.49 11
12 -5 1 9914.34 2522.50 12
-5 -12 3 17309.3 4023.89 11
12 -5 3 12391.2 3089.72 12
12 -5 5 14210.5 1654.53 30
12 -5 5 15066.9 1860.23 41
-4 -12 -12 5483.19 998.420 43
-12 4 -12 2992.34 966.072 36
-12 4 -10 1916.64 1190.88 36
4 12 -10 2312.73 1394.50 35
4 12 -8 4290.23 1413.79 29
-12 4 -8 4692.04 1256.00 26
-12 4 -8 4482.37 1344.37 36
-4 -12 -6 31642.1 2614.22 46
4 12 -6 29949.2 2597.83 29
4 12 -6 30517.4 2384.06 37
-12 4 -6 25645.3 2266.45 36
-12 4 -4 14019.5 4430.14 8
-4 -12 -2 1309.12 1605.26 11
-12 4 -2 -1355.34 2832.48 8
-4 -12 0 22295.6 3765.67 11
-12 4 0 32987.4 4701.45 8
-4 -12 2 726.798 1851.45 11
-4 -12 4 14780.7 3494.28 11
12 -4 6 26078.4 2139.68 30
-3 -12 -13 12542.1 1093.26 43
-12 3 -13 1129.83 691.076 36
-3 -12 -11 412.486 851.179 43
-12 3 -11 548.573 923.188 36
3 12 -11 688.241 976.354 22
3 12 -11 1669.94 1079.04 35
-12 3 -9 18733.8 2005.60 36
3 12 -9 18226.5 2203.36 35
-3 -12 -7 203.118 1174.43 46
3 12 -7 2227.16 1003.11 37
-12 3 -7 1865.04 1156.87 36
-3 -12 -7 1026.44 1068.20 21
3 12 -7 167.736 1186.80 29
-12 3 -5 21572.2 4699.82 14
12 -3 -5 10258.7 3828.97 13
-12 3 -3 6053.56 2694.26 8
-3 -12 -1 13786.1 3025.26 11
-12 3 -1 12860.8 3380.78 8
-3 -12 1 10475.6 2902.64 11
-3 -12 3 6844.00 2499.28 11
-3 -12 3 5782.04 2365.91 4
-3 -12 5 20845.9 4199.77 11
-2 -12 -12 -244.762 752.612 43
-12 2 -12 245.011 831.947 36
2 12 -12 325.490 873.118 22
2 12 -10 -879.528 1183.60 35
-12 2 -10 -973.441 1065.89 36
-12 2 -8 15227.0 1912.19 36
-2 -12 -8 14031.2 1822.62 21
2 12 -6 10568.4 1787.38 29
-2 -12 -6 8829.35 1718.53 46
2 12 -6 9642.64 1484.37 37
-12 2 -4 7733.77 3218.35 8
-2 -12 -2 15130.3 2861.19 11
-12 2 -2 15464.9 3813.86 8
-2 -12 0 3095.82 1794.98 11
-12 2 0 1393.83 2481.19 8
2 12 0 2728.03 1891.48 9
2 12 2 13148.4 3248.48 9
-2 -12 2 16377.8 3137.40 4
-2 -12 2 16791.0 3459.54 11
-2 -12 4 14179.3 3139.42 4
-2 -12 4 12424.5 3301.28 11
2 12 4 12677.9 3525.61 9
-2 -12 6 11106.2 1607.07 47
-12 1 -13 1537.61 736.873 36
1 12 -13 5580.89 881.129 22
-1 -12 -11 3403.99 1076.13 43
-12 1 -11 6385.13 1355.29 36
-12 1 -9 11455.5 1677.88 36
1 12 -9 14450.5 1946.22 35
1 12 -9 11147.9 1960.66 34
-1 -12 -9 14982.7 1920.04 21
1 12 -7 450.289 913.887 37
1 12 -7 259.855 1239.88 34
-1 -12 -7 402.918 1062.73 21
-12 1 -5 32416.9 5783.13 8
-12 1 -3 4991.73 2758.64 8
1 12 -1 -769.289 1639.92 1
-1 -12 -1 2314.99 1954.01 11
1 12 -1 1972.28 2288.80 9
-12 1 -1 -99.3477 2266.48 8
1 12 1 -1232.93 1769.02 9
-1 -12 1 -297.042 1673.48 11
-1 -12 1 2526.37 1705.80 4
1 12 3 6690.41 2619.85 9
-1 -12 3 3326.77 2163.09 11
-1 -12 3 5121.61 2170.85 4
-1 -12 5 29836.1 4577.46 11
1 12 5 30959.5 4920.41 9
-1 -12 5 27233.3 4199.88 4
0 -12 -12 3075.36 934.665 43
-12 0 -12 2242.95 911.035 36
0 12 -12 2592.28 949.979 22
0 -12 -10 2217.92 1061.86 43
-12 0 -10 2526.02 1241.26 36
0 12 -10 2639.01 1144.62 34
0 -12 -10 3202.03 1254.70 21
0 12 -8 914.364 952.947 37
0 12 -8 107.844 1167.03 34
0 -12 -8 777.484 1174.04 21
0 -12 -6 19942.8 2161.38 18
0 12 -6 19792.3 2154.64 29
0 -12 -6 21991.5 2182.35 46
0 12 -6 22692.3 2016.88 17
0 -12 -6 19602.0 2062.02 21
0 12 -6 27597.6 2221.73 37
0 12 -6 25727.5 2283.90 34
0 -12 -6 23093.0 2322.07 20
-12 0 -4 5010.06 3097.84 8
0 -12 -2 7998.92 2353.55 11
0 12 -2 5773.82 2587.02 9
-12 0 -2 6366.91 3076.43 8
-12 0 0 11178.3 3150.61 8
0 12 0 17374.2 3764.70 9
0 -12 0 17883.0 3405.89 11
0 -12 2 6583.62 2024.85 4
0 -12 2 8222.39 2788.77 11
0 12 2 5899.64 2442.59 9
0 -12 4 6184.68 2689.50 11
0 -12 4 4903.55 2214.96 4
0 12 4 3449.27 2613.31 9
-12 -1 -13 -354.134 642.725 36
-1 12 -13 4478.39 866.549 22
1 -12 -11 652.687 884.910 43
-12 -1 -11 1227.58 999.858 36
1 -12 -11 804.483 961.468 21
-1 12 -11 -35.6919 1038.61 34
1 -12 -9 14213.2 1786.66 43
-12 -1 -9 13683.5 1888.16 36
1 -12 -9 20007.4 2187.94 21
-1 12 -9 18251.8 2093.03 34
-1 12 -7 12726.4 1676.94 37
-1 12 -7 13778.3 1881.55 34
1 -12 -7 11526.8 1792.58 21
-12 -1 -5 4394.52 2598.94 8
-1 12 -3 27560.1 4007.92 9
-12 -1 -3 25807.0 4601.07 8
1 -12 -1 22757.4 3564.72 11
-1 12 -1 22424.8 3832.94 9
-12 -1 -1 24332.8 4250.36 8
-1 12 -1 25202.0 3880.57 1
-1 12 1 18650.7 3698.54 9
1 -12 1 21311.3 3689.89 11
1 -12 1 17771.6 2874.59 4
1 -12 1 23984.0 4033.93 2
-12 -1 1 26132.2 4161.05 8
1 -12 3 27019.0 4113.05 11
-1 12 3 23701.3 4218.85 9
1 -12 3 23641.9 4685.28 2
1 -12 3 27942.0 4018.18 4
1 -12 5 1811.00 2129.36 11
-1 12 5 3341.39 2592.86 9
1 -12 5 654.887 1892.64 4
1 -12 5 272.637 2553.70 2
-12 -2 -12 1739.70 923.005 36
2 -12 -10 1073.13 988.587 43
-12 -2 -10 -67.8549 1036.97 36
-2 12 -10 1031.07 1167.40 34
2 -12 -10 2051.16 1212.35 21
2 -12 -8 3888.31 1374.64 21
-2 12 -8 4800.64 1133.17 37
-2 12 -8 4066.89 1446.56 34
-2 12 -6 13098.3 1654.77 17
2 -12 -6 11273.3 1707.54 18
-2 12 -6 11096.4 1573.45 37
-2 12 -6 12928.2 1774.35 34
2 -12 -6 15560.3 1964.88 20
-12 -2 -4 23093.2 4588.05 8
-12 -2 -2 12688.8 3769.55 8
-2 12 -2 15028.9 3182.49 1
2 -12 -2 14282.9 2928.79 11
-2 12 -2 12131.7 3055.73 9
-2 12 0 308.200 1755.75 1
-2 12 0 70.5526 1826.08 9
2 -12 0 109.268 1830.41 11
-12 -2 0 167.835 2176.92 8
-2 12 2 6419.11 2744.75 9
2 -12 2 11272.7 2688.26 4
2 -12 2 17144.2 3695.63 2
2 -12 2 16731.4 3385.08 11
2 -12 4 30016.6 4535.70 11
-2 12 4 22921.6 4286.49 9
2 -12 4 26641.0 3964.43 4
2 -12 4 24604.2 4994.67 2
2 -12 6 12264.6 1566.18 24
-12 -3 -13 1421.73 662.663 36
-3 12 -13 705.593 685.325 22
3 -12 -11 5470.63 1132.60 43
-3 12 -11 3260.50 1124.59 34
-12 -3 -11 2069.76 1043.92 36
3 -12 -11 5345.01 1278.30 21
3 -12 -9 1953.16 1216.99 21
3 -12 -9 2508.55 1101.10 43
-3 12 -9 1005.44 1098.10 34
3 -12 -7 43114.4 3036.27 18
-3 12 -7 52085.4 2890.98 17
-3 12 -7 45101.1 2792.68 37
-3 12 -7 50250.0 3106.38 34
3 -12 -7 49274.9 3218.96 20
3 -12 -5 13106.8 4204.25 13
-12 -3 -3 19289.0 4438.45 8
3 -12 -1 50699.9 4981.35 11
-3 12 -1 57507.4 5887.66 1
-12 -3 -1 45257.0 5758.33 8
-3 12 1 43735.3 5416.87 1
3 -12 1 53711.7 5906.59 2
3 -12 1 51596.7 5369.28 11
-12 -3 1 51606.8 5647.81 8
3 -12 3 21067.1 3503.77 4
3 -12 3 25096.7 4842.16 2
3 -12 3 25839.9 4225.68 11
3 -12 5 17772.2 3893.55 11
-3 12 5 14210.0 3720.40 9
3 -12 5 11466.7 2993.58 4
-12 -4 -12 2474.22 920.129 36
-4 12 -12 4253.83 1021.37 34
-12 -4 -10 1372.96 1012.87 36
-4 12 -10 1774.31 1160.66 34
4 -12 -10 2960.88 1286.97 21
-4 12 -8 7078.42 1410.86 37
4 -12 -8 8817.44 1703.45 21
-4 12 -8 5035.08 1433.62 34
-4 12 -6 8925.81 1483.32 17
4 -12 -6 11390.2 1853.18 18
-4 12 -6 11907.4 1717.25 34
-12 -4 -6 11748.1 1989.20 32
4 -12 -6 10931.9 1794.60 20
-4 12 -6 11872.2 1671.98 37
-12 -4 -4 17155.8 4441.37 8
4 -12 -4 19748.5 4381.25 13
-4 12 -2 19540.4 3782.96 1
-12 -4 -2 14954.6 3787.14 8
4 -12 -2 18600.0 3214.59 11
4 -12 0 -1464.10 1840.49 11
-4 12 0 2506.83 2779.25 1
4 -12 2 14602.8 3202.74 11
-4 12 2 14552.6 3512.75 1
4 -12 2 22168.9 4103.33 2
4 -12 4 19013.4 3774.86 11
4 -12 4 20526.4 4615.90 2
4 -12 4 16703.5 3456.39 4
4 -12 6 9927.49 1438.85 31
-5 12 -13 1415.79 639.760 22
-12 -5 -11 962.329 949.828 36
-5 12 -11 935.033 869.388 34
5 -12 -11 2695.67 1093.36 21
5 -12 -9 7544.31 1592.76 21
12 5 -9 7602.98 1695.63 35
-5 12 -9 7897.82 1513.72 34
-12 -5 -7 2286.11 1420.60 32
-5 12 -7 1991.95 1052.01 17
5 -12 -7 648.991 1065.26 18
-5 12 -7 1697.36 1018.13 37
-5 12 -7 978.774 1188.78 34
5 -12 -7 2259.98 1272.06 20
-5 12 -5 36040.2 2535.49 37
5 -12 -5 40238.8 2859.48 20
-12 -5 -5 40142.0 2983.84 32
5 -12 -3 544.440 2282.55 13
-12 -5 -3 4878.09 3167.15 8
5 -12 -1 2197.76 1830.40 11
-5 12 -1 2375.69 2047.92 1
5 -12 1 1695.96 1995.83 11
-5 12 1 376.548 2087.21 1
5 -12 3 2388.47 2168.41 2
5 -12 3 4981.68 2630.05 11
-5 12 3 3741.78 2829.03 1
5 -12 3 5627.96 2364.06 4
5 -12 5 40768.9 2568.11 31
5 -12 5 39021.3 2446.28 38
5 -12 5 43438.6 2675.61 33
6 -12 -12 4488.38 936.094 21
-6 12 -12 2987.78 851.601 34
-6 12 -10 9145.84 1530.83 34
6 -12 -10 8894.23 1475.28 21
-6 12 -8 17560.3 1786.08 17
-6 12 -8 16448.0 1795.57 37
12 6 -8 20410.4 2181.52 35
-6 12 -8 17132.3 2002.17 34
6 -12 -6 49659.3 3129.43 18
-6 12 -6 49847.1 2977.58 37
-6 12 -6 55248.9 3103.90 34
-12 -6 -6 47852.4 3311.35 32
6 -12 -6 49222.8 3147.02 20
-12 -6 -4 5498.49 1745.15 25
-6 12 -4 94.5212 862.262 37
-12 -6 -4 2726.19 1385.16 32
6 -12 -4 3348.66 1389.10 20
6 -12 -2 25539.5 4481.78 13
-6 12 0 27133.2 4616.02 1
6 -12 0 22234.4 3951.96 11
-6 12 2 26394.2 4661.79 1
6 -12 2 28292.6 4507.57 11
6 -12 4 2610.48 945.860 31
6 -12 4 1707.41 987.259 38
6 -12 4 1385.48 967.733 33
6 -12 6 49626.9 2832.31 31
6 -12 6 47921.4 2782.55 33
-12 -7 -11 3089.36 973.831 36
-7 12 -11 3525.84 1002.72 34
7 -12 -11 5763.44 1049.14 21
-7 12 -9 7170.57 1178.69 37
12 7 -9 7580.17 1572.79 35
-7 12 -9 6827.88 1346.13 34
7 -12 -9 10901.7 1668.61 21
-7 12 -7 8609.90 1720.16 17
-7 12 -7 7457.41 1448.94 37
7 -12 -7 8530.67 1518.48 20
12 7 -7 8415.27 1730.27 35
-7 12 -7 7870.08 1559.55 34
-12 -7 -7 8466.51 1833.46 32
7 -12 -5 30574.1 2468.79 18
-12 -7 -5 24097.9 2499.56 25
-7 12 -5 22880.4 2160.47 37
-12 -7 -5 27397.6 2611.86 32
7 -12 -5 28580.4 2471.18 20
-7 12 -3 11321.9 1642.91 29
-12 -7 -3 8606.28 1755.87 25
-12 -7 -3 10977.8 1606.51 45
-7 12 -3 9817.65 1542.56 37
-12 -7 -3 11537.4 1884.41 32
7 -12 -1 11552.9 3340.70 11
-7 12 -1 11204.2 3593.51 1
7 -12 -1 9168.62 3471.31 13
7 -12 1 12074.2 3350.79 11
-7 12 1 11070.2 3602.50 1
7 -12 3 11749.0 1561.50 19
-12 -7 3 10757.8 1528.83 42
7 -12 3 12479.1 1668.66 33
7 -12 3 9234.99 1436.15 38
7 -12 5 21925.9 1978.03 38
7 -12 5 26040.7 2055.25 19
7 -12 5 27614.1 2276.88 33
7 -12 7 8178.63 1397.00 33
7 -12 7 7847.63 1374.74 31
8 -12 -12 931.501 615.330 21
-8 12 -12 251.591 575.744 34
12 8 -10 580.317 1051.02 35
-8 12 -10 1178.96 923.574 34
8 -12 -10 940.663 921.063 21
-8 12 -8 12916.0 1591.38 17
-8 12 -8 13976.6 1631.92 37
12 8 -8 15218.6 1986.02 35
-8 12 -8 10124.9 1542.92 34
-12 -8 -8 10429.6 1813.79 32
8 -12 -6 5545.34 1365.09 18
-8 12 -6 7212.64 1495.87 37
-12 -8 -6 4897.28 1485.64 32
8 -12 -6 5246.71 1347.91 20
-8 12 -4 26258.8 2307.81 26
-12 -8 -4 19858.4 2311.74 25
-8 12 -4 22056.8 2159.59 37
-12 -8 -4 22988.3 2349.80 32
-12 -8 -2 3794.54 1296.76 25
-8 12 -2 2462.44 1164.86 26
-8 12 -2 1187.01 1133.11 29
8 -12 -2 1661.00 963.906 38
-12 -8 -2 1341.07 1158.52 45
8 -12 -2 1823.70 1030.51 33
8 -12 -2 1245.41 947.505 31
8 -12 0 26030.0 2140.89 38
-12 -8 0 29049.3 2237.73 42
-12 -8 0 28983.4 2472.13 25
-12 -8 0 29431.2 2304.79 45
8 -12 0 31605.1 2391.57 33
8 -12 0 33225.3 2394.84 31
8 -12 0 27600.9 2184.66 19
8 -12 2 1600.09 1130.58 19
8 -12 2 1294.75 955.174 33
-12 -8 2 1147.20 1399.43 25
8 -12 2 1107.25 1062.78 38
-12 -8 2 1442.90 1198.49 42
8 -12 2 2561.46 1092.38 31
-12 -8 4 21093.1 1965.53 42
8 -12 4 27412.7 2258.81 38
8 -12 4 26687.7 2269.82 33
8 -12 4 23051.3 2034.76 19
8 -12 6 5812.88 1210.54 38
8 -12 6 8317.09 1451.24 33
8 -12 8 13026.3 1484.27 31
8 -12 8 12446.4 1521.71 33
-12 -9 -11 -70.8501 676.017 36
-9 12 -11 -807.063 654.554 34
9 -12 -11 956.694 697.282 21
9 -12 -9 10391.6 1498.48 21
-9 12 -9 13061.3 1352.77 37
12 9 -9 12845.0 1787.79 35
-9 12 -9 9205.53 1355.73 34
-9 12 -9 11958.2 1351.10 17
-12 -9 -7 2333.44 1079.64 46
-9 12 -7 2927.07 1107.65 37
12 9 -7 3953.91 1501.64 35
-12 -9 -7 2833.21 1375.17 32
9 -12 -5 17855.8 1945.40 18
-12 -9 -5 14704.6 1923.23 46
-12 -9 -5 14653.7 2056.61 25
-9 12 -5 11363.9 1719.62 37
-12 -9 -5 16782.3 2164.75 32
9 -12 -5 15173.6 1897.28 20
-12 -9 -3 25303.5 2578.57 25
-9 12 -3 31169.3 2527.08 26
-12 -9 -3 30716.9 2381.86 45
9 -12 -3 33464.5 2301.79 38
-9 12 -3 34476.9 2469.37 29
-12 -9 -1 43504.6 3051.14 25
9 -12 -1 49420.7 2766.95 27
-12 -9 -1 43257.0 2715.75 42
-9 12 -1 49181.1 2967.72 26
-12 -9 -1 46311.2 2872.42 45
9 -12 -1 41321.1 2615.63 38
9 -12 -1 51459.7 2872.91 31
9 -12 -1 48853.7 2895.76 19
9 -12 -1 49851.3 3046.48 33
-12 -9 1 45958.0 3058.01 25
-12 -9 1 44517.6 2782.80 42
-12 -9 1 49086.3 2906.47 45
9 -12 1 49323.6 2894.15 31
9 -12 1 45780.8 2879.62 33
9 -12 1 48219.0 2876.43 38
9 -12 1 52663.1 2985.00 19
9 -12 3 30625.8 2367.62 38
9 -12 3 30686.7 2428.80 33
-12 -9 3 29332.5 2274.16 42
-12 -9 3 30244.1 2322.06 23
9 -12 3 30032.1 2281.98 40
9 -12 3 29539.1 2344.32 19
9 -12 5 17098.4 1790.46 19
-12 -9 5 17622.7 1816.60 42
9 -12 5 18118.7 1951.09 33
9 -12 5 17523.5 1814.76 38
9 -12 7 2817.65 1059.79 31
9 -12 7 3944.56 1039.02 38
9 -12 7 2466.70 993.821 33
10 -12 -10 13189.8 1360.82 21
-12 -10 -10 6301.28 1080.98 36
12 10 -10 13278.5 1606.95 35
-10 12 -10 7341.07 1085.61 34
-10 12 -8 3960.23 1051.70 37
-10 12 -8 2521.33 905.958 17
12 10 -8 2992.74 1409.81 35
-12 -10 -8 1668.38 1263.24 32
-10 12 -6 26543.6 2292.85 37
-12 -10 -6 23529.4 2220.27 46
-12 -10 -6 27142.7 2587.88 32
-12 -10 -4 21385.9 2350.31 25
-12 -10 -4 26075.1 2365.20 46
-10 12 -4 21884.2 2240.65 26
-12 -10 -4 23424.3 2465.15 32
-10 12 -2 13476.4 1803.77 29
-12 -10 -2 15592.9 1917.06 45
10 -12 -2 12434.3 1614.83 38
-12 -10 -2 15718.4 2111.52 25
10 -12 -2 13141.2 1758.07 33
-10 12 -2 17013.6 2018.60 26
-12 -10 0 9389.89 1551.99 42
-12 -10 0 11422.2 1804.93 45
10 -12 0 10062.0 1553.07 38
-12 -10 0 11296.0 1977.77 25
10 -12 0 8991.65 1563.37 33
10 -12 0 12519.8 1660.22 31
10 -12 0 8395.38 1480.05 19
10 -12 2 13013.1 1734.63 19
10 -12 2 15432.9 1870.24 38
-12 -10 2 15133.3 1844.43 42
-12 -10 2 13086.7 1874.84 25
-12 -10 2 11854.1 1683.85 23
10 -12 2 13468.4 1707.04 33
10 -12 2 14725.3 1783.82 40
-12 -10 4 24279.0 2103.25 42
-12 -10 4 23022.4 2048.12 23
10 -12 4 22450.7 2029.81 40
10 -12 4 20928.8 2004.61 38
10 -12 4 23972.7 2232.77 33
10 -12 4 27310.4 2268.76 19
-12 -10 6 25468.5 2043.66 42
10 -12 6 26984.1 2130.74 38
10 -12 6 25428.5 2188.29 33
10 -12 6 25329.6 2051.34 19
10 -12 8 4591.56 1073.74 33
10 -12 8 2807.00 929.072 31
11 -12 -9 6876.90 1195.48 21
-11 12 -9 5809.00 932.120 17
-11 12 -9 5392.11 874.533 37
12 11 -9 5964.63 1348.05 35
-12 -11 -7 9255.98 1483.21 46
-11 12 -7 6618.74 1280.08 37
12 11 -7 9508.49 1743.62 35
-12 -11 -7 9344.00 1671.46 32
-11 12 -5 48243.3 2965.77 26
-12 -11 -5 47704.0 3009.59 46
-12 -11 -5 43593.0 3076.14 25
-11 12 -5 43601.6 2824.84 37
-12 -11 -5 44383.6 3034.00 32
-11 12 -3 12279.2 1837.82 26
-12 -11 -3 15570.1 1895.46 45
-12 -11 -3 11648.0 1971.85 25
11 -12 -1 35577.4 2579.89 19
-12 -11 -1 31439.6 2459.60 45
-11 12 -1 31478.8 2491.80 26
11 -12 -1 35037.1 2470.99 38
-12 -11 -1 29180.3 2315.34 42
-12 -11 -1 35272.6 2912.90 25
11 -12 -1 30094.5 2462.32 33
11 -12 -1 39216.6 2513.62 31
-12 -11 1 33865.8 2536.39 45
-12 -11 1 34686.9 2512.56 42
-12 -11 1 34972.1 2802.97 25
11 -12 1 34295.1 2543.50 38
11 -12 1 30003.1 2436.36 33
11 -12 1 36129.9 2566.52 31
11 -12 1 31798.9 2445.70 19
11 -12 3 12867.0 1746.14 19
-12 -11 3 12949.1 1776.81 42
-12 -11 3 10091.3 1564.00 23
-12 -11 3 13586.9 1859.05 25
11 -12 3 11134.9 1634.39 38
11 -12 3 13578.0 1780.70 33
11 -12 3 11529.6 1690.64 40
-12 -11 5 43444.4 2651.22 42
11 -12 5 46860.1 2787.38 38
-12 -11 5 44056.0 2556.26 23
11 -12 5 47892.0 2941.46 33
11 -12 5 44919.7 2726.60 19
11 -12 7 8328.91 1269.35 19
11 -12 7 8361.12 1260.26 38
-12 -11 7 6130.84 1156.59 42
11 -12 7 11088.3 1491.68 31
11 -12 7 7568.79 1324.70 33
11 -12 9 6402.48 946.808 31
11 -12 9 6610.91 1027.92 33
12 -12 -10 2194.87 676.773 21
-12 12 -8 8359.72 1176.93 37
-12 12 -8 8736.20 1173.13 17
12 12 -8 8268.52 1492.26 35
-12 -12 -8 8808.45 1435.75 32
-12 -12 -6 12445.0 1721.71 46
-12 12 -6 12921.6 1673.43 37
-12 -12 -6 13469.6 1831.54 32
-12 12 -4 5422.20 1354.89 26
-12 -12 -4 4076.35 1380.21 46
-12 -12 -4 2717.46 1425.56 25
-12 -12 -4 6229.60 1614.21 32
-12 -12 -2 21453.5 2315.76 25
-12 -12 -2 24128.0 2158.05 45
-12 12 -2 30402.6 2364.29 29
-12 12 -2 26576.6 2325.65 26
12 -12 -2 23540.4 2038.80 38
-12 -12 0 8036.55 1548.84 42
12 -12 0 7540.18 1393.26 38
-12 -12 0 6498.99 1520.57 45
-12 -12 0 7255.85 1557.89 25
12 -12 0 8903.21 1499.98 33
12 -12 0 9313.18 1463.54 31
12 -12 0 9269.03 1558.86 19
12 -12 2 23157.0 2140.02 40
-12 -12 2 31908.2 2470.85 23
-12 -12 2 25956.1 2265.96 42
-12 -12 2 24523.6 2366.95 25
12 -12 2 24670.3 2197.80 38
12 -12 2 23085.8 2178.15 33
12 -12 2 25617.3 2237.31 19
12 -12 4 7317.57 1461.38 19
12 -12 4 4538.54 1285.77 40
-12 -12 4 5645.69 1385.67 42
12 -12 4 5618.58 1320.09 38
-12 -12 4 4112.94 1258.41 23
12 -12 4 3266.65 1096.47 33
12 -12 6 10746.5 1431.60 19
-12 -12 6 11815.6 1497.98 42
12 -12 6 10218.8 1369.66 38
12 -12 6 12788.2 1575.52 33
12 -12 8 9299.04 1220.73 33
12 -12 8 9828.07 1214.99 31
12 -12 10 1574.96 538.334 27
13 -12 -9 1508.44 720.733 21
-12 -13 -9 -108.866 616.502 43
-13 12 -9 506.694 511.302 17
-13 12 -9 1021.58 523.524 37
12 13 -9 1497.56 943.186 35
-13 12 -7 1879.99 898.910 37
12 13 -7 1160.65 1180.59 35
-12 -13 -7 1566.86 1010.97 32
-12 -13 -5 4198.23 1344.64 25
-12 -13 -5 4600.82 1371.22 46
-13 12 -5 5088.16 1223.36 37
-12 -13 -5 5488.05 1545.84 32
-12 -13 -3 1494.14 1089.76 45
-13 12 -3 2428.38 1217.66 26
-12 -13 -3 1247.50 1351.77 25
13 -12 -1 3324.45 1108.26 38
-12 -13 -1 3132.01 1291.73 45
-13 12 -1 4467.49 1301.99 26
-12 -13 -1 3674.71 1266.51 42
-12 -13 -1 5926.54 1682.70 25
13 -12 -1 5213.73 1268.50 33
13 -12 -1 4565.18 1106.74 31
13 -12 1 2805.48 1053.66 38
-12 -13 1 3359.71 1194.43 42
-12 -13 1 4181.15 1390.00 45
-12 -13 1 5340.10 1350.47 25
13 -12 1 5282.13 1280.15 33
13 -12 1 4994.42 1157.67 31
13 -12 1 4367.83 1253.59 19
13 -12 3 -46.4495 994.047 19
-12 -13 3 1480.39 994.449 42
-12 -13 3 2168.53 1227.12 25
13 -12 3 836.451 934.836 38
-12 -13 3 1112.88 1123.54 23
13 -12 3 1108.81 981.713 33
13 -12 5 4088.22 1132.87 19
-12 -13 5 5946.34 1326.38 42
13 -12 5 5368.93 1131.57 38
13 -12 5 3015.60 1053.48 33
13 -12 7 1646.46 856.748 31
-12 -13 7 2519.98 871.864 42
13 -12 7 2413.53 845.508 38
13 -12 7 1654.98 780.995 19
13 -12 7 2542.56 926.737 33
-12 -13 9 1362.69 619.681 45
13 -12 9 623.722 574.545 33
13 -12 9 916.337 508.628 31
-11 -13 -10 1080.20 568.356 43
11 13 -10 2378.26 896.599 35
13 -11 -10 2398.45 630.600 21
-13 11 -8 13543.7 1387.44 37
11 13 -8 18461.3 1892.72 35
-11 -13 -8 15575.2 1650.94 32
-11 -13 -6 15050.8 1849.82 46
-13 11 -6 18965.1 1963.30 26
-13 11 -6 14305.1 1741.39 37
-11 -13 -6 15762.8 1958.13 32
-11 -13 -6 14541.0 1772.02 25
-11 -13 -4 8391.69 1636.18 46
-11 -13 -4 10480.7 1835.34 25
-11 -13 -2 9705.10 1556.49 45
-13 11 -2 12031.3 1740.43 26
-11 -13 -2 8634.90 1495.59 42
-11 -13 -2 9845.76 1800.68 25
13 -11 -2 8671.31 1387.85 38
-11 -13 0 3625.15 1177.86 45
-11 -13 0 5601.19 1419.87 42
13 -11 0 4235.34 1185.24 38
-11 -13 0 3979.81 1637.53 25
-11 -13 0 4154.47 1365.35 23
13 -11 0 2949.51 1187.43 40
-13 11 0 4642.55 1288.19 26
13 -11 0 3762.42 1216.90 33
13 -11 0 5803.47 1284.66 31
13 -11 0 2869.73 1223.29 19
13 -11 2 10504.7 1629.96 19
-11 -13 2 11126.6 1595.30 42
-11 -13 2 10432.2 1825.09 25
13 -11 2 10475.0 1640.33 40
-11 -13 2 8024.63 1462.53 39
13 -11 2 10460.8 1578.88 38
-11 -13 2 8491.93 1546.57 23
13 -11 2 10704.3 1640.43 33
13 -11 4 9666.93 1571.51 19
-11 -13 4 7883.16 1404.26 23
-11 -13 4 8243.46 1515.35 42
13 -11 4 8637.35 1542.17 40
-11 -13 4 9215.46 1417.91 39
13 -11 4 7664.09 1405.07 38
13 -11 4 9038.68 1546.71 33
13 -11 6 17321.0 1790.62 33
-11 -13 6 18713.6 1783.19 42
13 -11 6 18358.6 1790.09 40
-11 -13 6 15482.9 1595.77 23
13 -11 6 15736.3 1654.20 38
13 -11 6 17229.2 1761.12 19
-11 -13 8 18905.3 1408.59 42
13 -11 8 17171.4 1390.91 19
13 -11 8 18321.0 1603.50 33
13 -11 8 18473.5 1545.92 31
-13 10 -9 2337.87 787.120 17
-13 10 -9 2919.52 767.185 37
10 13 -9 4084.71 1248.59 35
13 -10 -9 4366.19 1035.04 21
-13 10 -7 6327.83 1320.10 26
-10 -13 -7 5664.30 1322.81 46
-10 -13 -7 7254.34 1526.87 32
-13 10 -5 325.665 1098.60 26
-10 -13 -5 657.968 1170.97 25
-10 -13 -5 1362.18 1331.12 32
-10 -13 -5 856.533 1188.34 46
10 13 -3 15021.2 1996.14 29
-10 -13 -3 12360.5 2040.34 25
-13 10 -3 13741.9 1827.57 26
10 13 -1 21058.3 2248.46 29
-10 -13 -1 29418.5 2312.28 45
-10 -13 -1 26677.5 2557.46 25
-10 -13 -1 20499.6 1942.46 42
-13 10 -1 26462.6 2299.31 26
13 -10 -1 26449.4 2284.32 40
13 -10 -1 23314.1 2027.77 38
-10 -13 -1 25098.0 2211.51 23
13 -10 -1 25195.6 2168.39 33
13 -10 -1 26003.6 2197.36 19
-10 -13 1 23140.0 2119.40 39
-10 -13 1 21219.4 2119.94 42
-10 -13 1 25633.2 2432.53 25
13 -10 1 22633.0 2111.10 40
13 -10 1 24060.3 2133.16 38
-10 -13 1 26186.2 2196.32 23
13 -10 1 23542.5 2177.68 33
13 -10 1 22771.4 2129.91 30
13 -10 1 25447.2 2211.86 19
13 -10 3 11484.4 1680.77 19
-10 -13 3 13644.5 1818.43 42
13 -10 3 11589.2 1705.05 44
-10 -13 3 13505.7 1821.86 23
-10 -13 3 13011.7 1991.03 25
13 -10 3 14945.4 1812.43 30
-10 -13 3 13853.4 1691.60 39
13 -10 3 16196.3 1880.52 38
13 -10 3 13476.1 1717.25 33
13 -10 3 11601.1 1677.92 40
13 -10 5 2462.29 1127.11 19
-10 -13 5 468.363 999.435 23
13 -10 5 1485.58 959.111 44
-10 -13 5 1711.98 1207.49 42
-10 -13 5 938.291 917.385 39
13 -10 5 954.406 1040.64 40
13 -10 5 1463.35 1058.26 38
13 -10 7 5402.43 1161.28 19
-10 -13 7 5388.47 1210.32 42
13 -10 7 4393.82 1099.55 40
13 -10 7 3767.27 1025.43 38
-10 -13 7 6389.79 1115.81 23
13 -10 9 2348.18 835.862 33
13 -10 9 3650.89 827.417 31
-9 -13 -10 783.034 760.784 43
9 13 -10 3350.12 1155.49 35
-13 9 -10 2041.17 795.699 34
13 -9 -10 3099.65 846.031 21
-13 9 -8 2040.79 976.697 26
-9 -13 -8 2570.62 1099.16 32
-13 9 -8 1951.04 949.661 37
9 13 -8 1743.65 1278.79 35
-9 -13 -6 2129.54 1318.12 46
-9 -13 -6 4144.46 1388.02 25
-9 -13 -6 1962.63 1339.24 32
-13 9 -6 1105.57 1137.39 26
9 13 -4 8768.66 1794.16 29
-13 9 -4 13140.5 1827.30 26
-9 -13 -4 11558.3 1886.08 25
-9 -13 -4 11957.7 1893.16 46
-9 -13 -2 8991.59 1576.42 42
9 13 -2 8700.11 1715.95 29
-9 -13 -2 6894.23 1377.15 23
-13 9 -2 10247.5 1689.86 26
13 -9 -2 9422.69 1536.22 40
-9 -13 -2 10496.5 1810.29 25
13 -9 -2 9782.78 1478.69 38
13 -9 -2 8165.60 1360.59 19
13 -9 0 14275.7 1733.29 19
-9 -13 0 14402.1 1827.67 23
9 13 0 9877.11 1675.24 29
-9 -13 0 15991.1 1817.79 42
-9 -13 0 14593.3 1789.86 39
13 -9 0 15500.9 1969.84 44
-13 9 0 16857.8 1854.60 26
13 -9 0 14336.1 1795.29 40
13 -9 0 18234.7 1962.74 33
13 -9 0 19660.4 2077.23 30
13 -9 2 10231.2 1559.04 19
-9 -13 2 8701.12 1537.01 42
13 -9 2 7964.12 1484.80 40
13 -9 2 8226.02 1461.02 44
-9 -13 2 8398.59 1538.65 23
-9 -13 2 8078.29 1452.58 39
13 -9 2 8746.43 1475.61 30
13 -9 4 11166.3 1643.53 44
13 -9 4 13503.4 1750.36 40
-9 -13 4 12318.6 1657.27 39
-9 -13 4 10928.2 1593.04 23
13 -9 4 9641.10 1558.62 30
13 -9 6 1688.17 990.065 40
13 -9 6 2985.08 1090.74 44
-9 -13 6 3233.77 1109.34 23
-9 -13 6 2600.05 1038.86 39
13 -9 6 1856.86 985.460 38
13 -9 8 1802.02 938.644 19
-9 -13 8 2047.31 936.656 42
13 -9 8 2327.25 821.739 38
13 -9 10 2712.73 771.082 33
-8 -13 -11 4718.73 881.263 43
8 13 -11 5477.35 1142.19 35
-13 8 -11 3211.60 865.769 34
-13 8 -9 1609.49 868.745 26
8 13 -9 4514.98 1418.96 35
-13 8 -9 2211.63 809.100 37
13 -8 -9 2889.80 1047.98 21
-13 8 -7 8091.24 1483.05 26
-8 -13 -7 8086.58 1626.97 46
-8 -13 -7 8638.95 1546.81 32
8 13 -5 17357.0 2177.04 29
-8 -13 -5 17526.2 2089.18 46
-13 8 -5 18121.7 2142.47 26
-8 -13 -5 14884.7 1967.14 25
-8 -13 -3 60703.2 3508.57 25
-13 8 -3 55744.8 3244.51 26
13 -8 -3 55563.4 2863.84 40
8 13 -1 34018.0 2725.21 29
-13 8 -1 38229.5 2695.71 26
-8 -13 -1 36613.6 2477.34 39
-8 -13 -1 37764.9 2465.34 42
13 -8 -1 40315.1 2618.73 40
13 -8 -1 34235.7 2619.48 44
-8 -13 -1 36598.6 2448.42 23
13 -8 -1 36375.9 2514.71 33
13 -8 -1 34870.7 2397.66 30
13 -8 -1 40504.3 2585.00 19
-8 -13 1 35056.9 2483.18 39
13 -8 1 34970.0 2634.52 44
13 -8 1 33953.2 2462.01 40
-8 -13 1 38118.9 2527.68 23
13 -8 1 36775.1 2541.25 30
13 -8 1 36278.2 2532.86 19
-8 -13 3 58086.6 3079.92 23
13 -8 3 53866.2 3100.66 41
13 -8 3 62039.4 3267.53 40
-8 -13 3 50975.7 2836.56 39
13 -8 3 54652.8 3156.93 44
13 -8 3 57650.1 3102.71 30
13 -8 5 20492.0 2070.81 44
-8 -13 5 19025.6 1916.13 23
-8 -13 5 19687.3 1886.84 39
13 -8 5 16721.8 1885.45 40
13 -8 5 17403.7 1883.93 30
13 -8 7 5782.81 1209.74 40
-8 -13 7 8221.46 1328.61 23
13 -8 9 1810.30 797.985 19
-8 -13 9 2222.47 885.925 42
13 -8 11 3897.74 742.250 33
-7 -13 -12 874.332 557.942 43
-13 7 -10 2297.55 874.984 36
7 13 -10 1188.93 1138.70 35
-13 7 -8 3697.24 1173.79 26
-13 7 -8 1991.02 1037.80 36
-7 -13 -6 2746.92 1402.34 46
7 13 -6 2305.90 1285.75 29
-13 7 -6 2225.64 1187.06 26
-7 -13 -6 3167.06 1409.75 32
7 13 -4 18775.8 2259.67 29
-13 7 -4 20075.7 2112.20 26
-7 -13 -4 25669.8 2505.89 25
7 13 -2 8564.30 1709.46 29
-7 -13 -2 8776.59 1513.65 39
-13 7 -2 6735.44 1555.48 26
13 -7 -2 9768.14 1481.56 40
-7 -13 -2 7901.23 1403.68 23
13 -7 -2 9778.98 1493.46 30
7 13 0 8930.05 1584.47 29
13 -7 0 10293.7 1666.32 44
-13 7 0 9374.17 1609.68 26
13 -7 0 8308.34 1660.86 41
-7 -13 0 11369.1 1539.26 39
13 -7 0 8950.27 1463.08 40
-7 -13 0 11890.9 1593.86 23
13 -7 0 8598.44 1420.84 30
13 -7 2 8162.65 1599.52 41
-7 -13 2 9073.20 1497.27 23
13 -7 2 7529.57 1473.03 40
-7 -13 2 9988.44 1506.52 39
13 -7 2 10341.9 1647.61 30
13 -7 2 7003.57 1405.74 44
13 -7 4 24851.8 2271.47 44
13 -7 4 19487.0 2069.55 40
13 -7 4 21211.0 2136.30 41
-7 -13 4 22717.3 2012.60 39
-7 -13 4 24878.7 2143.46 23
13 -7 4 22541.3 2104.73 30
13 -7 6 3122.54 1163.90 40
13 -7 6 2215.32 1193.83 44
-7 -13 6 1555.33 1024.05 23
13 -7 6 1674.50 1145.45 30
-7 -13 6 3151.73 1137.23 39
-7 -13 8 2686.78 992.865 23
-6 -13 -11 2140.03 839.313 43
-13 6 -11 1268.90 863.592 36
6 13 -11 3001.98 1095.29 35
-13 6 -9 1437.79 898.452 26
-13 6 -9 1097.47 990.336 36
6 13 -9 2800.00 1434.34 35
-6 -13 -7 4985.41 1425.96 46
6 13 -7 3273.76 1370.60 29
-13 6 -7 4682.24 1386.08 26
-13 6 -7 4901.84 1312.22 36
6 13 -5 13285.9 1945.83 29
-6 -13 -5 15666.8 2046.06 46
-6 -13 -5 15716.2 1940.71 25
-13 6 -5 14177.0 1921.64 26
6 13 -3 59679.3 3502.57 29
6 13 -3 63441.2 3278.00 37
13 -6 -3 59838.3 2951.57 30
6 13 -1 596.304 1075.06 29
-6 -13 -1 45.2268 920.849 39
13 -6 -1 -719.886 1133.90 41
-6 -13 -1 417.541 979.091 23
13 -6 -1 2585.21 1229.95 44
13 -6 -1 1846.14 1056.29 40
13 -6 -1 852.111 1080.07 30
13 -6 1 1851.75 1174.25 44
13 -6 1 1602.07 1195.18 41
13 -6 1 1994.02 1016.67 30
13 -6 1 1327.35 1133.93 40
-6 -13 1 523.252 854.808 39
-6 -13 1 2123.85 1120.82 23
13 -6 3 70318.2 3504.66 44
13 -6 3 62601.1 3315.32 41
13 -6 3 64029.3 3221.42 30
-6 -13 3 63780.1 3257.83 47
13 -6 5 15992.0 1859.88 41
-6 -13 5 18872.5 1856.26 47
13 -6 5 17004.4 1959.52 44
13 -6 5 14623.3 1744.85 30
13 -6 7 3113.74 1112.09 40
13 -6 7 6023.59 1410.60 44
-5 -13 -12 6880.40 931.423 43
-13 5 -10 6444.02 1257.96 36
5 13 -10 3413.01 1268.45 35
5 13 -8 1539.04 1161.37 29
-13 5 -8 3251.29 1174.43 26
-13 5 -8 3958.12 1243.25 36
5 13 -6 8284.37 1644.87 29
-5 -13 -6 8506.29 1575.35 46
-13 5 -6 7172.90 1558.39 26
5 13 -6 10313.9 1543.65 37
5 13 -4 33942.3 2707.22 29
-5 -13 -4 40550.7 2850.48 46
5 13 -4 42573.9 2763.16 37
-5 -13 -2 6882.83 3119.40 11
-13 5 -2 12840.8 4278.04 8
-5 -13 0 3494.04 2331.36 11
13 -5 2 8431.32 2874.39 12
13 -5 4 40512.6 2778.39 41
13 -5 4 40457.0 2684.56 30
-5 -13 4 36165.6 2492.77 47
13 -5 6 10721.3 1750.45 41
13 -5 6 8321.08 1450.86 30
-4 -13 -11 209.231 802.590 43
-13 4 -11 628.403 845.697 36
4 13 -11 603.447 1012.02 35
-13 4 -9 1067.21 1057.32 36
4 13 -9 1818.16 1308.60 35
4 13 -7 10277.9 1782.89 29
-4 -13 -7 11778.9 1794.58 46
-13 4 -7 11671.9 1766.07 26
4 13 -7 9789.00 1532.22 37
-13 4 -7 8345.22 1483.16 36
4 13 -5 8290.63 1399.13 37
4 13 -5 10284.6 1779.78 29
-4 -13 -5 6966.81 1551.85 46
4 13 -3 33377.4 2599.44 29
-13 4 -3 35346.0 5851.75 8
4 13 -3 34375.8 2437.91 37
-4 -13 -1 40737.7 5039.56 11
-13 4 -1 39884.3 5798.57 8
-4 -13 1 43938.5 5353.76 11
13 -4 5 8682.43 1512.99 30
-4 -13 5 8973.42 1433.94 47
13 -4 5 9817.60 1723.99 41
-3 -13 -12 6302.62 994.518 43
-13 3 -12 2375.60 841.020 36
-13 3 -10 624.103 978.707 36
3 13 -10 828.282 1109.48 35
3 13 -8 8549.05 1560.07 29
-13 3 -8 9570.13 1650.52 26
-13 3 -8 8487.48 1573.14 36
3 13 -6 4045.13 1344.18 29
3 13 -6 3864.09 1258.62 37
-13 3 -6 3975.26 1277.15 36
-3 -13 -6 4132.06 1310.79 46
3 13 -4 6183.30 1399.86 29
-3 -13 -4 7463.49 1521.11 46
3 13 -4 5598.88 1238.41 37
-3 -13 -2 35166.3 4550.37 11
-13 3 -2 27761.3 5094.27 8
-3 -13 0 11732.3 3019.55 11
-3 -13 2 30375.7 4558.19 11
-3 -13 4 6308.97 1278.62 24
-3 -13 4 7683.90 1435.77 47
13 -3 6 4048.71 1220.57 30
-3 -13 6 6448.44 1297.82 47
-13 2 -13 -260.352 544.727 36
-2 -13 -11 5775.56 1143.86 43
-13 2 -11 5746.84 1290.79 36
2 13 -11 7326.10 1293.96 35
2 13 -11 3227.69 1000.58 22
-13 2 -9 6753.94 1426.59 36
2 13 -9 6285.25 1512.42 35
2 13 -7 9290.22 1683.26 29
2 13 -7 7090.52 1296.10 37
-13 2 -7 7893.53 1540.52 36
-2 -13 -5 13701.7 1821.81 46
2 13 -5 12999.8 1862.50 29
2 13 -5 12834.3 1671.93 37
-13 2 -3 56518.8 7023.56 8
-13 2 -1 132089. 9555.95 8
-2 -13 -1 120243. 8098.10 11
2 13 1 136185. 9691.31 9
-2 -13 1 125229. 8574.92 11
-2 -13 3 51498.3 5558.23 4
2 13 3 44896.0 5976.72 9
-2 -13 3 51141.9 5984.25 11
-2 -13 5 18591.8 1819.22 24
-2 -13 5 15034.7 1735.56 47
-1 -13 -12 2247.29 825.716 43
-13 1 -12 681.989 795.227 36
1 13 -12 1021.93 769.548 22
-1 -13 -10 6272.36 1255.35 43
-13 1 -10 7824.17 1440.56 36
1 13 -8 16136.6 1763.12 37
-13 1 -8 12811.7 1772.01 36
1 13 -8 15244.5 1953.34 35
-1 -13 -8 13738.2 1801.05 21
1 13 -6 28302.9 2513.63 29
-1 -13 -6 26823.9 2429.01 46
1 13 -6 28014.9 2255.06 37
-1 -13 -2 15117.2 3015.20 11
-13 1 -2 16368.9 4120.52 8
1 13 -2 16773.6 3544.18 9
1 13 0 82022.0 7500.55 9
-13 1 0 80372.7 7309.68 8
-1 -13 0 92033.0 7144.59 11
-1 -13 2 20906.9 3899.07 11
1 13 2 18601.3 4106.45 9
-1 -13 2 17752.0 3303.93 4
-1 -13 4 2400.00 1977.25 4
1 13 4 2441.12 2274.06 9
-13 0 -13 -522.032 564.596 36
0 -13 -11 8012.22 1219.41 43
-13 0 -11 6512.83 1248.81 36
-13 0 -9 5420.82 1543.07 36
0 -13 -9 8503.33 1580.76 21
0 13 -7 13097.8 1773.17 37
0 13 -7 11546.7 1778.84 34
0 -13 -7 13693.0 1817.45 21
0 -13 -5 968.910 1181.24 18
0 13 -5 1382.89 1211.12 29
0 -13 -5 1197.71 1154.58 46
0 13 -5 560.565 1001.02 17
0 13 -5 136.950 1022.81 37
0 -13 -5 1280.79 1193.68 20
-13 0 -3 415.413 2694.27 8
-13 0 -1 56768.1 6395.11 8
0 13 -1 62044.5 6506.27 9
0 -13 -1 49339.0 5172.90 11
0 13 1 63055.2 6585.97 9
0 -13 1 71133.6 6499.34 11
0 -13 3 5058.72 2707.99 11
0 13 3 245.076 2520.95 9
0 -13 3 938.957 1858.48 4
0 -13 5 -132.247 876.036 24
1 -13 -12 4038.47 885.806 43
-13 -1 -12 2347.48 883.987 36
-1 13 -12 1715.33 837.087 22
1 -13 -10 529.675 936.338 43
-13 -1 -10 -745.907 1032.59 36
1 -13 -10 471.110 1044.50 21
-1 13 -8 55761.3 2890.93 37
1 -13 -8 53282.9 3210.37 21
-1 13 -8 51990.6 3146.03 34
-1 13 -6 27459.8 2339.32 29
1 -13 -6 26349.2 2498.18 18
-1 13 -6 27111.5 2193.24 17
-1 13 -6 26320.1 2187.74 37
-1 13 -6 26189.9 2298.73 34
1 -13 -6 23105.6 2178.54 21
1 -13 -6 27246.9 2618.92 20
-1 13 -2 23986.2 4242.22 9
-13 -1 -2 21343.8 4367.53 8
1 -13 0 5154.10 2408.92 11
-1 13 0 4530.24 2388.87 1
-1 13 0 8102.48 2882.52 9
-13 -1 0 1930.77 2434.76 8
-1 13 2 25642.8 4533.06 9
1 -13 2 27712.4 3856.33 4
1 -13 2 27418.3 4634.57 2
1 -13 2 24120.9 4031.46 11
-1 13 4 9855.34 3245.90 9
1 -13 4 18687.8 3807.87 4
1 -13 6 26690.2 2089.50 24
-13 -2 -13 -25.0315 604.258 36
2 -13 -11 4206.21 960.078 43
-13 -2 -11 1210.72 990.875 36
2 -13 -11 2811.91 1006.93 21
2 -13 -9 722.507 981.291 43
-13 -2 -9 753.865 1153.84 36
-2 13 -9 1203.10 1153.60 34
2 -13 -9 195.021 1013.32 21
-2 13 -7 10638.7 1512.94 17
-2 13 -7 10884.9 1796.01 34
2 -13 -7 12333.3 1799.52 21
-2 13 -7 11695.9 1662.32 37
2 -13 -5 7095.20 1651.00 18
-2 13 -5 5311.52 1399.08 29
-2 13 -5 3607.97 1129.59 37
-2 13 -5 6008.97 1285.81 17
-2 13 -5 5610.06 1419.08 34
-13 -2 -5 6956.79 1632.08 32
2 -13 -5 7924.42 1701.58 20
-13 -2 -3 12883.5 3874.80 8
-2 13 -1 53571.7 6018.68 1
-2 13 -1 47105.1 5631.48 9
-13 -2 -1 61614.8 6953.98 8
2 -13 -1 53224.0 5428.10 11
2 -13 1 57648.9 5849.75 11
-2 13 1 44920.2 5684.21 1
-2 13 1 41085.4 5413.69 9
2 -13 3 21180.1 4144.22 11
-2 13 3 17057.7 3910.09 9
2 -13 3 17643.2 3410.56 4
2 -13 3 14849.5 4076.56 2
2 -13 5 7581.72 1396.44 27
2 -13 5 6457.04 1249.20 24
2 -13 5 7057.15 1372.47 31
-13 -3 -12 1585.12 803.095 36
3 -13 -10 1535.99 995.211 43
-13 -3 -10 -49.2456 947.671 36
-3 13 -10 1295.82 1048.96 34
3 -13 -10 699.269 1057.56 21
-3 13 -8 7774.77 1535.30 34
3 -13 -8 8472.50 1622.41 21
3 -13 -6 10993.7 1763.72 18
-3 13 -6 9572.96 1611.76 37
-3 13 -6 12008.1 1670.46 17
-3 13 -6 8890.85 1663.42 34
3 -13 -6 10970.3 1872.36 20
-3 13 -4 16043.3 1919.47 29
3 -13 -4 13418.8 1880.29 18
-3 13 -4 15457.5 1762.72 17
-3 13 -4 12704.1 1659.27 37
-13 -3 -4 12141.8 1810.94 32
3 -13 -4 11872.1 1840.86 20
-13 -3 -2 31778.8 5549.55 8
-3 13 -2 30857.3 4722.76 9
-3 13 -2 29495.0 4564.12 1
3 -13 0 2638.07 1989.17 11
-3 13 0 2342.43 2320.17 9
-3 13 0 3943.68 2572.49 1
-13 -3 0 2819.44 2552.45 8
-3 13 2 23743.2 4414.33 9
-3 13 2 33288.2 5155.13 1
3 -13 2 31612.6 5015.26 2
3 -13 2 26177.6 4274.19 11
3 -13 4 12865.5 1643.79 27
3 -13 4 14236.0 1650.23 31
3 -13 6 10762.7 1568.97 27
3 -13 6 10814.1 1480.11 24
-13 -4 -11 4460.91 1112.51 36
-4 13 -11 4085.64 1043.73 34
4 -13 -11 5697.70 1160.62 21
-4 13 -9 10201.6 1379.83 37
-4 13 -9 11475.6 1677.45 34
4 -13 -9 14358.6 1820.31 21
4 -13 -7 2382.65 1176.40 18
-4 13 -7 1855.33 1057.56 17
-4 13 -7 1426.15 983.319 37
-4 13 -7 2069.20 1228.42 34
4 -13 -7 2821.14 1315.26 20
-13 -4 -5 31161.5 2622.00 32
4 -13 -5 27083.3 2514.64 18
-4 13 -5 32289.0 2405.26 17
-4 13 -5 27806.1 2322.12 37
-4 13 -5 28861.1 2433.07 34
4 -13 -5 31311.3 2660.92 20
-4 13 -3 25335.6 2128.83 17
-4 13 -3 25525.1 2141.51 37
4 -13 -3 30164.1 2539.25 20
-4 13 -1 20507.8 3989.88 1
4 -13 -1 25652.2 3887.41 11
-13 -4 -1 13856.0 3677.76 8
-4 13 1 20440.6 4395.35 1
-13 -4 1 19583.5 4482.86 8
4 -13 1 28183.8 4472.93 11
4 -13 3 27149.1 5169.99 2
-4 13 5 33199.0 2461.73 29
4 -13 5 33621.9 2392.64 31
4 -13 7 2325.70 924.330 24
-13 -5 -12 -9.57843 649.010 36
-13 -5 -10 803.304 978.315 36
-5 13 -10 1239.31 989.706 34
5 -13 -10 1014.32 1029.04 21
-5 13 -8 4402.35 1226.29 17
-5 13 -8 4487.89 1160.56 37
-5 13 -8 4271.92 1364.88 34
5 -13 -8 4861.92 1363.97 21
-5 13 -6 28222.9 2337.61 17
-5 13 -6 27568.3 2275.54 37
-5 13 -6 28711.1 2372.50 34
5 -13 -6 25284.6 2353.42 18
5 -13 -6 25215.9 2431.92 20
-13 -5 -6 24556.7 2556.01 32
-5 13 -4 36131.5 2600.47 29
5 -13 -4 36319.8 2781.18 18
-5 13 -4 31846.5 2395.32 17
-5 13 -4 34374.1 2504.47 37
-13 -5 -4 39408.3 2905.88 32
5 -13 -4 38161.3 2898.88 20
-5 13 -2 15784.6 3926.82 1
-5 13 0 2943.71 2161.82 1
5 -13 0 8387.87 2860.43 11
-13 -5 0 13306.4 4108.07 8
5 -13 4 34255.0 2413.56 33
-13 -5 4 34382.3 2364.10 45
5 -13 4 33491.1 2348.05 38
5 -13 4 34214.7 2436.91 31
5 -13 6 25574.6 2121.64 31
-13 -6 -11 2300.07 961.955 36
-6 13 -11 1503.03 840.037 34
6 -13 -11 3039.53 924.546 21
-6 13 -9 6585.08 1102.17 37
13 6 -9 6825.97 1451.96 35
-6 13 -9 4996.71 1265.72 34
6 -13 -9 5536.72 1368.01 21
6 -13 -7 -384.295 957.203 18
-6 13 -7 996.833 1014.87 17
-6 13 -7 -401.147 1049.75 34
-13 -6 -7 59.5476 1336.85 32
6 -13 -7 43.6749 1035.26 20
-6 13 -7 -206.777 1031.99 37
6 -13 -5 23341.9 2339.22 18
-6 13 -5 23759.7 2200.83 17
-6 13 -5 22807.0 2206.71 37
-13 -6 -5 28079.2 2623.28 32
6 -13 -5 22171.6 2315.80 20
-6 13 -3 23755.6 2199.99 29
-13 -6 -3 17447.8 2250.92 25
-13 -6 -3 20159.2 2131.25 45
-6 13 -3 17678.6 1920.46 37
-13 -6 -3 18242.8 2129.18 32
-6 13 -1 14356.2 1805.40 29
-13 -6 -1 8417.14 1704.65 25
-13 -6 -1 12651.9 1786.07 45
6 -13 -1 15438.8 1802.06 27
-6 13 -1 11361.6 1605.67 17
6 -13 -1 16342.4 3914.69 11
6 -13 -1 12208.5 1698.56 31
-13 -6 1 9268.15 1439.64 42
6 -13 1 10602.9 1529.40 27
-13 -6 1 11373.5 1689.09 45
6 -13 1 11794.8 1604.30 38
6 -13 1 13036.2 1664.48 31
6 -13 1 10798.6 1556.74 33
-13 -6 3 22061.0 2037.13 45
-13 -6 3 19835.6 1916.69 42
6 -13 3 19418.0 1945.53 38
6 -13 3 20670.8 2095.60 31
6 -13 3 22426.7 2070.13 33
6 -13 3 19194.3 1876.15 19
6 -13 5 22880.9 2009.94 38
6 -13 5 26443.3 2148.83 33
6 -13 5 23933.7 2152.70 31
6 -13 7 90.1274 872.438 31
6 -13 9 7770.69 1217.89 27
-13 -7 -10 1184.16 992.503 36
-7 13 -10 1003.41 948.309 34
7 -13 -10 1931.47 979.304 21
-7 13 -8 16571.5 1734.74 17
-7 13 -8 13804.2 1578.06 37
13 7 -8 19057.0 2085.19 35
-7 13 -8 14668.9 1735.43 34
7 -13 -6 16413.6 1897.31 18
-7 13 -6 12478.1 1693.51 17
-7 13 -6 15106.9 1844.29 37
-13 -7 -6 17124.0 2213.87 32
7 -13 -6 15984.3 1901.62 20
-13 -7 -4 4785.18 1728.69 25
-7 13 -4 4309.25 1238.28 37
-13 -7 -4 3587.07 1450.49 32
7 -13 -4 3921.15 1407.92 20
-7 13 -2 24841.6 2209.33 29
-13 -7 -2 16122.1 1987.94 25
7 -13 -2 24201.2 2054.83 27
-7 13 -2 19147.0 1974.83 37
-13 -7 -2 21758.9 2177.03 32
7 -13 -2 19927.2 1946.30 31
-13 -7 -2 20543.8 2108.25 45
7 -13 0 2135.57 1082.02 27
-13 -7 0 1235.83 1215.49 45
7 -13 0 400.535 909.886 28
-13 -7 0 962.122 1164.44 42
-13 -7 0 516.358 1324.63 25
7 -13 0 1033.81 925.996 38
-7 13 0 1833.90 1062.60 17
-7 13 0 1671.87 1135.08 37
7 -13 0 435.494 935.222 33
7 -13 0 398.223 847.410 31
-13 -7 2 22015.8 2041.31 45
7 -13 2 22071.7 2037.40 38
7 -13 2 21765.8 2052.73 33
7 -13 2 21449.3 2030.51 31
-13 -7 2 19086.0 1957.74 42
7 -13 2 19879.5 1955.44 19
-13 -7 4 4578.64 1313.54 42
7 -13 4 3825.50 1240.15 38
7 -13 4 4200.54 1196.38 33
7 -13 4 3961.58 1232.89 31
7 -13 4 5103.29 1226.29 19
7 -13 6 16642.7 1687.46 38
7 -13 6 15492.8 1783.20 33
7 -13 6 15073.5 1788.89 31
-13 -8 -11 615.493 672.667 36
8 -13 -11 2638.53 801.456 21
-8 13 -9 1445.60 773.858 17
-8 13 -9 2655.43 902.663 37
13 8 -9 889.637 1036.62 35
-8 13 -9 1409.17 997.252 34
8 -13 -9 1403.19 1020.04 21
-8 13 -7 15713.8 1817.85 17
-8 13 -7 14779.1 1712.94 37
13 8 -7 20596.8 2173.72 35
-13 -8 -7 14545.6 2062.09 32
8 -13 -7 14611.9 1715.04 20
8 -13 -5 8262.92 1579.26 18
-8 13 -5 5916.47 1290.81 37
-13 -8 -5 7616.80 1726.56 32
8 -13 -5 6222.24 1453.65 20
-8 13 -3 29871.0 2350.22 29
-13 -8 -3 26414.9 2331.99 45
-13 -8 -3 29505.4 2666.33 25
-13 -8 -3 27750.1 2621.97 32
-8 13 -3 29794.9 2406.24 37
8 -13 -1 7032.69 1338.73 27
8 -13 -1 7142.39 1412.17 33
-8 13 -1 8594.57 1644.70 29
-13 -8 -1 6500.06 1540.47 45
-13 -8 -1 6248.17 1644.21 25
-8 13 -1 5950.25 1371.17 37
8 -13 -1 6504.07 1347.90 31
8 -13 -1 5118.57 1277.35 38
8 -13 1 7635.66 1436.88 38
-13 -8 1 6797.75 1553.84 45
-13 -8 1 6292.65 1509.42 25
8 -13 1 5244.29 1289.20 33
-13 -8 1 6789.41 1514.89 42
8 -13 1 8130.58 1446.58 31
8 -13 1 6336.83 1346.50 19
-8 13 1 7379.62 1396.65 17
8 -13 3 32651.2 2431.92 38
-13 -8 3 27378.4 2221.36 42
8 -13 3 28117.2 2384.43 33
8 -13 3 30552.7 2444.20 31
8 -13 3 32984.5 2483.25 19
-13 -8 5 4621.03 1230.97 42
8 -13 5 7240.28 1374.49 38
8 -13 5 6210.23 1369.05 33
8 -13 5 6747.64 1348.37 31
8 -13 5 5590.03 1211.11 19
8 -13 7 15021.4 1685.94 33
8 -13 7 17836.7 1774.59 31
-13 -9 -10 1285.24 820.134 36
-9 13 -10 108.385 698.685 34
9 -13 -10 1247.50 798.247 21
-9 13 -8 7414.38 1228.07 17
13 9 -8 6861.88 1452.88 35
-9 13 -8 4007.50 1010.86 37
9 -13 -6 2225.70 1069.04 18
-9 13 -6 2248.81 1106.41 37
13 9 -6 2149.31 1250.90 35
-13 -9 -6 2543.06 1373.50 32
9 -13 -6 1501.11 1072.28 20
-13 -9 -4 5250.80 1515.37 25
-13 -9 -4 8963.31 1635.33 46
-9 13 -4 8138.20 1538.38 37
-13 -9 -4 8965.06 1841.30 32
9 -13 -4 11505.6 1702.68 20
9 -13 -2 13193.8 1664.19 31
-9 13 -2 13016.3 1793.27 29
9 -13 -2 10422.0 1482.29 38
-13 -9 -2 11433.9 1770.86 45
-13 -9 -2 9600.73 1772.63 25
-9 13 -2 12884.8 1767.50 37
-13 -9 0 1055.60 1305.02 45
-13 -9 0 364.995 1385.80 25
-13 -9 0 343.157 1259.42 42
9 -13 0 -196.392 951.256 38
9 -13 0 -415.931 923.638 27
-9 13 0 -136.642 942.647 37
9 -13 0 93.4101 987.070 33
9 -13 0 331.523 866.598 31
9 -13 0 -482.121 988.354 19
9 -13 2 13974.8 1758.65 38
-13 -9 2 11541.3 1697.54 45
-13 -9 2 13705.8 1804.62 42
-13 -9 2 12517.1 1989.23 25
9 -13 2 12680.8 1681.39 33
9 -13 2 12856.2 1716.96 31
9 -13 2 12758.7 1707.86 19
9 -13 4 9580.08 1568.66 38
-13 -9 4 10903.1 1565.33 42
9 -13 4 9389.03 1606.33 31
9 -13 4 7440.45 1447.45 33
9 -13 4 9659.73 1514.28 19
9 -13 6 2516.66 991.239 38
-13 -9 6 3508.84 1165.17 42
9 -13 6 1535.85 963.708 33
9 -13 6 2896.18 1085.10 31
9 -13 6 139.020 817.612 19
9 -13 8 6477.47 1115.26 31
9 -13 8 4130.61 1000.22 33
9 -13 10 744.620 594.068 27
-10 13 -9 2212.80 750.542 17
-10 13 -9 1670.46 691.391 37
10 -13 -9 2183.65 916.140 21
13 10 -9 1727.53 1056.30 35
-10 13 -7 1181.80 893.553 17
-10 13 -7 2432.19 1060.52 37
13 10 -7 2599.51 1288.19 35
-13 -10 -7 2094.07 1359.07 32
10 -13 -5 6868.09 1377.43 18
-13 -10 -5 8340.95 1519.84 46
-13 -10 -5 8195.88 1624.09 25
-10 13 -5 8475.06 1503.11 37
-13 -10 -5 7865.43 1741.03 32
10 -13 -5 7382.34 1394.04 20
-10 13 -3 -444.181 940.121 29
-13 -10 -3 -318.552 1325.91 25
-13 -10 -3 710.133 1154.16 45
-10 13 -3 -308.650 1028.51 37
-13 -10 -3 -280.998 1286.21 32
-13 -10 -1 -99.8204 1368.78 25
-10 13 -1 2257.22 1229.67 29
-13 -10 -1 329.841 1051.52 42
10 -13 -1 1826.66 1086.41 27
10 -13 -1 1596.45 1115.23 38
-13 -10 -1 581.142 1197.66 45
-10 13 -1 -653.284 987.831 37
10 -13 -1 159.409 1008.04 33
10 -13 -1 1486.75 967.469 31
-13 -10 1 2374.51 1269.99 45
-13 -10 1 88.3997 1269.39 42
-13 -10 1 -792.164 1338.23 25
10 -13 1 355.814 987.615 38
10 -13 1 266.795 1026.62 33
10 -13 1 438.899 872.832 31
10 -13 1 1335.92 1109.06 19
-13 -10 3 19.4334 980.947 42
10 -13 3 529.148 996.546 38
10 -13 3 -501.947 1029.22 33
10 -13 3 -143.498 932.998 31
10 -13 3 1702.76 1154.76 19
10 -13 5 9174.31 1464.20 38
-13 -10 5 8395.05 1436.09 42
10 -13 5 6876.05 1349.41 33
10 -13 5 8616.37 1535.12 31
10 -13 5 8654.34 1409.67 19
10 -13 7 1679.61 853.188 38
10 -13 7 2345.72 1000.23 33
10 -13 7 1883.08 915.003 31
-13 -11 -10 825.818 556.817 36
11 -13 -10 449.356 585.828 21
-11 13 -8 7422.99 1156.59 17
-11 13 -8 7034.99 1103.28 37
13 11 -8 7346.92 1377.73 35
-11 13 -6 15821.0 1780.66 37
13 11 -6 18566.8 2074.80 35
-13 -11 -6 18020.2 1876.18 46
-13 -11 -6 16947.0 2039.52 32
-13 -11 -4 10582.1 1647.37 46
-13 -11 -4 12926.2 2043.75 25
-11 13 -4 9531.47 1547.07 37
-13 -11 -4 11731.4 1913.94 32
11 -13 -4 14133.1 1796.76 20
-11 13 -2 6551.17 1387.18 29
-13 -11 -2 5900.58 1613.41 25
-13 -11 -2 5012.56 1415.08 45
11 -13 -2 4260.57 1169.89 38
-11 13 -2 4060.79 1275.33 37
-13 -11 0 3587.74 1376.22 45
-13 -11 0 3730.40 1362.19 42
-13 -11 0 4994.20 1585.81 25
11 -13 0 3469.62 1220.98 38
11 -13 0 1950.14 1087.88 27
-11 13 0 3580.33 1174.95 37
11 -13 0 2580.07 1114.58 33
11 -13 0 2594.23 1064.43 31
11 -13 0 2234.02 1103.88 19
-13 -11 2 6306.59 1497.91 45
-13 -11 2 4556.51 1362.44 42
-13 -11 2 4484.69 1393.07 25
11 -13 2 5890.00 1404.34 38
11 -13 2 4810.84 1255.80 33
11 -13 2 4514.56 1221.05 31
11 -13 2 6459.71 1401.67 19
11 -13 4 11848.9 1592.21 38
-13 -11 4 11829.2 1652.52 42
11 -13 4 12020.8 1675.58 33
11 -13 4 11450.5 1639.37 31
11 -13 4 13354.3 1705.25 19
11 -13 6 18332.8 1712.60 38
-13 -11 6 16502.7 1612.40 42
11 -13 6 15643.8 1683.44 33
11 -13 6 18809.3 1834.43 31
11 -13 6 16285.1 1624.76 19
-11 13 8 6503.24 1081.37 29
-13 -11 8 8933.11 1155.47 45
11 -13 8 7718.37 1103.57 33
11 -13 8 6750.14 1018.38 31
11 -13 10 638.722 504.218 27
-12 13 -9 1913.82 623.366 17
-12 13 -9 2040.20 576.893 37
13 12 -9 2068.87 881.150 35
12 -13 -9 1728.65 692.258 21
-12 13 -7 5662.50 1137.90 17
-12 13 -7 6049.52 1117.84 37
13 12 -7 4975.50 1255.07 35
-13 -12 -7 5710.49 1275.11 32
-12 13 -5 1777.58 983.644 37
-13 -12 -5 611.437 1045.40 46
-13 -12 -5 909.343 1166.05 25
-13 -12 -5 2092.24 1275.55 32
-13 -12 -3 631.672 1308.79 25
-13 -12 -3 2453.27 1245.76 46
-12 13 -3 2592.41 1184.64 37
-13 -12 -3 3580.88 1504.17 32
-12 13 -1 7679.52 1536.77 29
-13 -12 -1 6242.15 1430.00 45
-13 -12 -1 5608.08 1634.76 25
12 -13 -1 7416.15 1332.23 38
-12 13 -1 5682.74 1319.80 37
12 -13 -1 6854.93 1276.78 31
-13 -12 1 6701.05 1527.11 42
12 -13 1 8724.22 1546.40 27
-13 -12 1 6955.18 1500.84 45
-13 -12 1 5636.88 1500.35 25
12 -13 1 5999.16 1295.41 38
12 -13 1 5361.84 1281.93 33
12 -13 1 9577.27 1505.48 31
12 -13 1 5808.02 1355.56 19
-13 -12 3 1227.75 1158.05 25
-13 -12 3 4108.10 1329.85 42
12 -13 3 1717.89 1012.11 38
12 -13 3 1544.68 943.111 33
-13 -12 3 2346.35 1216.49 45
12 -13 3 3460.05 1197.46 31
12 -13 3 1246.04 1077.41 19
12 -13 5 1871.28 951.777 38
12 -13 5 1660.77 1053.75 33
-13 -12 5 2020.54 1120.06 42
12 -13 5 1049.99 957.177 31
12 -13 5 1392.20 952.184 19
-13 -12 7 7042.62 1185.50 45
-13 -12 7 6913.57 1042.28 42
12 -13 7 5522.40 953.481 38
12 -13 7 6199.72 1092.49 33
12 -13 7 7271.90 1162.57 31
12 -13 7 6202.92 1024.72 19
12 -13 9 2700.52 743.319 27
-13 -12 9 3441.05 707.113 45
12 -13 9 1931.77 638.375 33
-13 13 -8 3541.17 762.389 37
-13 13 -8 4241.33 823.566 17
13 13 -8 1659.80 888.838 35
13 -13 -8 3702.44 901.028 21
-13 -13 -6 -215.931 851.875 46
-13 13 -6 385.710 827.433 37
13 13 -6 -40.4049 1002.94 35
-13 -13 -6 554.270 992.063 32
13 -13 -4 -159.428 910.039 18
-13 -13 -4 217.573 940.587 46
-13 -13 -4 -274.672 1073.04 25
-13 13 -4 -465.560 925.894 37
-13 -13 -4 1046.64 1187.14 32
-13 13 -2 2489.09 1023.41 29
-13 -13 -2 218.876 1167.40 25
-13 13 -2 1150.53 974.260 37
-13 -13 -2 1516.47 1077.51 45
-13 -13 0 18764.0 2175.77 25
-13 -13 0 15068.8 1765.31 42
13 -13 0 15195.7 1696.21 38
-13 13 0 17574.7 1777.60 37
13 -13 0 16446.1 1841.70 33
-13 -13 0 18566.6 1933.77 45
13 -13 0 15340.7 1655.49 31
-13 -13 2 1811.23 1167.37 45
-13 -13 2 238.730 1016.12 42
-13 -13 2 1667.93 1112.21 25
13 -13 2 2119.62 995.611 38
13 -13 2 1188.76 1041.02 33
13 -13 2 340.452 864.519 31
13 -13 2 2041.72 1146.44 19
-13 -13 4 -890.004 1020.21 45
-13 -13 4 357.582 1007.33 42
13 -13 4 131.646 823.970 38
13 -13 4 420.336 930.600 33
13 -13 4 668.904 851.718 31
13 -13 4 1174.29 1023.71 19
-13 -13 6 668.324 925.851 45
-13 -13 6 1097.49 879.303 42
13 -13 6 1255.82 801.974 38
13 -13 6 978.244 819.127 33
13 -13 6 238.959 723.308 31
13 -13 6 180.040 711.915 19
-13 13 8 4046.96 803.036 29
-13 -13 8 3509.68 856.345 45
13 -13 8 2770.61 743.862 33
13 -13 8 3327.79 716.388 31
-14 13 -7 3325.08 815.530 17
-14 13 -7 2482.41 758.155 37
13 14 -7 3047.03 985.641 35
-13 -14 -7 3329.08 984.454 32
-13 -14 -5 1831.57 999.361 46
-14 13 -5 517.818 795.106 37
-13 -14 -5 1809.65 1046.96 32
-13 -14 -3 962.673 1171.58 25
-13 -14 -3 1396.69 1107.74 46
-14 13 -3 567.854 788.016 37
-13 -14 -3 868.892 1068.17 32
-14 13 -1 1482.40 916.382 29
-13 -14 -1 63.4178 1013.49 45
-13 -14 -1 1122.60 1312.41 25
14 -13 -1 842.869 772.964 38
-14 13 -1 678.842 906.263 37
-13 -14 1 1545.22 1177.46 25
14 -13 1 1348.82 932.823 38
-13 -14 1 88.3163 981.206 45
-13 -14 1 765.494 1024.57 42
14 -13 1 1250.58 847.502 27
14 -13 1 1482.56 889.208 31
14 -13 1 285.674 855.497 33
14 -13 1 2136.29 1045.63 19
-13 -14 3 -732.624 972.049 25
-13 -14 3 781.542 1030.57 45
-13 -14 3 1509.82 1077.44 42
14 -13 3 -75.9157 781.728 38
14 -13 3 28.1582 866.795 33
14 -13 3 -464.788 767.425 31
14 -13 3 745.200 916.109 19
-13 -14 5 2198.83 998.678 42
-13 -14 5 2613.50 1047.12 45
14 -13 5 1767.26 796.028 38
14 -13 5 788.044 807.205 33
14 -13 5 1531.43 785.067 31
14 -13 5 1002.46 818.199 19
-13 -14 7 2616.66 826.260 45
14 -13 7 2763.82 726.299 31
-13 -14 7 2240.67 699.446 42
14 -13 7 1251.28 708.091 33
-14 12 -8 2550.51 702.596 37
-14 12 -8 2292.46 700.515 17
12 14 -8 671.735 864.787 35
14 -12 -8 1089.91 813.654 21
-12 -14 -6 4202.91 1079.85 46
-14 12 -6 3584.90 1007.98 37
-12 -14 -6 2851.34 1148.63 32
-12 -14 -4 24.5690 1007.45 46
-12 -14 -4 -851.224 1226.64 25
-14 12 -4 1937.72 1164.56 26
-14 12 -4 895.190 938.963 37
-12 -14 -4 1279.96 1196.09 32
-14 12 -2 6792.18 1318.85 26
-12 -14 -2 8012.86 1713.61 25
14 -12 -2 7820.20 1253.17 38
-12 -14 -2 7000.31 1396.91 45
14 -12 0 2954.82 1062.81 33
-12 -14 0 360.841 1081.47 42
-12 -14 0 2598.08 1199.40 45
-12 -14 0 1247.77 1339.28 25
14 -12 0 2280.25 1031.08 38
14 -12 0 863.013 841.812 31
14 -12 0 1819.48 1045.28 19
-12 -14 2 10368.9 1586.86 45
-12 -14 2 5844.29 1278.42 42
-12 -14 2 7462.84 1575.35 25
14 -12 2 7004.79 1314.84 38
14 -12 2 8608.68 1436.08 33
14 -12 2 6475.68 1261.05 31
14 -12 2 7551.91 1341.23 19
14 -12 4 888.249 942.145 19
14 -12 4 952.357 871.133 38
14 -12 4 43.9000 929.280 33
-12 -14 4 -323.448 910.574 42
14 -12 4 -116.239 836.691 31
14 -12 6 3048.69 891.767 38
-12 -14 6 3790.45 988.053 42
14 -12 6 3814.11 1016.97 33
14 -12 6 3639.33 970.044 31
14 -12 6 2878.85 957.759 19
-12 -14 8 2590.61 774.488 45
-12 -14 8 2853.59 682.840 42
14 -12 8 2689.10 738.355 33
14 -12 8 1523.16 622.756 31
-14 11 -9 7175.74 830.318 17
-14 11 -9 6725.50 791.033 37
11 14 -9 7901.49 1181.32 35
14 -11 -9 8473.03 988.694 21
-14 11 -7 11173.9 1369.04 37
11 14 -7 11837.7 1690.67 35
-11 -14 -7 10757.3 1462.77 32
-14 11 -5 2420.77 1127.57 26
-11 -14 -5 295.982 1057.05 25
-11 -14 -5 -317.508 1076.27 46
-11 -14 -5 131.372 1191.98 32
-14 11 -3 1821.92 1116.66 26
-11 -14 -3 2518.89 1403.07 25
-11 -14 -1 22112.3 2108.11 42
-11 -14 -1 21848.2 2009.45 45
-14 11 -1 22746.7 2078.83 26
-11 -14 -1 25259.6 2486.64 25
14 -11 -1 22858.0 1953.13 38
14 -11 -1 21246.1 1969.84 33
14 -11 -1 22276.2 1985.54 19
-11 -14 1 20127.9 1958.74 42
14 -11 1 23051.3 2099.59 40
-11 -14 1 27482.7 2573.78 25
14 -11 1 23568.0 2083.12 38
-11 -14 1 20555.7 2014.65 23
-11 -14 1 22257.7 2073.61 45
14 -11 1 20796.1 2006.60 33
14 -11 1 23035.9 2105.02 19
14 -11 3 2726.17 1169.18 19
14 -11 3 3337.14 1236.69 40
-11 -14 3 3918.89 1217.32 42
-11 -14 3 1708.21 1266.27 25
-11 -14 3 1286.50 1023.23 39
14 -11 3 2504.63 1108.09 38
-11 -14 3 3394.00 1270.65 23
14 -11 3 2225.03 1072.54 33
14 -11 5 -734.563 941.221 19
-11 -14 5 150.735 970.852 42
14 -11 5 1115.32 956.710 40
14 -11 5 117.919 852.487 38
-11 -14 5 831.573 1008.08 23
14 -11 5 1138.09 862.433 33
-11 -14 5 493.472 824.856 39
14 -11 7 12702.6 1365.55 19
-11 -14 7 9796.70 1192.38 42
14 -11 7 10869.9 1229.35 38
14 -11 7 10909.1 1372.70 33
14 -11 9 7455.75 909.838 33
14 -11 9 8880.89 882.028 31
-10 -14 -10 2330.04 692.357 43
10 14 -10 4511.07 998.486 35
-14 10 -8 8065.36 1115.85 37
10 14 -8 10411.1 1632.63 35
-10 -14 -8 7333.94 1266.33 32
-10 -14 -6 21546.5 2139.82 46
-14 10 -6 19531.9 1898.76 26
-10 -14 -6 18812.7 1855.38 25
-10 -14 -6 17886.4 2027.29 32
-14 10 -4 950.274 1092.36 26
-10 -14 -4 990.025 1302.73 25
-10 -14 -4 642.405 1292.99 46
10 14 -2 7358.39 1617.24 29
-10 -14 -2 7233.60 1368.59 42
-14 10 -2 7479.11 1484.78 26
-10 -14 -2 8409.41 1792.58 25
14 -10 -2 6452.04 1246.98 38
14 -10 -2 7501.08 1378.89 19
14 -10 0 1997.68 1075.91 19
10 14 0 2712.31 1266.64 29
-10 -14 0 1250.77 1155.20 45
-14 10 0 2683.79 1199.50 26
-10 -14 0 2130.78 1192.01 42
14 -10 0 2204.76 1173.23 40
-10 -14 0 3774.55 1493.35 25
14 -10 0 1966.42 1067.07 38
-10 -14 0 2285.76 1162.15 23
14 -10 0 2043.62 1036.55 33
14 -10 2 7037.73 1488.61 44
-10 -14 2 6382.04 1324.87 42
14 -10 2 6820.92 1377.37 19
14 -10 2 8719.10 1504.72 38
14 -10 2 7497.84 1490.48 40
-10 -14 2 7781.93 1610.53 25
-10 -14 2 7779.68 1479.02 39
-10 -14 2 7871.86 1558.76 23
14 -10 2 7215.93 1328.47 33
14 -10 4 1973.17 1101.55 19
14 -10 4 34.6111 1021.81 44
-10 -14 4 1143.39 1166.38 42
14 -10 4 191.599 966.121 40
14 -10 4 2657.50 1222.48 38
-10 -14 4 2247.64 1173.24 23
14 -10 4 1855.87 1078.39 33
-10 -14 4 1324.33 1107.81 39
-10 -14 6 19135.2 1807.88 42
14 -10 6 18252.2 1752.23 40
14 -10 6 18716.1 1786.49 38
-10 -14 6 15641.1 1645.56 23
14 -10 6 17661.8 1737.31 19
14 -10 8 9177.83 1149.73 19
-10 -14 8 7812.74 1096.53 42
14 -10 8 6902.09 984.632 38
14 -10 8 8025.38 1188.00 33
-14 9 -9 5693.07 869.553 37
9 14 -9 5063.60 1282.50 35
14 -9 -9 5547.69 974.547 21
-14 9 -7 47.9869 958.256 26
-9 -14 -7 1340.05 1126.06 46
-9 -14 -7 205.686 1013.53 32
9 14 -5 11974.9 1890.91 29
-9 -14 -5 15666.8 2008.04 46
-14 9 -5 15243.7 1844.79 26
-9 -14 -5 14197.4 1888.47 25
-9 -14 -5 15895.6 2003.42 32
9 14 -3 30926.7 2674.55 29
-9 -14 -3 30967.0 2621.45 25
-14 9 -3 32061.5 2539.98 26
9 14 -1 22854.9 2300.09 29
-14 9 -1 26088.8 2280.43 26
-9 -14 -1 26999.2 2223.44 45
-9 -14 -1 25517.1 2184.88 42
-9 -14 -1 29657.1 2703.33 25
14 -9 -1 21828.2 2080.33 40
14 -9 -1 27514.3 2174.80 38
-9 -14 -1 23835.2 2107.67 23
14 -9 -1 27598.7 2216.54 33
14 -9 -1 23118.0 2074.23 30
14 -9 -1 24184.6 2147.40 19
14 -9 1 23550.2 2233.93 44
-9 -14 1 26642.8 2215.24 42
14 -9 1 25565.5 2267.77 40
-9 -14 1 24161.6 2120.33 39
-9 -14 1 25077.9 2151.01 23
14 -9 1 27289.1 2258.59 33
14 -9 1 23132.8 2121.05 30
14 -9 1 24376.5 2224.87 19
14 -9 3 33334.9 2563.18 44
-9 -14 3 32567.4 2402.35 42
14 -9 3 30132.0 2350.73 40
-9 -14 3 29322.5 2269.92 39
-9 -14 3 28897.6 2313.85 23
14 -9 3 30772.3 2360.59 30
14 -9 3 30293.9 2391.04 19
14 -9 5 15746.1 1857.15 19
14 -9 5 17254.5 1846.71 44
14 -9 5 13286.9 1695.62 40
-9 -14 5 14659.5 1633.77 39
-9 -14 5 13988.9 1711.33 23
14 -9 5 14490.1 1698.48 30
14 -9 7 -740.511 855.123 19
-9 -14 7 879.294 974.608 42
14 -9 7 -50.4646 802.518 40
14 -9 7 529.132 751.966 38
-9 -14 7 -678.647 808.571 23
14 -9 9 3527.33 758.298 19
-9 -14 9 4938.94 826.737 42
-8 -14 -10 478.886 722.790 43
8 14 -10 1100.54 1040.37 35
-14 8 -8 3868.80 1126.44 26
8 14 -8 4373.29 1484.07 35
8 14 -6 12271.7 1840.36 29
-8 -14 -6 13653.5 1855.41 46
-14 8 -6 12624.6 1700.96 26
-8 -14 -6 15437.8 1891.18 25
-8 -14 -6 13662.0 1806.71 32
8 14 -4 18584.7 2255.06 29
-14 8 -4 21794.1 2261.25 26
-8 -14 -4 24943.7 2385.43 25
-8 -14 -4 22427.8 2341.76 46
14 -8 -2 1649.99 934.796 19
8 14 -2 1760.31 1284.04 29
-14 8 -2 954.239 1042.18 26
-8 -14 -2 500.922 1051.28 42
14 -8 -2 2713.55 1161.84 40
-8 -14 -2 2833.79 1164.40 23
14 -8 -2 1376.32 996.629 30
8 14 0 30682.5 2612.31 29
-14 8 0 38976.2 2603.58 26
14 -8 0 33743.8 2676.37 44
-8 -14 0 40008.8 2629.81 42
14 -8 0 35374.1 2495.24 40
-8 -14 0 33660.2 2502.15 23
14 -8 0 42626.1 2675.21 33
-8 -14 0 39059.6 2639.53 39
14 -8 0 36194.9 2542.20 30
14 -8 0 40010.8 2613.52 19
14 -8 2 2862.57 1321.21 44
-8 -14 2 2245.01 1082.09 39
14 -8 2 2448.00 1165.93 40
-8 -14 2 906.444 1165.55 23
14 -8 2 2254.49 1200.60 30
14 -8 4 22458.3 2216.74 44
14 -8 4 21567.2 2100.94 40
14 -8 4 21112.8 2062.16 41
-8 -14 4 23176.5 2047.34 39
-8 -14 4 23400.5 2118.91 23
14 -8 4 25457.9 2209.72 30
14 -8 6 12296.6 1575.73 40
-8 -14 6 12678.4 1511.88 39
14 -8 6 14093.7 1738.29 44
14 -8 6 14957.1 1648.52 30
-8 -14 6 15655.4 1748.29 23
14 -8 8 5372.37 1097.97 19
14 -8 8 3794.91 928.071 38
-8 -14 8 5040.19 959.241 23
-7 -14 -11 7758.37 963.626 43
-14 7 -11 6206.22 851.669 34
-14 7 -9 861.751 784.756 26
-14 7 -9 2908.14 960.597 36
7 14 -9 2673.40 1193.80 35
-7 -14 -7 10956.1 1699.28 46
-14 7 -7 10314.9 1655.21 26
-7 -14 -7 11488.4 1620.02 32
7 14 -5 6996.98 1633.62 29
-7 -14 -5 8065.29 1703.33 46
-14 7 -5 4249.88 1374.66 26
-7 -14 -5 10142.7 1765.89 25
7 14 -3 8097.49 1676.69 29
-14 7 -3 8203.46 1672.80 26
14 -7 -3 6359.92 1270.89 30
7 14 -1 29203.6 2591.73 29
-14 7 -1 25918.4 2295.61 26
-7 -14 -1 31339.5 2300.91 42
14 -7 -1 30854.6 2342.92 40
-7 -14 -1 27454.6 2279.63 39
14 -7 -1 27253.3 2401.54 44
-7 -14 -1 28185.5 2188.48 23
14 -7 -1 30148.3 2316.32 30
14 -7 -1 32169.0 2339.03 19
7 14 1 23454.8 2204.52 29
-7 -14 1 26084.3 2211.64 39
14 -7 1 29952.8 2495.21 44
14 -7 1 25985.0 2366.61 41
14 -7 1 31724.7 2416.70 40
-7 -14 1 27485.1 2218.09 23
14 -7 1 27861.1 2283.47 30
14 -7 3 9275.07 1676.67 44
14 -7 3 9175.05 1606.77 40
14 -7 3 10523.2 1774.86 41
-7 -14 3 8460.57 1483.96 39
-7 -14 3 7780.46 1431.72 23
14 -7 3 9361.08 1590.93 30
-7 -14 5 9887.87 1660.57 23
-7 -14 5 6560.99 1306.37 39
14 -7 5 7047.30 1506.06 44
14 -7 5 8281.46 1545.14 41
14 -7 5 8165.07 1483.26 40
14 -7 5 8458.79 1461.77 30
-7 -14 7 9443.19 1376.08 39
14 -7 7 9475.87 1452.45 40
14 -7 7 10657.4 1470.05 44
-7 -14 7 11248.3 1449.82 23
-14 6 -10 571.252 783.552 36
6 14 -10 359.920 946.311 35
-14 6 -8 796.236 924.943 26
-14 6 -8 1425.42 977.820 36
6 14 -6 2698.24 1398.91 29
-6 -14 -6 1598.41 1174.41 46
-14 6 -6 2848.91 1203.04 26
-6 -14 -6 5059.74 1466.70 32
6 14 -4 47580.0 3221.85 29
-6 -14 -4 54880.8 3319.80 46
-14 6 -4 48014.2 3126.58 26
6 14 -2 13281.7 1927.44 29
14 -6 -2 13760.1 1842.34 44
14 -6 -2 13440.0 1630.64 40
-6 -14 -2 13884.8 1775.44 39
-6 -14 -2 13434.4 1623.55 23
14 -6 -2 12014.5 1604.23 30
6 14 0 13058.3 1811.85 29
14 -6 0 14211.4 1804.81 44
-14 6 0 13308.1 1765.69 26
14 -6 0 13152.5 1840.28 41
14 -6 0 14799.3 1752.53 40
-6 -14 0 13712.8 1696.01 39
-6 -14 0 11339.7 1551.96 23
14 -6 0 12156.7 1606.27 30
14 -6 2 13717.1 1864.88 41
-6 -14 2 8299.09 1356.29 39
14 -6 2 10876.7 1722.96 44
14 -6 2 13078.4 1714.37 30
14 -6 4 52837.4 3238.27 44
14 -6 4 54142.5 3166.34 41
-6 -14 4 56335.1 2962.93 39
14 -6 4 49662.1 2975.05 30
14 -6 6 3432.65 1184.74 40
14 -6 6 3826.03 1397.72 44
14 -6 6 257.696 1080.71 41
14 -6 6 2288.27 1059.82 30
14 -6 8 1974.07 947.154 44
14 -6 8 1483.38 872.815 40
-6 -14 8 1799.59 977.885 39
-6 -14 8 1026.10 871.604 23
-5 -14 -11 568.243 670.137 43
-14 5 -11 382.754 724.454 36
5 14 -11 766.532 809.369 35
-14 5 -9 615.536 796.896 26
-14 5 -9 -45.4779 905.161 36
5 14 -9 129.385 1102.99 35
5 14 -7 5576.76 1535.98 29
-5 -14 -7 4616.17 1359.94 46
-14 5 -7 5704.91 1365.90 26
-14 5 -7 2287.18 1124.61 36
5 14 -5 1097.14 1126.88 29
-5 -14 -5 -214.230 1140.15 46
-14 5 -5 -280.592 1122.52 26
-5 -14 -5 1086.86 1256.71 25
5 14 -5 -202.469 969.139 37
5 14 -3 39659.9 2914.09 29
-5 -14 -3 41989.2 2663.44 39
5 14 -3 48670.1 2930.72 37
5 14 -1 736.080 1094.15 29
14 -5 -1 -248.974 1149.68 41
14 -5 -1 901.199 1084.90 44
-5 -14 -1 224.419 1004.35 39
5 14 -1 1559.33 1038.38 37
-5 -14 -1 815.953 1101.44 23
14 -5 -1 -520.427 929.131 40
14 -5 -1 1002.73 1105.21 30
14 -5 1 1621.01 1180.06 30
-5 -14 1 -311.672 1024.52 47
5 14 1 -160.350 1184.14 29
14 -5 1 1139.68 1191.17 44
14 -5 1 889.662 1245.10 41
-5 -14 1 284.594 920.076 39
-5 -14 3 42482.4 2777.23 47
14 -5 3 44659.5 2912.00 41
14 -5 3 44171.6 2924.86 44
14 -5 3 45774.3 2850.20 30
-5 -14 5 375.962 965.659 47
14 -5 5 -317.197 1151.99 41
14 -5 5 175.879 981.526 30
-4 -14 -12 4369.51 720.180 43
-4 -14 -10 1010.64 813.511 43
-14 4 -10 589.202 880.515 36
4 14 -10 2056.74 1042.34 35
4 14 -8 7763.80 1538.17 29
-14 4 -8 7846.07 1422.94 26
-14 4 -8 8658.39 1548.65 36
-4 -14 -6 3054.74 1328.19 46
4 14 -6 3898.91 1399.82 29
4 14 -6 1841.76 1132.58 37
4 14 -4 12112.4 1906.09 29
4 14 -4 9075.71 1505.74 37
-4 -14 -4 12482.1 1842.94 46
4 14 -2 8031.06 1616.27 29
14 -4 -2 9127.10 1593.08 44
14 -4 -2 8996.40 1688.10 41
-4 -14 -2 8402.11 1375.64 39
4 14 -2 9152.58 1476.57 37
14 -4 -2 5851.74 1308.26 30
14 -4 0 10016.2 1505.78 30
-4 -14 0 11453.3 1602.95 47
4 14 0 9976.40 1693.22 29
14 -4 0 12367.6 1773.44 44
14 -4 0 12211.5 1736.54 41
-4 -14 0 11154.5 1443.57 39
4 14 0 13541.7 1648.17 37
14 -4 2 8487.42 1565.09 30
4 14 2 7338.40 1555.19 29
-4 -14 2 7737.30 1392.63 28
14 -4 2 7158.92 1443.18 44
14 -4 2 8422.11 1640.41 41
-4 -14 2 7826.33 1481.13 47
14 -4 4 10830.0 1655.31 30
-4 -14 4 10451.3 1614.16 47
14 -4 4 13476.0 1861.85 41
14 -4 6 1456.25 1154.47 30
14 -4 6 3190.49 1261.38 41
-4 -14 6 3269.87 1067.57 47
-3 -14 -11 8616.26 1141.06 43
-14 3 -11 4595.50 1050.39 36
-14 3 -9 1301.66 1102.89 36
3 14 -9 833.436 1089.65 35
3 14 -7 6605.91 1513.59 29
-3 -14 -7 7180.25 1512.23 46
3 14 -7 6609.87 1369.87 37
-14 3 -7 5093.95 1358.27 36
3 14 -5 41052.1 2974.39 29
-3 -14 -5 42388.8 2987.00 46
3 14 -5 45900.2 2871.16 37
-3 -14 -3 1275.22 1012.53 39
3 14 -3 2857.47 1368.44 29
14 -3 -3 2455.05 1138.35 44
14 -3 -3 1991.94 1270.77 41
3 14 -3 635.263 882.860 37
-3 -14 -3 1688.52 1214.11 20
14 -3 -1 6738.19 1401.39 30
14 -3 -1 11467.0 1654.47 44
3 14 -1 13092.7 1902.01 29
-3 -14 -1 10823.0 1559.55 47
-3 -14 -1 11014.7 3372.25 11
-3 -14 -1 12582.1 1486.81 39
3 14 -1 10010.1 1474.56 37
-14 3 -1 15371.5 5059.67 8
14 -3 -1 10177.0 1789.57 41
-3 -14 1 9439.01 1450.73 28
14 -3 1 10946.8 1740.33 41
14 -3 1 9205.71 1586.09 44
-3 -14 1 9813.26 1480.13 47
-3 -14 3 1216.97 951.592 28
-3 -14 3 1765.97 1089.82 47
-3 -14 3 601.517 832.562 24
-3 -14 5 42870.9 2745.12 47
14 -3 5 39248.4 2658.72 30
14 -3 7 7051.98 1301.59 30
14 -3 7 5517.42 1382.07 41
-2 -14 -12 5975.64 843.817 43
-14 2 -12 1238.52 707.709 36
-2 -14 -10 6925.64 1213.86 43
-14 2 -10 4926.04 1216.12 36
2 14 -10 6109.05 1224.24 35
-14 2 -8 9757.98 1588.14 26
2 14 -8 13144.9 1631.73 37
-14 2 -8 9651.39 1769.24 36
-2 -14 -8 14441.2 1721.22 21
2 14 -6 14063.1 1965.41 29
-2 -14 -6 11577.6 1793.22 46
2 14 -6 15322.8 1775.99 37
-14 2 -6 11941.2 1682.87 36
2 14 -4 55774.2 3357.98 29
-2 -14 -4 48991.7 3236.85 18
2 14 -4 55676.1 3090.54 37
-2 -14 -4 54847.3 3241.86 46
-2 -14 -4 53066.3 3305.01 20
2 14 -2 21082.7 2229.50 29
-2 -14 -2 19628.8 2088.81 18
14 -2 -2 19174.3 2031.18 41
2 14 -2 21001.0 1946.69 37
-2 -14 -2 19400.8 1923.57 47
-2 -14 0 15500.4 3482.48 11
-2 -14 2 20726.2 1979.65 28
-2 -14 2 17141.5 1838.45 24
-2 -14 2 18570.1 1892.82 47
-2 -14 4 58153.6 3153.70 47
-2 -14 4 56439.3 2994.01 28
-2 -14 4 56528.3 3049.43 24
-2 -14 6 15398.8 1786.01 47
-1 -14 -11 647.209 730.854 43
-14 1 -11 265.769 817.083 36
1 14 -11 -87.5446 810.637 22
-14 1 -9 -776.031 1069.59 36
-1 -14 -9 590.439 951.024 21
1 14 -7 6845.99 1513.76 29
1 14 -7 9050.36 1485.99 37
-14 1 -7 6052.46 1586.74 36
1 14 -5 11588.2 1828.59 29
-1 -14 -5 14127.2 1878.24 46
1 14 -5 16723.6 1927.13 37
-1 -14 -5 13265.0 2039.36 20
-1 -14 -3 10787.9 1527.62 47
-1 -14 -3 8109.40 1596.54 18
1 14 -3 10971.3 1720.81 29
1 14 -3 10908.8 1592.98 37
-1 -14 -3 9499.93 1715.79 20
-1 -14 -3 12560.5 1890.57 46
-1 -14 -1 16777.4 3625.35 11
1 14 -1 24123.2 4606.92 9
-14 1 -1 18060.4 4306.81 8
-1 -14 1 20602.8 4000.62 11
1 14 1 15818.2 3740.15 9
-1 -14 3 10678.7 1503.54 47
1 14 3 9248.90 1708.15 29
-1 -14 3 8997.54 1460.47 28
-1 -14 3 9177.30 1468.78 27
-1 -14 3 9305.85 1441.29 24
-1 -14 5 13335.0 1712.78 47
-1 -14 5 14910.1 1731.42 24
-1 -14 5 14380.1 1657.63 28
-1 -14 7 8328.21 1426.15 47
-14 0 -12 1256.98 760.817 36
0 14 -12 6522.18 925.789 22
0 -14 -10 9907.37 1369.28 43
-14 0 -10 7259.82 1386.26 36
0 14 -8 3354.12 1022.22 37
-14 0 -8 2257.43 1272.47 36
0 -14 -8 4681.85 1317.28 21
0 14 -6 925.831 1098.98 29
0 14 -6 253.764 991.900 37
0 14 -4 64857.8 3553.43 29
0 -14 -4 57886.9 3450.06 18
0 14 -4 64971.5 3261.85 17
0 14 -4 60833.4 3215.30 37
0 -14 -4 56229.3 3397.89 20
0 14 -2 4950.12 1319.66 29
0 14 -2 8273.90 1357.27 17
0 14 -2 2790.82 2815.09 9
0 14 -2 6651.14 1283.45 37
-14 0 -2 5292.83 3292.75 8
0 -14 0 44965.7 5360.78 11
0 14 0 56231.8 6549.19 1
0 14 0 39156.6 5537.51 9
0 -14 2 6477.35 1287.23 28
0 -14 2 4763.61 1161.95 24
0 -14 4 62897.4 3172.07 28
0 -14 4 61601.0 3161.25 27
0 -14 4 61027.9 3145.18 24
0 -14 6 953.828 909.372 28
0 -14 6 9006.95 1365.17 24
1 -14 -11 655.567 707.547 43
-14 -1 -11 -168.305 829.642 36
1 -14 -9 3269.13 1078.54 43
-14 -1 -9 2539.99 1204.31 36
1 -14 -9 2836.73 1173.83 21
-1 14 -7 2699.38 1051.91 17
-1 14 -7 2975.09 1117.22 37
1 -14 -7 1594.52 1096.32 21
1 -14 -5 8658.86 1685.00 18
-1 14 -5 9622.92 1678.33 29
-1 14 -5 10186.8 1562.46 17
-1 14 -5 8547.52 1513.88 37
1 -14 -5 12603.6 1865.34 20
1 -14 -3 932.388 1101.22 18
-1 14 -3 249.946 1116.30 29
1 -14 -3 -74.6157 999.607 24
-1 14 -3 1349.85 1009.79 17
-1 14 -3 102.943 913.103 37
1 -14 -3 2300.87 1320.45 20
1 -14 -1 29705.9 4464.67 11
-1 14 -1 27771.3 4761.56 9
-14 -1 -1 28508.2 5232.67 8
-1 14 1 35155.4 5272.49 1
1 -14 1 34189.8 4826.45 11
-1 14 1 39228.6 5521.12 9
-1 14 3 -606.565 1043.13 29
1 -14 3 16.2676 975.545 27
1 -14 3 880.731 1072.18 28
1 -14 3 671.223 1009.61 24
1 -14 3 455.082 1014.83 31
1 -14 5 12129.2 1649.13 27
1 -14 5 13543.5 1674.61 24
1 -14 7 3046.14 1077.03 28
-14 -2 -12 0.67590 610.336 36
-2 14 -12 1574.09 764.790 22
2 -14 -10 7250.62 1145.14 43
-14 -2 -10 3593.15 1215.21 36
2 -14 -10 5040.61 1213.15 21
-2 14 -8 1474.42 988.483 37
-2 14 -8 2081.40 1166.19 34
2 -14 -8 3071.40 1241.77 21
2 -14 -6 505.111 1183.75 18
-2 14 -6 1553.66 1256.21 29
-2 14 -6 876.307 913.480 17
-2 14 -6 101.878 885.477 37
2 -14 -6 1838.59 1160.89 21
2 -14 -6 -124.802 1211.80 20
2 -14 -4 12634.8 1967.43 18
-2 14 -4 14663.4 1809.50 29
-2 14 -4 13057.0 1666.91 17
-2 14 -4 12853.8 1669.19 37
-14 -2 -4 12523.0 1836.02 32
2 -14 -4 12121.9 1883.96 20
-2 14 -2 23420.1 2211.12 29
2 -14 -2 20370.1 2146.96 18
-2 14 -2 18988.4 1917.74 17
2 -14 -2 20582.3 2002.70 28
-2 14 -2 23427.2 2065.79 37
-2 14 -2 18177.7 4292.46 9
2 -14 -2 24673.8 2358.94 20
2 -14 0 13690.7 3382.31 11
-2 14 0 12797.0 3490.61 9
-2 14 0 13598.1 3696.01 1
-14 -2 0 11871.6 4070.38 8
-2 14 2 23872.0 2199.69 29
2 -14 2 24516.3 2113.41 28
2 -14 2 20791.4 2024.78 27
2 -14 2 18554.0 1863.21 24
2 -14 2 20964.4 1928.97 31
2 -14 4 14411.8 1755.27 27
-2 14 4 16870.0 1847.23 29
2 -14 4 13161.6 1703.42 24
2 -14 4 15221.9 1711.97 31
2 -14 6 1691.45 990.984 27
2 -14 6 164.437 856.930 24
-14 -3 -11 856.515 799.383 36
-14 -3 -9 2166.52 1193.02 36
-3 14 -9 537.905 1021.57 34
3 -14 -9 1534.60 1067.11 21
-3 14 -9 2230.57 852.932 37
-3 14 -7 14629.3 1738.11 17
-3 14 -7 14524.1 1686.72 37
-3 14 -7 15409.9 1950.64 34
3 -14 -7 15077.3 1859.57 21
-3 14 -5 48267.0 3053.44 29
3 -14 -5 52290.4 3358.88 18
-3 14 -5 48641.2 2952.14 17
-3 14 -5 49207.4 2948.61 37
-14 -3 -5 41823.8 3019.04 32
3 -14 -5 49410.4 3333.21 20
-3 14 -3 -95.0699 1077.20 29
3 -14 -3 -578.736 1108.88 18
-3 14 -3 -162.299 965.356 37
-3 14 -3 494.181 920.338 17
-14 -3 -3 522.902 1279.16 32
3 -14 -3 -34.3429 1138.04 20
-3 14 -1 2367.09 1106.55 29
3 -14 -1 4700.80 1338.04 28
-3 14 -1 3198.88 2619.99 1
-14 -3 -1 4496.62 1320.57 45
3 -14 -1 3335.27 1267.88 27
-3 14 -1 4655.97 1220.24 17
3 -14 -1 4453.96 1216.38 24
-3 14 -1 4440.05 1157.62 37
3 -14 -1 1105.24 2392.86 11
-3 14 1 3683.44 1128.97 29
3 -14 1 4370.44 1221.35 27
3 -14 1 4754.88 1245.00 24
3 -14 1 2939.51 1136.60 28
3 -14 1 4905.60 1250.17 31
-3 14 3 1514.32 1194.79 29
3 -14 3 237.928 891.133 24
3 -14 3 1028.56 1073.89 27
3 -14 3 -310.896 1078.82 33
3 -14 3 682.035 961.039 31
3 -14 5 47550.6 2879.86 27
3 -14 5 49213.1 2862.13 24
3 -14 5 49937.8 2841.61 31
3 -14 7 15349.4 1693.38 27
3 -14 7 16341.2 1668.53 24
-14 -4 -12 346.151 572.918 36
-4 14 -12 349.903 598.389 22
-14 -4 -10 8672.95 1412.27 36
4 -14 -10 11586.7 1464.42 21
-4 14 -8 1089.18 838.724 17
-4 14 -8 1459.88 966.061 37
-4 14 -8 1233.79 1139.56 34
4 -14 -8 3470.84 1283.29 21
-4 14 -6 3255.24 1202.70 17
4 -14 -6 3272.98 1322.22 18
-4 14 -6 5085.34 1360.17 37
-4 14 -6 3002.61 1233.27 34
4 -14 -6 3136.66 1381.51 20
-4 14 -4 29555.8 2446.53 29
4 -14 -4 26693.4 2526.54 18
-4 14 -4 26456.6 2267.65 17
-4 14 -4 25143.3 2204.56 37
-14 -4 -4 27377.7 2505.88 32
4 -14 -4 32006.0 2698.78 20
-4 14 -2 291.526 1055.11 29
4 -14 -2 331.454 1023.70 28
-4 14 -2 -83.2297 942.989 17
4 -14 -2 -545.758 1003.14 27
4 -14 -2 -136.934 878.554 24
-4 14 -2 1043.89 1045.01 37
-14 -4 -2 1303.52 1311.49 32
4 -14 0 13519.3 1601.80 28
-4 14 0 13931.5 1777.26 29
4 -14 0 15540.9 1797.53 27
-4 14 0 14849.2 1673.43 17
-14 -4 0 14600.2 1847.68 45
4 -14 0 13863.0 1656.31 24
-4 14 0 16002.5 1751.33 37
4 -14 0 14274.8 1700.28 31
-14 -4 2 -214.715 1068.20 45
-4 14 2 -933.125 1085.22 29
4 -14 2 143.796 924.208 27
4 -14 2 223.325 972.735 33
4 -14 2 147.252 836.858 31
-4 14 4 31931.7 2523.74 29
4 -14 4 30202.3 2392.76 27
4 -14 4 26907.4 2260.11 31
4 -14 6 3744.71 1243.06 27
4 -14 6 5362.66 1261.97 24
4 -14 6 3757.93 1084.99 31
4 -14 10 10153.6 1133.98 28
-14 -5 -11 1469.27 840.246 36
5 -14 -11 4857.70 951.310 21
-5 14 -9 7619.86 1139.61 37
-5 14 -9 4536.38 1232.75 34
5 -14 -9 7784.54 1396.79 21
5 -14 -7 27377.7 2327.23 18
-5 14 -7 27066.9 2168.51 17
-5 14 -7 25722.6 2147.54 37
-5 14 -7 21568.0 2146.31 34
5 -14 -7 26802.8 2376.16 21
5 -14 -7 26420.6 2363.93 20
5 -14 -5 24343.3 2438.25 18
-5 14 -5 27656.5 2312.90 17
-14 -5 -5 21475.6 2332.71 32
5 -14 -5 23163.1 2348.20 20
-5 14 -5 22327.9 2133.89 37
-5 14 -3 11830.0 1679.45 17
-5 14 -3 12308.6 1825.63 29
5 -14 -3 12794.3 1960.77 18
-5 14 -3 9304.85 1474.19 37
-14 -5 -3 11263.4 1770.80 32
5 -14 -3 11544.8 1902.98 20
-5 14 -1 928.553 1039.29 29
5 -14 -1 2109.08 1067.88 28
-5 14 -1 1348.03 1011.79 17
5 -14 -1 1095.47 1087.92 27
5 -14 -1 172.293 871.322 24
-5 14 -1 1622.48 1017.48 37
-14 -5 -1 792.201 1246.99 45
5 -14 -1 765.823 915.394 31
5 -14 1 862.423 1094.92 27
-5 14 1 1214.92 985.347 17
-5 14 1 618.300 1025.76 29
5 -14 1 1975.00 1138.01 28
-14 -5 1 1355.35 1162.31 45
5 -14 1 1220.35 1047.20 33
5 -14 1 1837.39 1038.87 31
-5 14 3 10248.5 1686.71 29
5 -14 3 7730.43 1479.16 27
-14 -5 3 11230.2 1657.21 45
5 -14 3 9611.04 1544.70 33
5 -14 3 12205.4 1646.64 31
-5 14 5 25985.5 2280.90 29
5 -14 5 25500.3 2218.89 27
5 -14 5 22671.7 2066.24 31
5 -14 7 29400.9 2305.62 27
5 -14 7 32688.3 2276.43 24
-14 -6 -10 2731.51 1003.40 36
6 -14 -10 5931.15 1143.75 21
-6 14 -8 6052.98 1172.98 37
-6 14 -8 6576.47 1305.93 34
6 -14 -8 7343.16 1405.02 21
-6 14 -8 5765.90 1173.00 17
6 -14 -6 39790.7 2780.68 18
-6 14 -6 35401.3 2514.36 17
-6 14 -6 36386.1 2568.54 37
-14 -6 -6 36449.2 2898.44 32
6 -14 -6 34878.5 2661.15 20
-6 14 -4 17699.1 1917.60 29
6 -14 -4 19753.5 2217.53 18
-6 14 -4 16409.0 1886.32 17
-14 -6 -4 15426.1 2079.77 32
-6 14 -4 16591.7 1901.20 37
6 -14 -4 19982.4 2240.38 20
-6 14 -2 38135.7 2729.50 29
6 -14 -2 35587.7 2520.44 27
-6 14 -2 33952.9 2500.84 17
6 -14 -2 36509.1 2446.01 28
-14 -6 -2 32182.7 2561.53 45
6 -14 -2 37782.1 2456.00 24
-6 14 -2 34473.5 2515.44 37
-14 -6 -2 34447.8 2623.92 32
6 -14 -2 36889.0 2537.07 31
6 -14 0 17739.4 1910.45 27
-6 14 0 20616.9 2172.67 29
-6 14 0 16897.0 1826.73 17
6 -14 0 19560.5 1943.21 28
-14 -6 0 15503.0 2003.91 25
-6 14 0 17508.1 1920.42 37
-14 -6 0 17056.8 1973.39 45
6 -14 0 17934.1 1997.34 33
6 -14 0 16372.2 1850.96 31
-6 14 2 33096.8 2628.24 29
6 -14 2 33332.2 2479.89 38
-14 -6 2 34924.9 2440.49 42
6 -14 2 32568.9 2483.58 27
6 -14 2 36874.8 2620.30 33
6 -14 2 33084.1 2463.10 31
-14 -6 2 38603.5 2636.29 45
-6 14 4 20904.9 2150.99 29
-14 -6 4 19649.5 1957.46 45
6 -14 4 17120.4 1880.51 33
6 -14 4 17891.2 1909.22 31
-6 14 6 42267.4 2680.74 29
6 -14 6 41131.2 2595.39 31
6 -14 8 5737.65 1046.13 24
6 -14 8 7785.32 1297.96 27
-14 -7 -11 2401.43 758.749 36
7 -14 -11 22834.3 1463.67 21
-7 14 -9 3771.55 910.114 37
-7 14 -9 1087.66 852.327 34
7 -14 -9 3309.24 1058.58 21
7 -14 -7 10640.1 1572.52 18
-7 14 -7 10679.6 1520.81 37
7 -14 -7 13364.9 1661.73 20
-7 14 -7 10541.1 1560.38 17
7 -14 -5 3734.41 1309.01 18
-7 14 -5 2628.85 1179.11 17
-7 14 -5 2607.29 1152.52 37
-14 -7 -5 3030.86 1561.19 32
7 -14 -5 5001.56 1463.89 20
-7 14 -3 10442.5 1547.64 29
-7 14 -3 11774.3 1592.22 17
-7 14 -3 10204.5 1665.29 37
-14 -7 -3 11754.9 1993.26 32
-7 14 -1 39983.4 2810.04 29
-14 -7 -1 36900.4 2655.91 45
-7 14 -1 38607.4 2648.03 17
7 -14 -1 37011.2 2475.40 28
7 -14 -1 34927.7 2503.59 27
-7 14 -1 37906.0 2631.41 37
-14 -7 -1 39598.6 2780.77 32
7 -14 -1 35804.3 2518.12 31
-14 -7 -1 34168.5 2763.58 25
-7 14 1 39539.2 2830.66 29
-7 14 1 39660.3 2507.21 17
7 -14 1 37072.1 2549.64 28
7 -14 1 42341.1 2776.74 27
-14 -7 1 38105.9 2706.85 45
-14 -7 1 36117.9 2766.46 25
7 -14 1 36929.6 2635.27 38
7 -14 1 34169.7 2559.11 33
7 -14 1 41363.8 2755.69 31
7 -14 3 8773.52 1586.75 31
-14 -7 3 10411.7 1522.51 42
7 -14 3 13009.6 1709.71 38
-14 -7 3 12415.3 1711.12 45
7 -14 3 9095.74 1548.83 33
-14 -7 5 2714.59 1182.74 45
7 -14 5 4263.89 1199.99 33
7 -14 5 4337.07 1240.86 31
7 -14 7 10014.7 1408.29 31
7 -14 9 2312.95 874.788 27
7 -14 11 20371.5 1157.66 28
-14 -8 -10 2810.84 913.888 36
8 -14 -10 6596.03 1015.59 21
-8 14 -8 4887.87 1104.20 17
-8 14 -8 3888.20 980.651 37
8 -14 -8 4109.05 1150.57 21
-8 14 -6 7014.24 1429.61 17
8 -14 -6 8879.23 1431.43 18
-8 14 -6 5603.10 1219.10 37
-14 -8 -6 8833.73 1742.46 32
8 -14 -6 8673.11 1492.11 20
8 -14 -4 13103.5 1877.20 18
-8 14 -4 8776.01 1581.94 17
-8 14 -4 12280.6 1718.91 37
-14 -8 -4 10492.2 1897.53 32
8 -14 -4 12078.0 1825.28 20
-8 14 -2 3165.96 1242.60 29
8 -14 -2 5019.79 1262.78 27
-14 -8 -2 4370.17 1461.04 25
-14 -8 -2 3308.90 1366.13 45
-8 14 -2 5281.98 1337.42 17
-8 14 -2 2574.62 1124.61 37
-14 -8 -2 5434.48 1597.73 32
8 -14 -2 4939.98 1199.22 31
-14 -8 0 -855.579 1191.31 25
-14 -8 0 -355.943 1276.36 45
-8 14 0 2142.34 1278.35 29
8 -14 0 -141.999 972.222 27
8 -14 0 577.122 1024.41 28
-8 14 0 1469.46 1115.76 17
-8 14 0 333.639 918.158 37
8 -14 0 -1034.64 1063.03 38
8 -14 0 729.270 994.244 33
8 -14 0 194.053 875.155 31
-14 -8 2 3166.68 1270.23 45
-14 -8 2 5171.21 1317.42 42
-14 -8 2 2858.77 1350.19 25
8 -14 2 3992.40 1172.77 27
8 -14 2 5402.51 1399.93 33
8 -14 2 6124.25 1438.16 38
8 -14 2 4517.91 1321.75 31
8 -14 4 13810.7 1771.72 33
-14 -8 4 10233.3 1561.34 42
8 -14 4 11691.2 1603.04 38
-14 -8 4 12594.0 1699.07 45
8 -14 4 12457.9 1712.87 31
8 -14 4 12648.8 1680.23 19
-14 -8 6 8695.15 1331.11 45
8 -14 6 12070.5 1581.13 33
8 -14 6 8186.28 1411.78 31
8 -14 8 4561.10 933.634 24
8 -14 8 4440.70 926.321 31
8 -14 8 4077.95 1037.65 27
-9 14 -9 4446.23 822.262 17
-9 14 -9 2851.59 764.930 37
9 -14 -9 4293.48 1040.24 21
-9 14 -7 1998.25 978.129 17
-9 14 -7 2701.83 988.621 37
-14 -9 -7 3022.09 1357.86 32
9 -14 -5 24633.8 2188.70 18
-9 14 -5 22971.5 2161.59 17
-9 14 -5 21744.1 2093.76 37
9 -14 -5 22966.5 2147.30 20
-14 -9 -5 24230.2 2399.10 32
-9 14 -3 14401.5 1650.24 29
-9 14 -3 16914.7 2002.83 37
-14 -9 -3 15022.5 1981.97 32
-14 -9 -3 16352.1 2052.02 25
9 -14 -1 29145.4 2263.47 27
-9 14 -1 31336.7 2524.58 29
-9 14 -1 27696.4 2296.21 17
-14 -9 -1 27961.1 2428.26 45
-14 -9 -1 26459.2 2583.32 25
-9 14 -1 28528.7 2315.16 37
9 -14 -1 27542.5 2218.97 31
9 -14 1 28754.2 2313.57 27
9 -14 1 27911.0 2175.11 28
-14 -9 1 25852.6 2322.94 42
-14 -9 1 24197.4 2455.22 25
9 -14 1 25755.6 2244.51 38
-14 -9 1 27998.2 2405.78 45
9 -14 1 25970.5 2329.49 33
9 -14 1 25347.0 2225.95 31
-14 -9 3 13492.2 1746.09 42
9 -14 3 15016.5 1823.88 38
-14 -9 3 19586.2 2079.40 45
9 -14 3 18550.1 2010.90 33
9 -14 3 15437.7 1820.89 31
9 -14 3 18312.8 1919.48 19
-14 -9 5 19343.9 1855.70 42
-14 -9 5 24419.7 2146.22 45
9 -14 5 26579.9 2141.77 38
9 -14 5 23131.3 2087.93 33
9 -14 5 25639.4 2173.06 31
9 -14 5 24524.5 1968.93 19
-9 14 7 1771.07 1025.99 29
-14 -9 7 1610.48 967.818 45
9 -14 7 2543.67 913.973 33
9 -14 7 809.331 823.785 31
9 -14 9 4495.06 940.850 27
-14 -10 -10 684.713 619.600 36
10 -14 -10 4662.99 779.747 21
-10 14 -8 1233.79 786.436 17
-10 14 -8 717.584 722.167 37
14 10 -8 2536.07 1041.49 35
10 -14 -8 681.751 799.654 21
10 -14 -6 899.350 946.660 18
-10 14 -6 1285.13 994.486 17
-14 -10 -6 1999.34 1281.95 32
-10 14 -6 294.276 900.688 37
10 -14 -6 1523.79 929.561 20
10 -14 -4 10716.8 1639.83 18
-10 14 -4 8897.30 1481.69 37
-14 -10 -4 10785.6 1829.97 32
10 -14 -4 11576.2 1686.53 20
-10 14 -2 2036.91 1129.87 29
-14 -10 -2 3077.42 1291.46 45
-14 -10 -2 1761.42 1332.08 25
-10 14 -2 3684.89 1317.27 37
-14 -10 -2 4126.20 1545.86 32
10 -14 -2 1335.09 915.701 31
-10 14 0 -21.1935 919.027 17
-10 14 0 -242.175 1072.43 29
-14 -10 0 838.320 1317.33 25
10 -14 0 -570.874 984.702 27
-14 -10 0 832.764 1263.66 45
10 -14 0 -585.457 1031.06 38
-10 14 0 944.169 1021.34 37
10 -14 0 -118.632 963.162 33
10 -14 0 530.091 1036.53 31
10 -14 2 2294.78 1087.58 38
-14 -10 2 2015.18 1214.34 45
-14 -10 2 3300.43 1261.91 42
-14 -10 2 3399.41 1368.73 25
10 -14 2 2374.65 1118.51 33
10 -14 2 2617.21 1285.21 27
10 -14 2 3020.42 1206.05 31
10 -14 2 2626.96 1176.55 19
-14 -10 4 10806.6 1625.70 45
-14 -10 4 10010.9 1545.11 42
10 -14 4 11256.2 1592.04 38
10 -14 4 8346.68 1440.60 33
10 -14 4 11078.8 1603.82 31
10 -14 4 11099.3 1503.31 19
-14 -10 6 1745.63 1100.39 45
-14 -10 6 991.588 833.905 42
10 -14 6 1604.73 925.965 38
10 -14 6 1300.50 961.795 33
10 -14 6 476.696 792.533 31
10 -14 8 1354.97 788.725 27
-14 -10 8 965.176 776.186 45
10 -14 8 -176.271 609.594 24
10 -14 8 379.752 701.323 33
10 -14 8 1772.36 729.176 31
10 -14 10 5173.75 732.289 28
-11 14 -9 617.005 505.600 17
-11 14 -9 83.6621 486.063 37
11 -14 -9 -346.532 648.587 21
-11 14 -7 990.198 780.942 17
-11 14 -7 2960.15 951.345 37
14 11 -7 2731.51 1083.07 35
-14 -11 -7 1661.07 1046.30 32
11 -14 -5 884.454 944.225 18
-14 -11 -5 -69.3823 866.210 46
-11 14 -5 954.043 969.376 17
-11 14 -5 1035.84 979.611 37
-14 -11 -5 -531.985 1207.66 32
11 -14 -5 154.660 879.239 20
-14 -11 -3 20495.3 2082.36 46
-14 -11 -3 20520.7 2227.28 25
-11 14 -3 21030.7 2033.14 37
-14 -11 -3 22775.2 2303.86 32
-11 14 -1 29309.8 2368.89 29
-11 14 -1 30609.4 2344.86 17
-14 -11 -1 30009.3 2385.26 45
-14 -11 -1 24994.0 2437.75 25
11 -14 -1 30161.1 2234.99 38
-11 14 -1 29581.8 2305.72 37
11 -14 -1 31649.7 2281.63 31
11 -14 1 32717.3 2389.53 27
-14 -11 1 30323.1 2602.20 25
-14 -11 1 33122.2 2482.43 45
-14 -11 1 28591.7 2372.66 42
11 -14 1 35181.6 2482.76 38
11 -14 1 29210.8 2409.38 33
11 -14 1 31551.6 2333.52 31
-14 -11 3 20709.5 2032.20 45
-14 -11 3 22148.6 2022.93 42
11 -14 3 23790.3 2066.85 38
11 -14 3 24059.1 2162.80 33
11 -14 3 23432.6 2093.66 31
11 -14 3 21242.7 2032.68 19
-14 -11 5 197.489 1022.86 45
-14 -11 5 -191.414 908.356 42
11 -14 5 402.946 837.145 38
11 -14 5 83.4674 899.809 33
11 -14 5 745.564 916.303 31
11 -14 5 -360.849 828.038 19
-11 14 7 1519.39 863.415 29
-14 -11 7 483.783 871.622 45
11 -14 7 1602.51 793.236 33
11 -14 7 1286.87 723.728 31
11 -14 9 277.673 530.742 27
-12 14 -8 4713.92 817.369 17
-12 14 -8 3387.02 713.643 37
14 12 -8 2674.97 879.521 35
12 -14 -8 4679.12 922.651 21
-12 14 -6 3281.45 1001.84 17
-12 14 -6 2979.00 948.723 37
14 12 -6 3469.76 1152.80 35
-14 -12 -6 3984.29 1216.78 32
-14 -12 -4 3791.97 1241.81 46
12 -14 -4 1944.00 984.107 18
-12 14 -4 3748.84 1115.74 37
-14 -12 -4 3308.32 1349.40 32
12 -14 -4 3147.84 1026.93 20
-12 14 -2 10191.4 1498.51 29
-14 -12 -2 7012.28 1435.41 45
-14 -12 -2 8944.96 1755.02 25
-12 14 -2 9696.16 1501.12 37
-14 -12 -2 7894.60 1732.21 32
-12 14 -2 14373.4 1786.04 17
-12 14 0 1063.59 1003.25 29
-14 -12 0 -565.576 1173.94 25
-12 14 0 643.107 904.502 17
12 -14 0 267.880 814.859 38
-14 -12 0 1447.98 1155.70 45
-12 14 0 -307.458 782.053 37
12 -14 0 -179.573 889.274 33
12 -14 0 461.180 839.686 31
12 -14 0 284.777 808.278 27
12 -14 2 9950.55 1484.40 38
-14 -12 2 9450.55 1572.30 45
12 -14 2 10377.8 1447.84 27
-14 -12 2 7514.44 1422.87 42
-14 -12 2 9893.64 1631.83 25
12 -14 2 10634.4 1536.39 33
12 -14 2 10267.1 1406.46 28
12 -14 2 8667.51 1423.59 31
-14 -12 4 3786.64 1264.02 45
-14 -12 4 3756.08 1145.89 42
12 -14 4 3434.62 1035.43 38
12 -14 4 3106.52 1101.06 33
12 -14 4 4478.55 1115.26 31
12 -14 4 3178.74 1064.20 19
-14 -12 6 3466.39 1028.77 45
-14 -12 6 3072.97 917.944 42
12 -14 6 3392.34 992.763 33
12 -14 6 3134.92 869.455 31
-12 14 8 3999.07 765.986 29
-14 -12 8 4592.73 804.863 45
12 -14 8 2506.13 764.319 27
12 -14 8 3720.79 686.614 24
12 -14 8 3739.70 739.775 33
12 -14 8 3724.46 708.738 31
-13 14 -7 1305.95 730.205 17
-13 14 -7 -27.5709 601.154 37
14 13 -7 561.859 810.086 35
-14 -13 -5 467.950 800.793 46
-13 14 -5 81.0224 813.974 37
14 13 -5 -168.788 964.939 35
-14 -13 -5 893.437 1069.62 32
-13 14 -5 -487.474 806.974 17
-13 14 -3 1822.90 1275.43 17
-14 -13 -3 1912.98 1225.37 25
-14 -13 -3 2760.07 1080.51 46
-13 14 -3 1412.14 900.428 37
-14 -13 -3 1461.95 1224.09 32
13 -14 -3 3579.11 1060.97 20
-14 -13 -1 1028.23 1089.60 45
-13 14 -1 314.118 832.862 29
-14 -13 -1 917.376 1258.47 25
-13 14 -1 1155.73 867.519 17
13 -14 -1 1046.06 785.113 31
-13 14 1 1000.38 991.892 29
-14 -13 1 343.567 1088.33 45
-14 -13 1 30.5779 1057.67 25
13 -14 1 -18.6999 782.973 38
13 -14 1 418.950 910.329 33
13 -14 1 617.968 841.922 31
13 -14 1 2632.24 930.586 27
13 -14 3 2652.70 1021.78 27
-14 -13 3 2456.65 1206.19 45
-14 -13 3 3162.59 1052.61 42
13 -14 3 1003.99 824.360 38
13 -14 3 2178.07 974.043 33
13 -14 3 3892.27 1065.93 31
13 -14 3 2817.28 837.812 28
13 -14 5 631.134 833.611 27
-14 -13 5 358.234 912.850 45
-14 -13 5 47.6736 801.949 42
13 -14 5 187.537 769.714 38
13 -14 5 -101.128 806.459 33
13 -14 5 76.7441 735.010 31
-13 14 7 935.292 678.070 29
13 -14 7 -77.9439 645.048 27
-14 -13 7 526.506 673.999 45
13 -14 7 -160.553 615.502 33
13 -14 7 746.206 625.657 31
-14 14 -6 7021.42 1010.68 17
-14 14 -6 6288.53 929.876 37
14 14 -6 6406.61 1059.26 35
-14 -14 -6 6935.64 1132.70 32
14 -14 -4 6153.64 998.166 18
-14 -14 -4 5280.35 1157.05 46
-14 14 -4 6589.53 1128.52 17
-14 14 -4 5456.14 1029.81 37
-14 -14 -4 6217.54 1281.34 32
-14 -14 -2 2251.82 1023.16 46
-14 14 -2 -522.835 813.788 17
-14 -14 -2 110.963 972.535 25
-14 14 -2 76.2796 748.457 37
-14 -14 -2 457.827 1022.86 32
14 -14 0 473.626 797.363 38
-14 14 0 297.699 803.746 29
-14 -14 0 -305.525 1085.25 25
-14 -14 0 191.200 931.649 45
14 -14 0 -269.530 742.538 31
-14 14 2 2135.68 1025.49 29
-14 -14 2 1388.53 966.890 45
-14 -14 2 1077.81 928.218 25
14 -14 2 1451.90 800.363 27
14 -14 2 490.729 812.556 38
14 -14 2 789.789 842.049 33
14 -14 2 343.764 749.521 31
14 -14 4 5612.76 1021.68 27
-14 -14 4 5638.80 1141.39 45
-14 -14 4 7021.70 1150.14 42
14 -14 4 6860.68 970.983 28
14 -14 4 5172.20 1036.97 38
14 -14 4 4862.93 1056.55 33
14 -14 4 4505.32 965.002 31
-14 14 6 5191.48 941.766 29
14 -14 6 6898.07 1006.32 27
14 -14 6 5476.42 943.524 33
-14 -14 6 6167.22 1028.62 45
14 -14 6 6908.81 929.047 31
14 -14 6 6129.94 853.303 28
-15 14 -5 7360.02 957.311 17
-15 14 -5 8455.67 994.554 37
14 15 -5 6230.05 1103.73 35
-14 -15 -5 7506.70 1128.84 32
15 -14 -3 4463.74 957.338 18
-14 -15 -3 3376.53 1028.32 46
-15 14 -3 2307.83 799.464 37
-14 -15 -3 3491.34 1104.64 32
-15 14 -3 4755.59 964.044 17
-15 14 -1 2088.77 818.991 29
-15 14 -1 1333.71 724.039 17
-14 -15 -1 680.405 898.772 25
-14 -15 -1 567.808 942.210 46
-15 14 -1 228.310 667.052 37
-14 -15 -1 1410.49 968.365 32
-15 14 1 505.564 823.006 29
-14 -15 1 575.601 885.242 45
-14 -15 1 2108.31 1070.69 25
15 -14 1 1805.25 819.088 38
15 -14 1 722.681 615.210 31
-15 14 3 3560.13 940.437 29
15 -14 3 2703.93 744.000 27
-14 -15 3 3148.65 970.529 45
15 -14 3 4983.75 949.924 38
15 -14 3 4211.01 941.823 33
15 -14 3 4272.17 898.719 31
-15 14 5 6765.16 980.735 29
15 -14 5 7987.01 963.063 27
-14 -15 5 8779.24 1073.72 45
15 -14 5 7510.49 998.263 33
15 -14 5 8719.57 995.989 31
-15 13 -6 2358.12 731.379 17
-15 13 -6 1682.06 641.943 37
13 15 -6 2747.50 936.453 35
-13 -15 -6 3468.79 976.124 32
-13 -15 -4 1967.90 1021.83 25
-13 -15 -4 2456.98 979.944 46
-15 13 -4 1182.06 760.772 37
-13 -15 -4 3847.52 1192.79 32
-13 -15 -2 11041.3 1554.31 46
-13 -15 -2 9621.90 1597.91 25
-15 13 -2 7123.98 1209.93 37
-13 -15 -2 10119.1 1522.26 32
-15 13 0 3476.15 1021.76 29
-13 -15 0 3436.79 1133.00 45
-13 -15 0 3367.04 1294.38 25
15 -13 0 2975.58 879.240 38
15 -13 0 1958.32 849.190 31
15 -13 2 13391.0 1324.37 27
-13 -15 2 9573.01 1483.11 25
-13 -15 2 8508.28 1313.71 45
-13 -15 2 9565.36 1391.71 42
15 -13 2 9913.44 1329.19 38
15 -13 2 9320.49 1300.52 33
15 -13 2 11239.6 1305.29 31
15 -13 2 10471.0 1374.34 19
15 -13 4 3310.20 847.385 27
-13 -15 4 2660.18 990.673 45
-13 -15 4 2935.17 960.169 42
15 -13 4 2314.37 852.842 38
15 -13 4 1274.64 806.171 33
15 -13 4 2835.69 890.174 31
15 -13 4 2492.11 871.682 19
15 -13 6 3433.59 792.346 27
-13 -15 6 1967.61 804.032 45
-13 -15 6 2660.12 741.250 42
15 -13 6 2787.70 735.317 38
15 -13 6 1725.96 697.605 33
15 -13 6 3506.77 789.506 31
-15 12 -7 237.679 587.081 17
-15 12 -7 395.541 587.827 37
12 15 -7 227.304 871.609 35
-12 -15 -7 75.9907 753.115 32
-12 -15 -5 -522.249 909.229 46
-12 -15 -5 774.103 931.869 25
-15 12 -5 90.0655 753.694 37
-12 -15 -5 625.197 999.316 32
-12 -15 -3 2827.15 1156.08 46
-12 -15 -3 2418.45 1251.95 25
-15 12 -3 1732.27 887.300 37
-12 -15 -3 4482.17 1374.21 32
-15 12 -1 3836.30 1109.02 29
-12 -15 -1 2856.80 1039.77 45
-12 -15 -1 4427.20 1456.78 25
15 -12 -1 2679.53 943.354 38
-12 -15 1 3288.83 1161.41 42
-12 -15 1 3616.90 1403.51 25
15 -12 1 3686.46 1110.38 38
15 -12 1 2002.55 879.315 33
-12 -15 1 3355.85 1115.58 45
15 -12 1 5053.33 1092.91 31
15 -12 1 2361.71 1018.18 19
-12 -15 3 2212.66 1070.40 45
-12 -15 3 1749.73 1050.42 42
-12 -15 3 1690.33 1059.12 25
15 -12 3 4484.62 1102.21 38
15 -12 3 3591.68 1071.54 33
15 -12 3 3599.05 994.214 31
15 -12 3 3304.35 1049.21 19
-12 -15 5 113.732 803.500 42
-12 -15 5 601.092 927.746 45
15 -12 5 1910.88 823.671 38
15 -12 5 578.067 756.100 33
15 -12 5 -253.218 723.656 31
15 -12 5 484.651 780.864 19
-12 -15 7 -471.099 754.416 45
-12 -15 7 97.3399 643.884 42
15 -12 7 -304.268 554.088 38
15 -12 7 -543.139 584.248 33
15 -12 7 240.205 569.234 31
15 -12 7 -166.131 558.266 19
-15 11 -8 6355.23 888.059 17
-15 11 -8 7081.17 891.032 37
11 15 -8 6110.67 1116.71 35
15 -11 -8 7452.36 973.011 21
-11 -15 -6 7839.94 1284.72 46
-15 11 -6 6989.85 1180.99 37
-11 -15 -6 9466.76 1368.17 32
-15 11 -4 12361.6 1554.22 26
-11 -15 -4 12168.9 1714.25 46
-11 -15 -4 12503.8 1797.03 25
-11 -15 -4 13686.9 1760.54 32
-15 11 -2 15608.3 1746.64 26
-11 -15 -2 17025.2 2038.31 25
15 -11 -2 16660.5 1589.20 38
-11 -15 0 1656.07 992.616 45
-15 11 0 1366.33 989.276 26
-11 -15 0 1713.23 1095.48 42
-11 -15 0 1633.98 1388.35 25
15 -11 0 1016.95 872.479 38
15 -11 0 1250.65 985.547 33
15 -11 0 2023.44 922.169 31
15 -11 0 1916.50 1008.54 19
15 -11 2 16586.1 1806.38 19
-11 -15 2 16347.5 1749.53 45
-11 -15 2 13736.2 1652.01 23
-11 -15 2 16116.8 1774.05 42
-11 -15 2 16984.8 2045.90 25
15 -11 2 14436.1 1736.19 40
15 -11 2 17616.4 1838.01 38
15 -11 2 16258.8 1754.75 33
15 -11 4 10797.4 1500.67 19
-11 -15 4 9996.43 1426.71 42
15 -11 4 12668.9 1523.09 40
15 -11 4 12679.3 1510.96 38
-11 -15 4 9316.48 1398.49 23
15 -11 4 11804.9 1499.89 33
15 -11 6 8130.88 1191.26 19
-11 -15 6 7981.84 1219.01 42
15 -11 6 8368.74 1177.97 38
15 -11 6 6706.28 1165.68 33
-11 -15 8 8277.88 893.399 42
15 -11 8 5900.56 900.247 33
15 -11 8 6777.64 867.172 31
15 -11 8 6766.46 801.139 19
10 15 -9 401.041 785.589 35
-15 10 -7 6008.48 1144.81 26
-15 10 -7 3841.90 956.064 37
10 15 -7 4525.23 1245.78 35
-10 -15 -7 5873.84 1197.00 32
-15 10 -5 3361.65 1129.37 26
-10 -15 -5 5528.65 1391.68 25
-10 -15 -5 4837.94 1364.39 32
-10 -15 -5 4289.79 1268.08 46
10 15 -3 1508.70 1142.68 29
-10 -15 -3 4564.31 1431.59 46
-15 10 -3 5127.17 1345.78 26
-10 -15 -3 2525.94 1404.61 25
10 15 -1 13245.5 1810.66 29
-10 -15 -1 18950.8 1900.16 45
-15 10 -1 18329.1 1947.99 26
-10 -15 -1 17387.5 1846.30 42
-10 -15 -1 16595.5 2161.63 25
15 -10 -1 17414.0 1727.54 38
15 -10 -1 16706.1 1701.00 33
15 -10 -1 16061.3 1727.09 19
15 -10 1 16628.3 1801.87 19
-10 -15 1 17795.7 1846.43 45
-10 -15 1 17182.2 1798.46 42
15 -10 1 17718.0 1881.00 40
-10 -15 1 16328.6 2036.78 25
15 -10 1 17537.1 1810.50 38
-10 -15 1 18739.1 1980.02 23
15 -10 1 17879.4 1855.12 33
15 -10 3 1675.14 1084.04 19
15 -10 3 2635.16 1222.15 44
-10 -15 3 2953.36 1257.79 42
15 -10 3 2706.21 1309.85 40
-10 -15 3 2596.21 1319.75 25
-10 -15 3 2585.93 1195.97 39
15 -10 3 1450.94 1035.03 38
-10 -15 3 3682.90 1282.31 23
15 -10 3 2325.52 1043.77 33
15 -10 5 4473.75 1164.79 19
15 -10 5 5512.29 1162.88 44
-10 -15 5 3716.51 1116.53 42
15 -10 5 5153.68 1172.40 40
-10 -15 5 4863.46 1036.95 39
15 -10 5 5279.46 1153.84 38
-10 -15 5 3164.66 1164.55 23
15 -10 5 4244.07 1137.99 33
15 -10 7 4587.73 984.725 19
-10 -15 7 4837.59 919.152 23
15 -10 7 5604.28 989.765 38
15 -10 7 6143.64 1097.31 33
-10 -15 7 6141.39 1086.31 42
15 -10 9 -83.9286 506.863 33
15 -10 9 27.0181 443.480 31
-9 -15 -10 2012.63 612.012 43
9 15 -10 2266.65 809.137 35
-15 9 -8 1743.13 747.801 37
9 15 -8 822.911 1012.50 35
-9 -15 -6 1161.03 1095.58 46
-9 -15 -6 1902.04 1113.72 25
-15 9 -6 1553.00 1064.39 26
-9 -15 -6 1272.18 1091.00 32
9 15 -4 6049.30 1513.14 29
-15 9 -4 8024.80 1525.64 26
-9 -15 -4 11442.3 1783.38 25
-9 -15 -4 8098.04 1624.80 46
9 15 -2 22451.4 2329.25 29
-15 9 -2 23242.2 2121.08 26
-9 -15 -2 25933.7 2065.22 42
-9 -15 -2 29329.6 2611.38 25
15 -9 -2 24373.2 1993.25 19
9 15 0 21161.9 2131.27 29
-9 -15 0 22128.7 1992.62 45
-15 9 0 23781.8 2015.02 26
-9 -15 0 23008.3 2100.98 42
-9 -15 0 24503.5 2440.35 25
15 -9 0 21305.6 1992.49 40
-9 -15 0 19945.6 2029.75 39
15 -9 0 20966.9 1958.64 38
-9 -15 0 20300.7 2003.19 23
15 -9 0 21651.9 2000.05 33
15 -9 0 23709.3 2102.92 30
15 -9 0 21690.2 2007.66 19
-9 -15 2 29559.3 2529.50 25
15 -9 2 28043.9 2359.84 44
-9 -15 2 29115.2 2256.21 42
-9 -15 2 24875.5 2092.13 39
-9 -15 2 22144.0 2001.77 23
15 -9 2 24861.9 2124.76 33
15 -9 2 25378.5 2186.32 30
15 -9 2 25959.4 2235.37 19
15 -9 2 24183.2 2153.14 40
15 -9 4 9433.39 1500.89 19
15 -9 4 11587.0 1687.04 44
-9 -15 4 9824.23 1557.94 25
-9 -15 4 10092.0 1514.90 42
15 -9 4 8102.92 1436.52 40
-9 -15 4 11418.0 1593.11 39
-9 -15 4 9076.55 1528.12 23
15 -9 4 8894.07 1474.25 30
15 -9 6 1326.80 933.244 19
15 -9 6 1013.95 906.926 44
-9 -15 6 433.425 963.543 42
15 -9 6 329.719 912.901 40
-9 -15 6 1358.55 934.729 39
15 -9 6 931.747 842.788 38
-9 -15 6 780.189 947.225 23
15 -9 8 1454.91 774.097 19
15 -9 8 2377.94 742.163 38
-9 -15 8 3019.02 867.381 42
8 15 -9 420.942 951.624 35
-8 -15 -7 1561.78 1148.09 46
-15 8 -7 2010.90 1091.66 26
-8 -15 -7 522.463 934.354 32
8 15 -5 3400.15 1304.01 29
-8 -15 -5 4437.07 1332.40 46
-15 8 -5 4904.13 1277.73 26
-8 -15 -5 6140.00 1486.62 25
8 15 -3 11549.1 1840.82 29
-15 8 -3 12955.1 1873.69 26
-8 -15 -3 14120.5 1915.66 25
15 -8 -1 1330.14 966.648 19
8 15 -1 823.118 1094.76 29
-15 8 -1 1959.06 1187.30 26
-8 -15 -1 1881.72 1157.65 42
15 -8 -1 768.927 962.463 40
-8 -15 -1 1647.69 1156.08 39
15 -8 -1 744.399 931.436 38
-8 -15 -1 1304.35 1056.53 23
15 -8 -1 934.639 1079.52 30
15 -8 1 1423.89 1049.39 19
15 -8 1 1440.85 1358.38 44
-8 -15 1 2033.25 1173.76 42
15 -8 1 1533.04 1069.53 40
-8 -15 1 1699.38 1148.33 39
-8 -15 1 1029.64 1158.36 23
15 -8 1 1437.61 1030.41 33
15 -8 1 2242.38 1244.84 30
15 -8 3 12864.3 1778.55 44
15 -8 3 14595.3 1788.50 40
-8 -15 3 10757.9 1546.18 39
-8 -15 3 15174.5 1815.61 23
15 -8 3 14872.3 1800.51 30
15 -8 5 5272.51 1303.50 44
15 -8 5 4814.75 1266.71 40
-8 -15 5 5889.51 1280.74 39
-8 -15 5 4544.22 1303.87 23
15 -8 5 6305.47 1287.86 30
15 -8 7 1345.96 928.143 19
15 -8 7 874.006 817.250 44
15 -8 7 416.104 843.928 40
-8 -15 7 519.301 842.879 39
15 -8 7 980.112 837.452 38
-8 -15 7 -112.302 843.068 23
15 -8 9 121.497 592.371 19
-8 -15 9 1233.86 747.220 42
-7 -15 -10 5426.44 913.049 43
7 15 -10 5725.19 1100.22 35
-15 7 -8 1036.71 919.479 26
7 15 -8 888.359 1209.88 35
7 15 -6 9310.76 1617.76 29
-7 -15 -6 11132.9 1741.67 46
-15 7 -6 6669.88 1433.60 26
-7 -15 -6 9320.00 1549.56 32
-7 -15 -4 6869.01 1639.03 25
7 15 -4 7645.51 1706.31 29
-7 -15 -4 6135.73 1476.96 46
-15 7 -4 7902.72 1619.27 26
7 15 -2 13779.1 1971.66 29
-15 7 -2 11750.1 1739.48 26
15 -7 -2 11639.4 1556.78 40
-7 -15 -2 12157.7 1525.52 23
15 -7 -2 11826.7 1606.52 30
15 -7 0 212.320 944.844 19
7 15 0 2170.35 1244.08 29
15 -7 0 212.498 1198.25 44
-15 7 0 1346.08 1105.80 26
-7 -15 0 -193.415 1082.45 42
15 -7 0 1353.83 1061.07 40
-7 -15 0 2239.28 1249.38 39
-7 -15 0 299.901 1051.33 23
15 -7 0 398.463 1108.64 30
-7 -15 2 14122.3 1757.83 39
15 -7 2 12614.1 1853.15 41
15 -7 2 10543.5 1661.43 40
15 -7 2 9704.46 1706.50 44
-7 -15 2 13208.2 1751.45 23
15 -7 2 10996.9 1705.86 30
15 -7 4 7342.61 1530.02 44
15 -7 4 8955.04 1578.68 41
15 -7 4 6618.52 1424.97 40
-7 -15 4 4685.26 1288.18 39
-7 -15 4 10630.9 1693.96 23
15 -7 4 6717.62 1386.36 30
15 -7 6 8043.90 1456.33 44
15 -7 6 5930.09 1290.46 41
15 -7 6 10056.4 1472.62 40
-7 -15 6 6059.61 1263.62 39
-7 -15 6 6678.69 1295.47 23
15 -7 6 7387.78 1370.07 30
15 -7 8 933.133 734.984 40
-7 -15 8 166.708 648.937 39
15 -7 8 318.780 663.509 38
-7 -15 8 1146.33 787.143 23
-7 -15 10 5595.57 760.307 42
-6 -15 -11 3026.57 663.804 43
-15 6 -9 3988.04 951.451 26
-15 6 -9 1136.09 814.447 36
6 15 -9 4671.29 1229.86 35
6 15 -7 4608.97 1352.55 29
-6 -15 -7 5393.83 1319.18 46
-15 6 -7 4619.22 1171.91 26
6 15 -5 9833.38 1740.82 29
-15 6 -5 11502.6 1738.87 26
-6 -15 -5 14586.0 1918.13 25
-6 -15 -5 11266.4 1753.14 46
-15 6 -3 8665.71 1649.25 26
15 -6 -3 10189.6 1459.59 30
6 15 -1 21568.1 2261.36 29
15 -6 -1 22437.4 2295.19 44
-15 6 -1 19036.4 2069.93 26
-6 -15 -1 22751.3 2002.72 42
15 -6 -1 19176.5 1887.03 40
-6 -15 -1 22508.9 2109.79 39
-6 -15 -1 19349.6 1878.44 23
15 -6 -1 19916.0 2004.30 30
15 -6 -1 20959.6 1895.62 19
6 15 1 19274.5 2100.75 29
15 -6 1 19650.8 2137.37 44
15 -6 1 19034.2 2110.68 41
15 -6 1 21816.2 2105.99 40
-6 -15 1 20314.1 1973.41 39
-6 -15 1 21620.2 2014.61 23
15 -6 1 19782.7 1980.38 30
15 -6 3 14771.8 1931.71 44
15 -6 3 11723.8 1750.18 41
15 -6 3 11280.9 1730.82 40
-6 -15 3 13548.9 1687.65 39
-6 -15 3 12799.6 1716.59 23
15 -6 3 12453.5 1759.01 30
15 -6 5 14440.5 1882.05 44
15 -6 5 9638.66 1573.59 41
15 -6 5 11802.7 1679.48 40
-6 -15 5 13724.4 1679.47 39
-6 -15 5 15032.2 1829.15 23
15 -6 5 11629.7 1645.33 30
15 -6 7 6051.03 1265.77 44
15 -6 7 3960.85 1141.41 40
-6 -15 7 4922.28 1118.54 39
-6 -15 7 3838.56 1045.60 23
15 -6 7 4555.66 1043.76 30
-5 -15 -10 1709.35 771.298 43
-15 5 -10 810.331 664.191 36
-15 5 -8 2155.58 961.124 26
-15 5 -8 1630.40 1008.89 36
5 15 -8 3328.94 1347.07 35
5 15 -6 160.075 1142.88 29
-5 -15 -6 1767.61 1207.74 46
-15 5 -6 832.925 1082.01 26
5 15 -4 20819.3 2277.95 29
5 15 -4 22235.5 2138.32 37
-5 -15 -4 23154.1 2358.93 46
5 15 -2 12213.5 1940.07 29
15 -5 -2 12928.1 1799.90 44
-5 -15 -2 12978.3 1714.08 39
5 15 -2 12106.4 1747.94 37
15 -5 -2 11424.7 1624.82 30
5 15 0 30832.6 2583.16 29
15 -5 0 28782.1 2426.33 44
15 -5 0 33049.8 2589.49 41
15 -5 0 28362.1 2262.65 40
-5 -15 0 29823.0 2263.88 23
-5 -15 0 32668.4 2385.65 39
15 -5 0 31090.3 2356.53 30
15 -5 2 9349.66 1739.71 44
15 -5 2 12395.1 1807.07 41
-5 -15 2 12868.8 1694.14 39
-5 -15 2 10950.1 1677.35 47
15 -5 2 11958.5 1723.72 30
15 -5 4 19935.7 2130.89 44
-5 -15 4 19966.7 2092.68 47
15 -5 4 23481.0 2261.95 41
15 -5 4 22827.7 2115.04 30
15 -5 6 1148.30 1232.89 41
15 -5 6 947.482 1079.40 44
15 -5 6 1746.04 1032.10 30
15 -5 8 2395.02 1056.39 44
15 -5 8 2140.34 894.291 40
-5 -15 8 2152.98 880.852 39
-5 -15 8 3352.17 1003.32 23
-4 -15 -11 -183.683 576.283 43
-15 4 -11 279.369 568.770 36
-15 4 -9 10774.2 1256.07 26
-15 4 -9 8079.37 1416.90 36
4 15 -9 12661.0 1601.28 35
4 15 -7 1758.64 1226.29 29
-15 4 -7 1053.55 1092.85 26
-15 4 -7 -15.4004 884.411 36
4 15 -5 1672.38 1221.91 29
-4 -15 -5 1797.42 1295.93 46
4 15 -5 3608.67 1196.96 37
4 15 -3 3079.10 1355.11 29
-4 -15 -3 1292.59 1065.87 39
4 15 -3 3028.88 1148.34 37
4 15 -1 57535.1 3416.13 29
15 -4 -1 60095.3 3281.46 44
15 -4 -1 58606.3 3321.24 41
15 -4 -1 53037.8 2896.42 40
-4 -15 -1 57881.5 3025.97 39
4 15 -1 59370.8 3191.91 37
-4 -15 -1 60538.8 2948.77 23
15 -4 -1 58105.6 3056.68 30
4 15 1 52442.2 3151.87 29
-4 -15 1 58410.8 3255.25 47
15 -4 1 61442.1 3371.83 41
15 -4 1 54031.7 3182.02 44
-4 -15 1 61397.9 3103.73 39
15 -4 1 54019.5 3070.75 30
15 -4 3 1310.86 1101.34 30
15 -4 3 3330.07 1283.62 44
15 -4 3 3574.33 1358.88 41
-4 -15 3 2941.34 1159.81 47
15 -4 5 2438.25 1160.43 30
15 -4 5 2793.57 1302.69 41
-4 -15 5 2181.95 1148.14 47
15 -4 7 1378.49 1026.19 41
15 -4 7 678.369 892.961 30
15 -4 9 10405.4 1327.14 44
15 -4 9 13300.2 1286.59 40
-4 -15 9 13107.5 1232.31 23
-3 -15 -10 5090.52 1000.74 43
-15 3 -10 3062.68 1034.74 36
3 15 -10 6210.94 1161.16 35
3 15 -8 9477.56 1560.67 29
-15 3 -8 10911.8 1488.78 26
-15 3 -8 12533.1 1580.72 36
3 15 -8 11369.0 1681.53 35
3 15 -6 387.842 1102.49 29
-3 -15 -6 138.226 1104.00 46
3 15 -6 524.949 954.555 37
3 15 -4 19279.9 2285.96 29
-3 -15 -4 19368.2 2169.64 46
3 15 -4 15876.7 1875.49 37
3 15 -2 36912.5 2847.09 29
15 -3 -2 44545.8 2781.37 44
15 -3 -2 41813.3 2831.22 41
-3 -15 -2 39520.7 2486.19 39
3 15 -2 41445.2 2698.49 37
-3 -15 -2 37442.4 2741.30 20
15 -3 -2 40564.2 2554.33 30
3 15 0 46237.5 3084.90 29
-3 -15 0 46723.6 2926.57 47
-3 -15 0 46748.6 2700.58 39
15 -3 0 43254.3 2838.55 44
15 -3 0 50064.1 3041.65 41
3 15 0 49853.1 2881.69 37
15 -3 0 49626.7 2893.54 30
15 -3 2 43297.9 2931.95 41
3 15 2 41179.2 2790.48 29
-3 -15 2 38080.6 2630.00 47
-3 -15 2 40504.3 2662.73 28
15 -3 2 42448.1 2915.05 44
15 -3 2 37488.7 2631.91 30
-3 -15 4 16946.1 1808.29 28
15 -3 4 20346.5 2218.06 41
-3 -15 4 19207.5 1992.53 47
15 -3 4 18771.7 2035.36 30
15 -3 6 1353.70 1132.75 30
15 -3 6 676.735 1178.52 41
-3 -15 6 1417.83 995.632 47
15 -3 10 7039.56 1019.37 44
-2 -15 -11 5367.11 915.176 43
-15 2 -11 1611.30 794.255 36
-15 2 -9 2821.68 993.037 26
-15 2 -9 1913.92 1081.46 36
2 15 -9 2544.22 1106.27 35
2 15 -7 12650.8 1611.13 37
2 15 -7 9759.93 1594.17 29
-15 2 -7 9424.85 1535.83 36
2 15 -5 6485.03 1580.19 29
-2 -15 -5 8916.72 1683.60 46
2 15 -5 8852.24 1501.16 37
-2 -15 -3 7051.95 1515.55 18
2 15 -3 8099.62 1616.61 29
-2 -15 -3 8219.98 1627.72 46
15 -2 -3 4768.29 1500.12 41
2 15 -3 7816.78 1462.30 37
-2 -15 -3 5675.93 1454.97 20
2 15 -1 39097.8 2851.13 29
-2 -15 -1 36480.3 2738.89 18
-2 -15 -1 38637.0 2682.84 47
15 -2 -1 39347.3 2639.82 44
15 -2 -1 41991.3 2849.51 41
-2 -15 -1 38965.3 2425.03 39
2 15 -1 38935.1 2587.62 37
-2 -15 -1 38541.6 2720.68 20
15 -2 -1 38463.8 2523.21 30
2 15 1 36196.2 2686.76 29
15 -2 1 38903.8 2720.58 44
-2 -15 1 42486.1 2835.03 28
15 -2 1 41047.0 2775.00 41
-2 -15 1 38914.3 2652.13 47
-2 -15 1 38951.7 2653.20 24
2 15 1 45630.4 2679.54 37
-2 -15 3 8134.88 1478.05 28
-2 -15 3 7814.62 1467.49 47
-2 -15 3 6582.71 1359.09 24
-2 -15 5 7604.29 1393.98 28
-2 -15 5 8455.37 1542.23 47
15 -2 7 12246.7 1559.91 30
15 -2 7 11120.4 1646.60 41
-2 -15 7 11807.6 1461.09 47
-2 -15 11 5566.80 717.037 39
-15 1 -12 858.130 569.559 36
-1 -15 -10 3654.19 1008.40 43
-15 1 -10 1099.18 868.086 36
-15 1 -8 5931.61 1276.35 26
1 15 -8 7102.43 1215.14 37
-15 1 -8 5097.04 1391.33 36
1 15 -6 17313.6 2088.86 29
1 15 -6 21598.2 2053.12 37
-1 -15 -4 1661.36 1187.25 18
1 15 -4 2404.02 1395.07 29
1 15 -4 1955.44 1044.95 37
-1 -15 -4 979.249 1227.22 46
-1 -15 -4 937.026 1243.22 20
1 15 -2 63336.5 3620.31 29
-1 -15 -2 57573.7 3396.69 18
-1 -15 -2 60574.3 3178.83 47
15 -1 -2 61334.4 3214.08 41
1 15 -2 61523.8 3200.02 37
-1 -15 -2 60532.5 3432.80 20
15 -1 -2 64651.0 3073.20 30
1 15 0 28464.5 2455.98 29
-1 -15 0 23979.5 2223.18 18
-1 -15 0 24651.5 2199.15 47
-1 -15 0 24505.4 2207.88 28
15 -1 0 26579.2 2246.96 44
15 -1 0 24721.6 2345.42 41
-1 -15 0 22504.2 2078.75 24
-1 -15 0 24751.8 2003.43 39
1 15 0 26516.4 2134.26 37
-1 -15 0 24974.1 2285.75 20
1 15 2 67958.5 3441.78 29
-1 -15 2 66829.4 3374.46 47
-1 -15 2 62517.1 3298.22 28
-1 -15 2 61714.8 3265.55 27
-1 -15 2 60807.3 3241.15 24
-1 -15 4 80.8466 938.797 47
-1 -15 4 1707.99 1051.78 28
-1 -15 4 1384.14 1045.07 24
-1 -15 4 1207.22 948.319 27
-1 -15 6 18960.9 1872.02 28
-1 -15 6 19508.5 1901.24 47
-1 -15 6 19330.8 1828.18 24
-15 0 -11 -32.6927 711.900 36
0 15 -11 -808.311 716.019 22
0 -15 -9 4264.46 1130.87 43
-15 0 -9 4240.57 1247.69 36
0 -15 -9 4533.28 1123.06 21
0 15 -7 14838.2 1808.10 29
0 15 -7 17218.4 1751.43 37
0 -15 -5 14155.7 2023.79 18
0 15 -5 13619.7 1889.72 29
0 15 -5 13694.3 1674.50 37
0 -15 -5 13170.5 1958.51 20
0 -15 -3 7372.42 1600.07 18
0 15 -3 10350.7 1821.49 29
0 15 -3 10352.4 1562.97 17
0 15 -3 8415.77 1469.84 37
0 -15 -3 10880.8 1789.01 20
0 15 -1 25750.2 2416.70 29
0 -15 -1 25147.4 2336.87 18
0 -15 -1 21254.0 2086.85 28
0 -15 -1 26521.2 2209.96 47
15 0 -1 28091.6 2321.51 41
0 -15 -1 25662.1 2161.01 24
0 15 -1 26243.8 2146.63 37
0 -15 -1 23982.2 2253.81 20
0 15 1 24502.9 2248.41 29
0 -15 1 27995.9 2317.04 18
0 -15 1 25437.2 2222.35 28
0 -15 1 27081.7 2259.11 47
0 -15 1 22510.4 2144.15 27
0 -15 1 25755.3 2138.40 24
0 15 1 26147.0 2052.09 37
0 -15 3 8435.63 1574.14 47
0 15 3 10066.4 1622.73 29
0 -15 3 7831.06 1384.20 28
0 -15 3 7546.17 1362.67 27
0 -15 3 6996.43 1405.40 24
0 -15 5 16648.7 1843.15 28
0 -15 5 15642.5 1816.47 47
0 -15 5 14262.2 1766.58 24
0 -15 5 12743.4 1642.71 27
0 -15 7 16431.4 1703.87 28
0 -15 7 12512.8 1550.85 47
-15 -1 -12 420.264 534.718 36
1 -15 -10 3862.51 934.993 43
-15 -1 -10 1751.28 918.767 36
1 -15 -8 606.197 910.096 43
-1 15 -8 603.952 855.783 37
-15 -1 -8 396.481 964.748 36
1 -15 -8 491.368 1016.88 21
-1 15 -6 1250.01 1169.26 29
-1 15 -6 1667.31 1147.05 37
1 -15 -4 13284.4 1992.43 18
-1 15 -4 11904.4 1841.57 29
-1 15 -4 12870.8 1687.26 17
-1 15 -4 13915.2 1745.09 37
1 -15 -4 15156.1 2125.30 20
1 -15 -2 19092.6 2129.14 18
-1 15 -2 16235.9 2059.03 29
-1 15 -2 17647.2 1881.28 17
1 -15 -2 17624.9 1868.87 24
1 -15 -2 16750.1 1885.68 47
-1 15 -2 14705.0 1785.59 37
1 -15 -2 18045.1 2090.00 20
1 -15 0 3615.21 1224.32 27
-1 15 0 5711.27 1448.46 29
1 -15 0 5066.75 1389.58 18
1 -15 0 4261.95 1154.81 28
1 -15 0 5926.90 1371.44 24
1 -15 0 4674.77 1269.83 47
-1 15 0 3906.19 1154.10 37
1 -15 0 5616.34 1430.17 20
1 -15 2 17431.7 1888.89 27
-1 15 2 17514.4 1894.20 29
1 -15 2 18532.2 1955.19 28
1 -15 2 17106.0 1910.03 24
1 -15 4 13002.3 1715.94 28
-1 15 4 13315.0 1690.55 29
1 -15 4 14182.6 1745.06 27
1 -15 4 13658.0 1765.05 24
1 -15 6 2438.59 1045.51 27
1 -15 6 639.578 887.411 24
1 -15 6 1565.31 949.857 28
1 -15 8 1655.56 876.351 28
1 -15 8 689.160 821.392 47
-15 -2 -11 760.439 773.913 36
-2 15 -9 3750.42 899.118 37
-15 -2 -9 1980.00 1132.68 36
2 -15 -9 3891.73 1124.99 21
-2 15 -7 3224.93 1090.51 37
2 -15 -7 2877.00 1169.24 21
-2 15 -5 50008.2 3108.27 29
2 -15 -5 50127.8 3316.83 18
-2 15 -5 49095.9 2919.04 17
-2 15 -5 50839.7 3007.19 37
2 -15 -5 50909.9 3381.08 20
2 -15 -3 4459.04 1458.03 18
-2 15 -3 4195.30 1386.71 29
-2 15 -3 2694.15 1003.82 17
2 -15 -3 2719.02 1068.64 24
-2 15 -3 5482.23 1350.88 37
2 -15 -3 3249.05 1362.69 20
2 -15 -1 3071.36 1254.60 27
-2 15 -1 2909.62 1305.55 29
2 -15 -1 1516.43 1260.53 18
2 -15 -1 1718.25 1160.38 28
-2 15 -1 2395.46 1154.62 17
15 2 -1 2731.66 1332.61 41
2 -15 -1 3770.91 1144.54 47
2 -15 -1 3682.79 1185.39 24
-2 15 -1 3558.58 1192.93 37
2 -15 -1 3046.52 1360.54 20
-2 15 1 4105.95 1385.50 29
2 -15 1 3756.04 1300.31 18
2 -15 1 2873.53 1095.56 28
2 -15 1 2636.72 1283.38 27
-15 -2 1 4416.12 1376.47 45
2 -15 1 2776.84 1049.48 24
-2 15 3 1734.01 1137.59 29
2 -15 3 3221.86 1213.78 27
2 -15 3 5401.47 1295.78 24
2 -15 3 2787.34 1133.77 28
2 -15 5 55123.5 3132.61 28
2 -15 5 54296.7 3051.46 27
2 -15 5 56107.9 3063.26 24
2 -15 7 3099.94 950.186 24
2 -15 7 3003.89 1030.09 28
-15 -3 -10 1460.50 883.190 36
3 -15 -10 2607.98 952.340 21
-3 15 -8 5836.56 1123.89 37
3 -15 -8 4758.41 1265.76 21
3 -15 -6 9137.82 1657.90 18
-3 15 -6 10425.7 1674.63 29
-3 15 -6 7337.85 1368.00 17
-3 15 -6 8111.59 1435.93 37
3 -15 -6 6991.77 1416.76 21
3 -15 -6 8551.58 1765.30 20
-3 15 -4 46206.2 3017.37 29
3 -15 -4 46427.2 3193.97 18
-3 15 -4 45968.4 2850.47 17
-3 15 -4 42638.2 2777.79 37
3 -15 -4 48322.0 3255.90 20
-3 15 -2 8551.56 1579.72 29
3 -15 -2 7860.31 1650.24 18
3 -15 -2 7185.04 1444.01 28
-3 15 -2 9653.67 1548.59 17
3 -15 -2 7882.31 1399.08 24
-3 15 -2 7104.14 1396.32 37
3 -15 -2 7850.81 1734.09 20
-3 15 0 47841.0 3040.07 29
-3 15 0 51155.0 2873.90 17
3 -15 0 45479.4 2857.57 28
-15 -3 0 43272.2 2696.16 45
3 -15 0 47002.9 2835.92 24
-3 15 0 44714.9 2655.52 37
3 -15 0 39272.5 2720.81 27
-3 15 2 8171.47 1614.05 29
3 -15 2 8520.93 1503.57 28
3 -15 2 8216.75 1533.67 27
3 -15 2 8721.71 1492.71 24
-15 -3 2 7902.44 1449.04 45
3 -15 2 7635.79 1453.83 31
-3 15 4 47435.4 2920.86 29
3 -15 4 44496.0 2852.75 28
3 -15 4 45959.6 2908.21 27
3 -15 4 46457.1 2924.64 24
3 -15 4 44870.1 2768.51 31
3 -15 6 11025.1 1575.10 27
3 -15 6 8119.55 1327.59 24
3 -15 8 4597.06 1125.30 28
-15 -4 -11 1648.70 765.285 36
-4 15 -9 665.365 668.514 37
-15 -4 -9 35.8642 880.163 36
4 -15 -9 -120.282 888.837 21
-4 15 -7 1329.05 976.119 17
-4 15 -7 3299.07 1123.07 37
4 -15 -7 1849.04 1129.38 21
4 -15 -5 3342.65 1384.46 18
-4 15 -5 991.474 996.196 29
-4 15 -5 1224.67 1055.89 17
-4 15 -5 2720.45 1067.03 37
4 -15 -5 1400.21 1268.60 20
-4 15 -3 8681.30 1669.83 29
4 -15 -3 9591.86 1726.63 18
-4 15 -3 9952.06 1521.23 17
-4 15 -3 7569.43 1460.77 37
-15 -4 -3 6828.95 1553.31 32
4 -15 -3 9330.56 1759.33 20
-4 15 -1 11234.8 1703.23 29
4 -15 -1 9851.71 1572.44 28
-4 15 -1 9459.08 1568.30 17
4 -15 -1 8653.40 1526.30 27
-15 -4 -1 9265.91 1707.62 45
4 -15 -1 8762.22 1399.80 24
-4 15 -1 8310.65 1437.14 37
4 -15 -1 10104.8 1552.24 47
-4 15 1 8870.16 1564.94 29
-4 15 1 10465.0 1536.68 17
-15 -4 1 8239.48 1574.65 45
4 -15 1 7323.49 1468.88 27
4 -15 1 7410.12 1412.69 24
4 -15 1 9983.46 1574.07 28
4 -15 1 9402.92 1543.16 31
-4 15 3 9985.86 1626.94 29
4 -15 3 9862.77 1579.92 27
-15 -4 3 9521.45 1582.22 45
4 -15 3 7960.66 1505.05 28
4 -15 3 10383.8 1580.49 24
4 -15 3 9813.99 1548.36 31
4 -15 5 2057.56 1094.29 27
-4 15 5 1257.71 1062.42 29
4 -15 5 769.367 979.381 24
4 -15 5 295.206 934.981 31
4 -15 7 1610.88 914.882 27
4 -15 7 2120.20 875.364 24
4 -15 9 -507.371 667.665 47
4 -15 9 610.331 864.647 28
-15 -5 -10 1145.36 828.250 36
5 -15 -10 1484.47 843.781 21
-5 15 -8 15973.6 1540.33 17
-5 15 -8 13605.9 1449.35 37
5 -15 -8 15849.4 1740.74 21
5 -15 -6 49643.7 3120.43 18
-5 15 -6 51185.3 2921.89 17
-5 15 -6 53141.5 2994.14 37
5 -15 -6 50886.2 3183.77 20
-5 15 -4 3374.12 1221.46 29
5 -15 -4 5678.04 1497.18 18
-5 15 -4 4450.70 1330.54 17
-5 15 -4 4187.48 1323.92 37
-15 -5 -4 5750.78 1509.74 32
5 -15 -4 3137.07 1404.54 20
-5 15 -2 68554.9 3559.86 29
5 -15 -2 69629.8 3817.89 18
-5 15 -2 67735.8 3468.30 17
5 -15 -2 64645.6 3246.92 28
5 -15 -2 62794.4 3337.39 27
5 -15 -2 68356.6 3224.47 24
-5 15 -2 66692.3 3390.87 37
-15 -5 -2 64249.3 3354.90 32
-5 15 0 456.955 1070.95 29
5 -15 0 -391.115 947.223 28
-5 15 0 -348.539 1030.71 17
5 -15 0 430.517 964.228 27
-15 -5 0 -868.076 1236.42 45
5 -15 0 -400.406 1014.85 24
-5 15 0 -172.685 936.022 37
5 -15 0 1510.72 1103.51 31
-5 15 2 66585.1 3538.42 29
5 -15 2 68423.0 3463.33 28
-15 -5 2 64537.1 3232.45 45
5 -15 2 67977.5 3452.55 24
5 -15 2 66941.9 3496.69 27
5 -15 2 59038.2 3292.69 31
-5 15 4 4241.85 1284.61 29
-15 -5 4 3828.24 1298.27 45
5 -15 4 4143.98 1269.58 27
5 -15 4 3241.85 1250.44 24
5 -15 4 3451.70 1173.77 33
5 -15 4 4171.29 1157.72 31
5 -15 6 54165.7 3026.37 27
5 -15 6 49991.7 2832.30 24
5 -15 6 53607.6 2824.83 31
5 -15 8 12808.7 1369.19 27
5 -15 10 516.293 577.302 28
-15 -6 -11 65.2755 576.319 36
-6 15 -9 2146.96 813.288 37
6 -15 -9 2047.99 918.594 21
6 -15 -7 3999.51 1134.21 18
-6 15 -7 7840.00 1349.05 37
6 -15 -7 8366.21 1449.16 21
-6 15 -7 6940.95 1266.33 17
6 -15 -5 18634.3 2076.82 18
-6 15 -5 15727.6 1797.27 17
-6 15 -5 18946.6 1938.38 37
-15 -6 -5 15533.2 2036.45 32
6 -15 -5 18534.7 2110.56 20
-6 15 -3 40658.3 2765.69 29
6 -15 -3 50436.6 3277.01 18
-6 15 -3 41308.5 2754.56 17
-6 15 -3 44022.5 2825.67 37
-15 -6 -3 39696.1 2872.30 32
6 -15 -3 46927.3 3175.26 20
6 -15 -1 30936.9 2424.29 27
-6 15 -1 34245.3 2665.75 29
-6 15 -1 33328.7 2430.20 17
6 -15 -1 30884.1 2330.45 28
-15 -6 -1 29939.4 2531.23 45
6 -15 -1 34267.8 2406.24 24
-6 15 -1 33577.7 2430.67 37
6 -15 -1 31419.1 2428.43 31
-6 15 1 33919.3 2580.17 29
-6 15 1 35006.6 2378.11 17
6 -15 1 35092.7 2528.03 28
6 -15 1 35307.5 2594.28 27
-15 -6 1 35882.7 2626.16 45
6 -15 1 33646.5 2535.73 24
6 -15 1 28851.6 2379.20 31
-6 15 3 40881.1 2853.20 29
-15 -6 3 40864.3 2598.77 45
6 -15 3 42315.8 2870.21 27
6 -15 3 40922.3 2713.18 33
6 -15 3 41399.7 2784.28 31
-6 15 5 14673.5 1848.73 29
6 -15 5 16262.9 1805.05 27
-15 -6 5 20451.3 1938.21 45
6 -15 5 15094.7 1785.80 24
6 -15 5 18032.7 1827.72 33
6 -15 5 18521.9 1893.88 31
6 -15 7 7059.46 1317.62 27
6 -15 7 4773.90 1076.77 24
6 -15 7 6733.69 1127.71 31
6 -15 9 1836.88 790.141 28
-15 -7 -10 583.817 708.062 36
7 -15 -10 4969.20 886.801 21
-7 15 -8 15188.1 1471.94 17
-7 15 -8 13440.8 1418.28 37
7 -15 -8 14808.5 1613.45 21
7 -15 -6 11133.4 1637.98 18
-7 15 -6 14076.1 1699.78 17
-7 15 -6 12769.0 1632.69 37
-15 -7 -6 11674.5 1820.91 32
7 -15 -6 12146.1 1664.94 20
-7 15 -4 8610.08 1454.55 29
7 -15 -4 7916.26 1570.85 18
-7 15 -4 7697.59 1495.43 17
-7 15 -4 6589.12 1428.52 37
-15 -7 -4 9558.51 1783.61 32
7 -15 -4 8585.94 1648.37 20
-7 15 -2 11598.0 1758.78 29
-7 15 -2 10742.6 1583.70 17
7 -15 -2 8671.72 1428.49 27
7 -15 -2 11320.6 1505.58 24
-15 -7 -2 10762.4 1758.90 45
-7 15 -2 10837.2 1638.82 37
-15 -7 -2 10699.2 1686.96 32
-7 15 0 13010.5 1817.29 29
7 -15 0 11917.1 1594.11 28
-7 15 0 15326.5 1754.87 17
7 -15 0 13833.0 1776.11 27
-15 -7 0 12911.9 1805.51 45
7 -15 0 14505.0 1797.15 24
-7 15 0 12036.8 1601.26 37
7 -15 0 13007.9 1736.40 31
-7 15 2 8879.35 1551.16 29
7 -15 2 10374.1 1663.74 27
-15 -7 2 10125.6 1695.80 45
7 -15 2 11809.6 1617.39 28
7 -15 2 9033.32 1610.66 33
7 -15 2 9298.86 1582.62 31
-7 15 4 8293.93 1567.15 29
-15 -7 4 7862.01 1542.15 45
7 -15 4 8822.79 1550.32 27
7 -15 4 9297.49 1523.13 33
7 -15 4 7010.27 1428.33 31
7 -15 6 14844.4 1690.18 24
-7 15 6 14286.1 1678.94 29
7 -15 6 15725.6 1775.29 27
7 -15 6 14715.2 1625.25 33
7 -15 6 16333.5 1686.03 31
7 -15 8 15608.5 1487.45 27
7 -15 8 15435.9 1350.82 24
7 -15 10 3219.59 714.318 28
-8 15 -9 2181.61 632.357 17
-8 15 -9 3371.80 714.369 37
8 -15 -9 3515.53 934.731 21
8 -15 -7 20942.4 1789.58 18
-8 15 -7 20509.8 1791.19 17
-8 15 -7 17965.9 1697.77 37
8 -15 -5 22648.9 2136.98 18
-8 15 -5 20137.1 2006.77 17
-8 15 -5 22949.9 2059.55 37
8 -15 -5 24632.2 2222.52 20
-15 -8 -5 21078.5 2198.46 32
-8 15 -3 4204.52 1301.28 29
8 -15 -3 6266.59 1512.72 18
-8 15 -3 5566.98 1366.74 17
-8 15 -3 7543.10 1487.38 37
-15 -8 -3 6011.99 1506.00 32
8 -15 -3 5095.45 1358.96 20
-8 15 -1 7889.60 1606.14 29
8 -15 -1 3797.34 1134.03 28
-8 15 -1 5643.03 1369.01 17
8 -15 -1 4184.44 1311.51 27
-15 -8 -1 5180.21 1591.08 45
8 -15 -1 6474.42 1197.94 24
-8 15 -1 2675.94 1170.92 37
-15 -8 -1 4015.80 1483.63 32
8 -15 -1 3198.40 1134.34 31
8 -15 1 6107.52 1314.37 28
-8 15 1 6920.29 1552.29 29
-15 -8 1 5073.65 1442.14 45
-8 15 1 3890.15 1137.62 17
8 -15 1 3214.64 1139.78 27
8 -15 1 4529.92 1312.88 33
8 -15 1 5158.02 1271.90 31
-8 15 3 6642.73 1511.99 29
8 -15 3 5121.63 1321.97 27
-15 -8 3 4285.02 1374.35 45
8 -15 3 5505.46 1305.02 33
8 -15 3 4182.47 1247.04 31
-8 15 5 25454.2 2216.96 29
8 -15 5 24706.2 2146.77 27
-15 -8 5 24082.4 2043.29 45
8 -15 5 27125.5 2156.32 33
8 -15 5 25154.3 2132.83 31
-8 15 7 19751.6 1678.16 29
8 -15 7 20459.6 1840.61 27
8 -15 7 20669.6 1707.82 24
8 -15 7 20131.0 1663.92 31
8 -15 9 2185.26 693.254 27
-15 -9 -10 447.515 555.175 36
9 -15 -10 4017.44 722.627 21
-9 15 -8 -574.799 675.721 17
-9 15 -8 -437.905 673.668 37
9 -15 -8 236.702 776.292 21
9 -15 -6 4459.43 1156.14 18
-9 15 -6 3919.19 1104.42 17
-9 15 -6 3283.25 1050.76 37
-15 -9 -6 4204.44 1361.87 32
9 -15 -6 3901.73 1139.48 20
9 -15 -4 4239.01 1285.47 18
-9 15 -4 5831.06 1336.79 17
-9 15 -4 4577.01 1294.98 37
-15 -9 -4 5731.66 1520.90 32
9 -15 -4 3515.89 1269.15 20
-9 15 -2 1815.27 1138.43 29
-9 15 -2 3767.22 1188.86 17
-15 -9 -2 4062.28 1405.89 45
-9 15 -2 3803.92 1296.05 37
-15 -9 -2 2288.51 1323.71 32
-15 -9 0 21414.7 2143.46 45
-9 15 0 19865.3 2129.08 29
-9 15 0 19337.5 1926.32 17
9 -15 0 20869.7 1844.00 28
9 -15 0 22729.9 2035.83 27
-15 -9 0 21268.2 2337.84 25
-9 15 0 20654.1 1909.55 37
-15 -9 0 21160.2 2060.58 32
9 -15 0 18244.1 1858.42 31
-9 15 2 2115.73 1153.57 29
9 -15 2 2209.11 1106.93 27
-15 -9 2 2030.96 1130.29 45
9 -15 2 3148.33 1096.65 28
9 -15 2 3757.21 1194.12 33
9 -15 2 3318.59 1241.87 31
-9 15 4 5891.75 1452.91 29
9 -15 4 5647.60 1304.12 27
-15 -9 4 4059.38 1282.01 45
9 -15 4 4108.42 1125.78 33
9 -15 4 4803.00 1212.88 31
-9 15 6 2551.85 1017.41 29
-15 -9 6 4828.30 1131.56 45
9 -15 6 5037.71 1178.54 27
9 -15 6 3231.82 987.213 33
9 -15 6 3417.42 988.558 31
9 -15 8 672.608 750.738 27
9 -15 8 536.228 604.205 24
9 -15 8 683.692 627.220 31
-15 -10 -9 588.011 610.530 36
10 -15 -9 469.508 606.971 21
-10 15 -7 -600.071 750.670 17
-10 15 -7 670.950 737.123 37
10 -15 -5 5848.26 1233.51 18
-10 15 -5 4899.55 1186.31 17
-10 15 -5 7282.52 1339.65 37
-15 -10 -5 5713.31 1463.86 32
10 -15 -5 5067.53 1168.01 20
-10 15 -3 1276.83 1004.66 29
10 -15 -3 2342.39 1088.87 18
-10 15 -3 2339.34 1103.52 17
-10 15 -3 956.841 931.857 37
-15 -10 -3 1789.30 1308.43 32
10 -15 -3 1324.82 1127.91 20
-10 15 -1 6989.39 1324.70 17
-10 15 -1 7156.54 1443.43 29
-15 -10 -1 7504.26 1699.05 25
10 -15 -1 7764.51 1307.21 27
-15 -10 -1 7383.22 1597.62 45
10 -15 -1 7432.40 1317.96 24
-10 15 -1 4915.36 1200.80 37
-15 -10 -1 5893.03 1483.83 32
10 -15 -1 7095.02 1283.69 31
10 -15 1 6956.73 1276.24 28
-10 15 1 7293.26 1498.84 29
10 -15 1 6500.51 1287.93 27
-15 -10 1 6814.24 1594.97 45
-15 -10 1 5486.15 1494.87 25
10 -15 1 6029.97 1349.23 33
10 -15 1 9123.07 1489.38 31
-10 15 3 2251.02 1210.69 29
10 -15 3 -229.068 956.368 27
-15 -10 3 1573.46 1140.06 45
10 -15 3 1176.16 863.487 28
10 -15 3 821.154 953.203 38
10 -15 3 1084.39 955.114 33
10 -15 3 1278.12 995.362 31
-10 15 5 7840.81 1451.19 29
10 -15 5 6466.74 1289.25 27
-15 -10 5 6010.60 1290.84 45
10 -15 5 5450.25 1178.56 33
10 -15 5 6109.98 1196.89 31
-10 15 7 240.148 781.212 29
10 -15 7 700.408 750.943 27
-15 -10 7 1480.64 829.382 45
10 -15 7 659.506 704.225 24
10 -15 7 537.014 649.079 33
10 -15 7 658.011 675.926 31
10 -15 9 1355.62 605.906 28
10 -15 9 1483.08 598.069 27
-11 15 -8 4880.04 821.121 17
-11 15 -8 3536.93 703.929 37
11 -15 -8 3391.50 849.941 21
-11 15 -6 1847.60 857.552 17
-11 15 -6 3146.13 989.850 37
-15 -11 -6 1386.92 1037.76 32
11 -15 -4 4077.42 1159.21 18
-11 15 -4 4092.23 1147.50 17
-11 15 -4 4314.38 1140.05 37
-15 -11 -4 3802.74 1314.88 32
11 -15 -4 5637.76 1259.71 20
-11 15 -2 9456.94 1417.56 29
-11 15 -2 8720.98 1423.09 17
-15 -11 -2 7771.19 1718.97 25
-11 15 -2 8183.60 1407.21 37
-15 -11 -2 8752.09 1587.10 32
-11 15 0 13976.2 1581.51 17
-11 15 0 13709.7 1790.52 29
-15 -11 0 10486.4 1612.76 45
11 -15 0 12931.9 1547.75 27
-15 -11 0 12302.2 1922.97 25
-11 15 0 10969.7 1402.75 37
-15 -11 0 12908.2 1726.01 32
11 -15 0 11579.4 1504.07 31
-11 15 2 10175.9 1578.01 29
11 -15 2 10257.3 1324.71 28
11 -15 2 11274.2 1497.11 27
-15 -11 2 9697.68 1540.12 45
-15 -11 2 7932.43 1429.57 25
11 -15 2 8646.96 1417.60 38
11 -15 2 8635.18 1432.35 33
11 -15 2 7573.05 1292.31 31
-11 15 4 5795.69 1316.69 29
-15 -11 4 3457.69 1160.71 45
11 -15 4 5241.48 1191.16 33
11 -15 4 5653.17 1283.22 27
11 -15 4 3460.12 1092.72 31
-11 15 6 2397.38 898.113 29
11 -15 6 3858.95 1134.45 27
-15 -11 6 1998.06 946.774 45
11 -15 6 2444.14 920.636 33
11 -15 6 2312.00 835.956 31
11 -15 8 4498.06 848.941 27
11 -15 8 4346.58 791.242 28
11 -15 8 3978.85 683.097 24
11 -15 8 5033.24 742.904 31
-12 15 -7 980.468 652.058 17
-12 15 -7 2068.86 717.009 37
12 -15 -7 -92.3710 694.422 21
-12 15 -5 562.647 789.245 17
12 -15 -5 868.712 722.735 18
-12 15 -5 1008.07 798.216 37
-15 -12 -5 1125.49 1082.80 32
12 -15 -3 1392.98 974.655 18
-12 15 -3 1535.32 977.353 17
-15 -12 -3 -49.3517 892.225 46
-12 15 -3 133.668 778.440 37
-15 -12 -3 329.907 1058.22 32
12 -15 -3 216.155 898.664 20
-12 15 -1 726.070 896.708 29
-12 15 -1 240.389 815.840 17
-15 -12 -1 44.2214 1028.77 45
-15 -12 -1 1345.75 1200.60 25
-12 15 -1 1622.82 896.789 37
-15 -12 -1 597.030 1020.13 32
12 -15 -1 -2.04726 713.184 31
12 -15 1 1666.67 880.013 27
-12 15 1 2513.44 1105.36 29
-15 -12 1 921.378 1112.45 45
-15 -12 1 1580.25 1175.24 25
-15 -12 1 -127.077 974.338 32
12 -15 1 1912.52 986.464 31
-12 15 3 569.059 877.025 29
12 -15 3 743.103 793.302 27
-15 -12 3 -836.127 993.149 45
12 -15 3 147.901 762.293 28
12 -15 3 -508.449 840.865 38
12 -15 3 33.9829 833.639 33
12 -15 3 426.426 864.678 31
-12 15 5 464.909 880.392 29
12 -15 5 1574.43 925.181 27
-15 -12 5 836.077 924.296 45
12 -15 5 779.389 701.660 28
12 -15 5 -619.189 814.975 33
12 -15 5 713.898 793.486 31
12 -15 7 1750.05 702.753 27
12 -15 7 1537.84 688.473 28
-12 15 7 1789.64 665.068 29
-15 -12 7 2413.40 751.024 45
12 -15 7 961.635 560.759 24
12 -15 7 975.162 618.540 33
12 -15 7 1166.22 634.782 31
-13 15 -6 2720.59 826.952 17
-13 15 -6 3266.23 778.123 37
-15 -13 -6 2325.81 910.090 32
13 -15 -4 16710.5 1471.66 18
-13 15 -4 15509.4 1490.99 17
-15 -13 -4 18157.9 1512.58 46
-13 15 -4 15530.5 1484.63 37
13 -15 -4 18048.8 1513.99 20
-15 -13 -4 16912.7 1668.88 32
-13 15 -2 7970.70 1214.65 29
-15 -13 -2 9647.74 1387.02 46
-13 15 -2 9638.41 1265.58 37
-15 -13 -2 7979.06 1380.16 32
-13 15 -2 8863.79 1256.90 17
13 -15 -2 10145.0 1413.72 20
-13 15 0 1530.85 930.528 29
-15 -13 0 1474.27 1043.40 45
-15 -13 0 13.4983 997.048 25
-13 15 0 1297.56 797.792 17
13 -15 0 2656.24 879.460 24
-15 -13 0 1046.19 961.291 32
13 -15 0 1227.36 780.375 31
13 -15 2 9938.48 1231.80 27
-13 15 2 9752.16 1351.06 29
-15 -13 2 8056.34 1350.00 45
13 -15 2 8361.81 1200.96 31
-13 15 4 18783.3 1678.88 29
13 -15 4 18897.0 1582.12 27
13 -15 4 18094.0 1383.13 28
-15 -13 4 18550.7 1585.72 45
13 -15 4 16698.8 1525.69 33
13 -15 4 18870.5 1585.99 31
-13 15 6 1905.34 765.845 29
13 -15 6 4366.23 872.742 27
-15 -13 6 5732.94 1057.92 45
13 -15 6 2363.09 689.119 28
13 -15 6 3849.94 843.093 24
13 -15 6 2843.39 784.249 33
13 -15 6 1783.65 680.533 31
-14 15 -5 1023.95 636.783 17
-14 15 -5 2507.57 716.592 37
-15 -14 -5 1218.88 826.684 32
14 -15 -3 18406.6 1514.82 18
-14 15 -3 16674.1 1442.32 17
-15 -14 -3 16806.3 1458.26 46
-14 15 -3 16142.5 1381.67 37
-15 -14 -3 17412.0 1634.88 32
14 -15 -3 17897.6 1436.30 20
-14 15 -1 2046.60 802.154 29
-15 -14 -1 452.586 777.143 46
-15 -14 -1 1602.18 1008.79 25
-14 15 -1 -26.7778 608.580 37
-15 -14 -1 861.634 944.095 32
-14 15 -1 1163.87 699.795 17
14 -15 1 1540.70 713.478 27
-14 15 1 1834.86 862.002 29
-15 -14 1 992.188 970.388 45
-15 -14 1 2929.73 1015.31 25
-15 -14 1 2743.76 1032.67 32
14 -15 1 1498.01 766.714 31
-14 15 3 17662.1 1553.24 29
-15 -14 3 16750.8 1483.81 45
14 -15 3 16859.5 1393.07 27
14 -15 3 16856.5 1414.51 31
-14 15 5 1071.23 716.347 29
14 -15 5 1149.35 640.271 24
14 -15 5 1449.61 555.273 28
14 -15 5 2268.03 689.154 27
-15 -14 5 2292.60 785.655 45
14 -15 5 2395.53 695.953 31
-15 15 -4 15184.5 1181.93 17
-15 -15 -4 17228.5 1242.09 46
-15 15 -4 13407.9 1097.68 37
-15 -15 -4 15235.2 1342.90 32
15 -15 -2 6469.20 941.461 18
-15 15 -2 4702.55 861.701 17
-15 -15 -2 5444.79 958.116 46
-15 15 -2 5913.81 876.058 37
-15 -15 -2 5062.54 1045.75 32
15 -15 -2 4886.00 858.101 20
-15 15 0 761.283 648.776 29
-15 -15 0 1244.70 721.896 46
-15 -15 0 946.653 818.355 32
-15 15 2 5582.79 937.570 29
15 -15 2 4721.43 773.472 27
-15 -15 2 6313.54 1034.68 45
15 -15 2 6928.36 886.481 24
15 -15 2 4656.97 818.703 31
-15 15 4 16172.3 1268.37 29
-15 -15 4 16946.6 1274.09 45
15 -15 4 17487.7 1234.76 24
15 -15 4 15446.1 1141.83 27
15 -15 4 15386.9 1145.79 31
-15 -16 -3 5761.20 906.375 32
16 -15 -1 5859.60 849.559 18
-15 -16 -1 4662.55 819.225 46
-15 -16 -1 5604.89 928.151 32
-15 -16 1 3437.56 797.460 46
-16 15 1 5391.09 779.793 29
-15 -16 1 5953.12 892.288 32
-16 15 3 6788.22 827.343 29
-15 -16 3 8949.22 908.916 45
16 -15 3 6744.97 741.574 24
16 -15 3 6345.97 715.325 31
-16 14 -4 8359.88 934.708 17
-14 -16 -4 9488.65 1008.40 46
-16 14 -4 7179.14 882.501 37
-14 -16 -4 9337.17 1126.72 32
16 -14 -2 4019.48 850.747 18
-16 14 -2 2749.95 719.903 17
-14 -16 -2 2587.59 931.996 25
-16 14 -2 2723.77 685.959 37
-14 -16 -2 2973.73 944.978 32
-14 -16 -2 2291.25 864.269 46
-16 14 0 1491.43 643.157 29
-14 -16 0 2585.70 857.664 45
-14 -16 0 1609.19 984.649 25
-14 -16 0 1099.65 854.277 32
-16 14 2 2233.68 757.362 29
-14 -16 2 3278.74 896.882 45
-14 -16 2 3192.43 920.526 25
-14 -16 2 4987.96 972.191 32
16 -14 2 3227.27 760.631 31
-16 14 4 8904.19 1009.48 29
16 -14 4 7751.86 838.019 27
-14 -16 4 9948.10 1050.63 45
16 -14 4 10677.4 979.247 31
-13 -16 -5 -893.098 786.552 46
-16 13 -5 -40.6454 573.103 17
-16 13 -5 966.622 631.729 37
13 16 -5 2253.45 867.714 35
-13 -16 -5 1324.50 818.365 32
-13 -16 -3 3836.81 1040.87 46
-16 13 -3 5275.70 1018.33 17
-13 -16 -3 3797.45 1032.35 25
-16 13 -3 2549.66 839.940 37
-13 -16 -3 5218.77 1152.43 32
-13 -16 -1 2974.81 1028.76 46
-13 -16 -1 2852.92 838.382 45
-13 -16 -1 3226.84 1174.41 25
-16 13 -1 3744.07 877.431 17
-16 13 -1 2873.41 848.317 37
-13 -16 1 2385.82 1073.47 25
-16 13 1 3904.76 952.300 29
-13 -16 1 2878.78 949.521 45
16 -13 1 1853.34 774.918 38
16 -13 1 2958.83 813.136 31
16 -13 3 5098.91 879.326 27
-13 -16 3 5062.76 1009.72 45
-13 -16 3 5424.25 1043.56 42
-13 -16 3 2440.83 931.824 25
16 -13 3 4081.56 914.840 38
16 -13 3 3466.40 838.639 33
16 -13 3 3831.77 856.221 31
16 -13 5 1375.51 618.908 27
-13 -16 5 1094.85 731.225 45
-13 -16 5 488.525 656.585 42
16 -13 5 1506.57 646.084 38
16 -13 5 1261.21 604.489 33
16 -13 5 1446.78 633.634 31
-16 12 -6 324.477 606.203 17
-16 12 -6 115.037 556.568 37
12 16 -6 300.619 794.328 35
-12 -16 -6 543.482 753.090 32
-12 -16 -4 856.962 887.553 46
-12 -16 -4 143.073 889.266 25
-16 12 -4 375.640 672.811 37
-12 -16 -4 326.063 911.006 32
-12 -16 -2 671.516 1081.92 25
-16 12 -2 754.189 793.432 37
-12 -16 -2 455.904 904.802 46
-16 12 0 11730.7 1376.37 29
-12 -16 0 13900.5 1448.92 45
-12 -16 0 13191.6 1721.00 25
16 -12 0 16537.7 1498.91 38
-16 12 0 12877.1 1349.52 37
-12 -16 2 1411.60 942.996 45
-12 -16 2 1650.21 989.584 42
-12 -16 2 1379.38 989.835 25
16 -12 2 351.965 801.862 38
16 -12 2 1267.85 853.381 33
16 -12 2 1434.29 731.462 31
16 -12 2 598.481 768.730 19
-12 -16 4 1369.63 871.479 45
-12 -16 4 -75.9390 807.039 42
16 -12 4 24.9424 700.556 38
16 -12 4 -156.094 704.059 33
16 -12 4 656.945 721.880 31
16 -12 4 183.907 731.859 19
-12 -16 6 758.648 762.604 45
-12 -16 6 244.255 612.528 42
16 -12 6 406.523 539.734 38
16 -12 6 664.948 655.896 33
16 -12 6 844.391 630.209 31
16 -12 6 865.119 632.579 19
-16 11 -7 2889.43 745.570 37
11 16 -7 2736.77 924.840 35
-11 -16 -7 4682.92 898.062 32
-11 -16 -5 1869.61 973.193 46
-11 -16 -5 2145.25 1046.43 25
-16 11 -5 2343.14 898.694 37
-11 -16 -5 2336.34 1083.40 32
-11 -16 -3 48.7809 1119.81 25
-11 -16 -3 2202.98 1135.73 46
-16 11 -3 882.487 939.047 26
-11 -16 -1 496.169 944.915 45
-11 -16 -1 845.677 1261.58 25
16 -11 -1 1969.91 863.487 38
-16 11 -1 194.022 833.718 26
-11 -16 1 -216.985 912.873 45
-11 -16 1 396.555 938.251 42
16 -11 1 879.875 884.972 38
-11 -16 1 615.940 1091.62 25
16 -11 1 1075.97 896.190 33
16 -11 1 1952.89 844.211 31
16 -11 1 1007.65 862.286 19
16 -11 3 1172.06 898.056 19
-11 -16 3 -157.276 895.182 45
-11 -16 3 -20.3385 925.262 42
-11 -16 3 1305.36 1055.50 25
16 -11 3 667.195 844.487 38
-11 -16 3 249.129 933.736 23
16 -11 3 675.884 803.879 33
16 -11 3 2825.39 1003.62 31
16 -11 5 3384.51 978.775 19
-11 -16 5 3217.63 963.207 42
16 -11 5 2815.48 865.453 38
16 -11 5 1178.50 834.840 33
16 -11 5 2485.91 837.941 31
-11 -16 7 2732.21 750.752 42
16 -11 7 2172.60 656.295 38
-11 -16 7 3606.28 828.938 45
16 -11 7 2516.88 710.357 33
16 -11 7 3249.59 765.502 31
16 -11 7 1472.07 581.601 19
-16 10 -8 9124.30 909.839 37
10 16 -8 10591.5 1261.20 35
16 -10 -8 8350.95 924.914 21
-10 -16 -6 495.356 842.219 46
-16 10 -6 832.006 892.967 26
-10 -16 -6 332.632 813.699 25
-10 -16 -6 -158.162 850.687 32
-10 -16 -4 5684.14 1325.79 46
-10 -16 -4 5143.29 1340.64 25
-16 10 -4 6044.78 1279.91 26
-10 -16 -4 7232.94 1472.51 32
10 16 -2 408.702 1011.71 29
-16 10 -2 2420.25 1095.88 26
-10 -16 -2 1320.49 1152.68 25
10 16 0 -487.624 940.016 29
-10 -16 0 319.756 941.324 45
-16 10 0 -797.779 916.694 26
-10 -16 0 190.901 932.140 42
16 -10 0 -423.978 931.795 40
-10 -16 0 1400.93 1339.29 25
16 -10 0 -844.021 766.338 38
16 -10 0 -438.265 791.343 33
16 -10 0 804.952 918.114 19
-10 -16 0 -121.923 946.722 23
16 -10 2 1529.90 991.501 19
-10 -16 2 1662.55 1085.08 45
-10 -16 2 221.006 916.496 42
-10 -16 2 1593.86 1173.23 25
16 -10 2 1105.21 1042.95 40
16 -10 2 1740.81 972.368 38
-10 -16 2 1781.19 1142.60 23
16 -10 2 2077.13 992.496 33
16 -10 4 5385.14 1194.51 19
-10 -16 4 5237.18 1169.47 42
-10 -16 4 6350.81 1298.27 25
16 -10 4 4067.36 1115.10 40
16 -10 4 5125.26 1146.97 38
-10 -16 4 5678.58 1318.84 23
16 -10 4 5641.54 1160.70 33
-10 -16 4 5321.90 1129.64 39
16 -10 6 -333.268 745.495 19
-10 -16 6 1111.15 845.384 42
16 -10 6 -49.9251 678.087 40
16 -10 6 -493.216 720.926 38
-10 -16 6 -322.885 720.712 23
16 -10 6 -370.431 691.201 33
-10 -16 8 9246.88 897.645 42
16 -10 8 8791.93 970.244 33
16 -10 8 9219.41 942.073 31
16 -10 8 10623.2 941.260 19
-9 -16 -9 649.051 558.104 43
9 16 -9 1354.46 725.364 35
-16 9 -7 5473.58 1061.66 26
-16 9 -7 5939.20 1030.03 37
9 16 -7 5330.74 1307.75 35
-9 -16 -7 5301.34 1057.78 32
-16 9 -5 3703.24 1147.72 26
-9 -16 -5 5337.34 1280.73 25
-9 -16 -5 6283.47 1347.83 32
-9 -16 -5 5438.32 1266.10 46
9 16 -3 3311.02 1321.88 29
-16 9 -3 256.591 976.601 26
-9 -16 -3 1939.20 1127.06 46
-9 -16 -3 740.478 1195.35 25
9 16 -1 11324.5 1683.90 29
-9 -16 -1 12378.6 1597.12 42
16 -9 -1 14216.3 1691.17 40
-9 -16 -1 14475.4 2085.70 25
-16 9 -1 12020.3 1630.23 26
16 -9 -1 13679.9 1530.93 38
-9 -16 -1 12413.6 1600.32 23
16 -9 -1 14257.3 1582.12 19
16 -9 1 12777.9 1612.63 19
-9 -16 1 12633.2 1609.61 45
-9 -16 1 15246.1 1747.93 42
16 -9 1 11719.7 1606.90 40
-9 -16 1 16063.6 2003.03 25
-9 -16 1 10225.7 1588.93 39
16 -9 1 14303.1 1691.80 38
-9 -16 1 12210.9 1675.60 23
16 -9 1 14161.6 1602.91 33
16 -9 1 13803.3 1683.65 30
16 -9 3 1426.94 1025.29 19
16 -9 3 1498.37 1119.51 44
-9 -16 3 1576.34 1096.22 42
-9 -16 3 2635.54 1219.94 25
16 -9 3 1040.52 1066.31 40
-9 -16 3 1782.50 1063.28 39
16 -9 3 1838.91 1006.66 38
-9 -16 3 2005.38 1151.70 23
16 -9 3 1910.01 979.847 33
16 -9 3 928.026 972.467 30
16 -9 5 4303.58 1104.67 19
16 -9 5 4693.54 1146.50 44
-9 -16 5 4667.53 1221.64 42
16 -9 5 4902.52 1130.67 40
-9 -16 5 5131.65 1038.96 39
16 -9 5 4779.24 1136.51 38
-9 -16 5 4988.14 1228.10 23
16 -9 5 4152.07 1131.43 33
16 -9 7 7041.81 1089.88 19
-9 -16 7 5794.88 1019.61 42
16 -9 7 5028.66 916.227 40
-9 -16 7 6209.67 861.054 39
16 -9 7 5708.96 929.057 38
-9 -16 7 5124.42 903.860 23
16 -9 7 5435.89 1015.09 33
16 -9 9 1994.04 602.506 33
-16 8 -8 2835.76 848.153 26
-16 8 -8 2303.10 767.460 37
8 16 -8 3062.41 1095.78 35
-8 -16 -6 17466.2 1831.88 46
-16 8 -6 18959.4 1796.12 26
-8 -16 -6 18948.9 1769.16 32
8 16 -4 3885.24 1369.35 29
-16 8 -4 3955.75 1201.95 26
-8 -16 -4 4078.82 1309.88 46
-8 -16 -4 4133.54 1310.70 25
8 16 -2 17760.4 2099.13 29
-16 8 -2 21172.6 2053.16 26
16 -8 -2 20544.5 1820.11 40
-8 -16 -2 20589.9 2277.09 25
16 -8 0 -1088.18 904.417 19
8 16 0 1141.71 1207.17 29
-16 8 0 -479.581 977.612 26
-8 -16 0 343.570 967.050 42
16 -8 0 -275.337 901.352 40
-8 -16 0 1034.46 1123.49 39
-8 -16 0 -147.684 1064.83 23
16 -8 0 -900.990 982.248 30
16 -8 2 22236.0 2199.47 44
-8 -16 2 20849.7 1958.60 42
16 -8 2 18616.5 1964.36 40
-8 -16 2 21450.0 2073.60 39
-8 -16 2 21119.2 2019.90 23
16 -8 2 19564.0 1849.51 33
16 -8 2 21970.2 2047.89 30
16 -8 2 20076.0 1942.65 19
16 -8 4 3402.51 1189.76 19
16 -8 4 2730.81 1129.14 44
-8 -16 4 5577.63 1390.78 42
16 -8 4 2573.47 1132.37 40
-8 -16 4 5339.05 1196.20 39
-8 -16 4 5000.35 1255.81 23
16 -8 4 4930.22 1256.61 30
16 -8 6 19537.2 1741.82 44
-8 -16 6 18543.1 1720.64 42
16 -8 6 16200.6 1579.30 40
-8 -16 6 18307.1 1581.45 39
16 -8 6 18255.5 1710.76 38
-8 -16 6 16327.1 1576.31 23
16 -8 6 19107.8 1779.12 19
16 -8 8 2308.31 745.229 19
-8 -16 8 1054.58 718.284 42
16 -8 8 1124.90 610.077 40
16 -8 8 2269.03 666.730 38
-8 -16 8 2591.56 759.191 23
7 16 -9 2398.67 973.013 35
-16 7 -7 2388.80 1015.43 26
7 16 -5 4373.29 1432.32 29
-7 -16 -5 4229.90 1354.66 46
-16 7 -5 4799.70 1339.36 26
-7 -16 -5 3859.14 1315.86 25
7 16 -3 875.550 1160.16 29
-7 -16 -3 507.179 1030.51 46
-16 7 -3 287.742 977.273 26
-7 -16 -3 -529.364 1154.90 25
16 -7 -1 10042.6 1399.79 19
7 16 -1 9110.32 1658.26 29
-16 7 -1 9335.44 1604.25 26
-7 -16 -1 11290.9 1513.01 42
16 -7 -1 10808.5 1571.97 40
-7 -16 -1 10128.7 1578.89 39
-7 -16 -1 9689.70 1528.87 23
16 -7 -1 9521.47 1509.29 30
16 -7 1 8618.36 1434.18 19
7 16 1 10194.5 1617.52 29
16 -7 1 10676.0 1714.17 44
-7 -16 1 12720.2 1599.31 42
16 -7 1 10084.8 1578.59 40
-7 -16 1 10486.4 1624.08 39
-7 -16 1 7801.72 1460.98 23
16 -7 1 10637.2 1490.41 33
16 -7 1 10783.1 1613.57 30
16 -7 3 1815.70 1252.28 44
16 -7 3 531.596 1095.26 41
16 -7 3 1301.25 1116.63 40
-7 -16 3 1009.30 1025.11 39
-7 -16 3 1426.35 1236.34 23
16 -7 3 304.689 1062.43 30
16 -7 5 2372.08 1128.08 41
16 -7 5 2738.88 1126.10 40
-7 -16 5 4270.70 1117.27 39
-7 -16 5 3419.22 1214.88 23
16 -7 5 4577.97 1250.20 44
16 -7 5 3614.56 1151.20 30
16 -7 7 1252.26 846.126 44
16 -7 7 1353.50 798.241 40
-7 -16 7 1216.39 778.868 39
16 -7 7 940.932 764.062 38
-7 -16 7 1643.29 879.711 23
16 -7 9 2216.05 653.885 19
-7 -16 9 2080.72 652.650 42
-6 -16 -10 1104.34 647.698 43
6 16 -10 2088.26 783.922 35
-16 6 -8 899.442 821.637 26
6 16 -8 332.179 1058.23 35
6 16 -6 510.620 1081.32 29
-6 -16 -6 318.100 1044.08 46
-16 6 -6 1093.22 995.146 26
6 16 -4 -51.9061 1140.53 29
-6 -16 -4 -619.847 1048.93 46
-16 6 -4 1080.08 1076.47 26
-6 -16 -4 -237.747 1141.41 25
6 16 -2 525.684 1216.38 29
-16 6 -2 1147.51 1091.41 26
16 -6 -2 1401.55 964.765 40
-6 -16 -2 1469.16 978.089 23
16 -6 -2 2120.72 1040.97 30
6 16 0 106061. 4408.93 29
-16 6 0 104566. 4097.14 26
16 -6 0 108561. 4445.50 44
-6 -16 0 115741. 4044.13 42
16 -6 0 101723. 4277.63 41
16 -6 0 110755. 4115.77 40
-6 -16 0 112385. 4245.45 39
-6 -16 0 109788. 4037.72 23
16 -6 0 111789. 4180.53 30
16 -6 0 106766. 4008.92 19
16 -6 2 1902.67 1275.39 44
16 -6 2 1006.83 1174.06 41
16 -6 2 1390.90 1131.38 40
-6 -16 2 2081.79 1179.21 39
-6 -16 2 1385.01 1144.24 23
16 -6 2 3367.60 1354.97 30
16 -6 4 338.463 1088.68 44
16 -6 4 -222.273 1066.84 41
16 -6 4 482.548 1012.70 40
-6 -16 4 1570.84 1055.32 39
-6 -16 4 1027.57 1124.96 23
16 -6 4 1523.00 1098.57 30
16 -6 6 1771.53 1085.73 44
16 -6 6 1985.24 1108.12 41
16 -6 6 2055.19 1002.41 40
-6 -16 6 2167.75 1018.59 39
-6 -16 6 2593.00 1092.88 23
16 -6 6 1688.29 987.985 30
16 -6 8 588.027 730.133 44
16 -6 8 76.8196 715.293 40
-6 -16 8 484.209 678.069 39
16 -6 8 2122.24 792.057 38
-6 -16 8 1041.52 742.769 23
-16 5 -9 1738.11 778.915 26
5 16 -9 1279.33 886.742 35
5 16 -7 6039.02 1370.72 29
-16 5 -7 5094.33 1269.71 26
5 16 -5 1867.95 1357.33 29
-5 -16 -5 502.203 1057.42 46
-16 5 -5 736.881 1022.52 26
-5 -16 -5 1927.49 1199.66 25
5 16 -3 18719.1 2194.48 29
-5 -16 -3 23822.4 2329.55 46
-16 5 -3 16648.4 2002.10 26
16 -5 -1 8036.49 1620.53 44
5 16 -1 8782.43 1687.77 29
16 -5 -1 11753.4 1787.24 41
16 -5 -1 6564.00 1314.21 40
-5 -16 -1 9506.03 1589.45 39
-5 -16 -1 8857.01 1427.82 23
16 -5 -1 8238.79 1488.38 30
5 16 1 11251.5 1714.05 29
16 -5 1 7981.30 1663.70 44
16 -5 1 9334.71 1725.91 41
16 -5 1 9889.30 1546.88 40
-5 -16 1 11122.6 1640.88 39
-5 -16 1 9683.30 1515.12 23
16 -5 1 8830.61 1651.13 30
16 -5 3 23659.8 2308.70 44
16 -5 3 21372.0 2252.84 41
-5 -16 3 24183.5 2111.04 39
16 -5 3 20720.2 2091.24 30
16 -5 5 1117.55 1102.09 41
-5 -16 5 1209.32 1137.47 39
16 -5 5 1901.69 1255.46 44
16 -5 5 827.689 1000.11 30
16 -5 7 5475.39 1226.24 44
16 -5 7 4573.82 1126.68 41
16 -5 7 4076.09 1101.39 40
-5 -16 7 5241.45 1099.77 39
-5 -16 7 5542.04 1140.28 23
16 -5 7 4402.80 991.841 30
16 -5 9 2189.57 736.761 44
-5 -16 9 1664.10 681.951 39
-5 -16 9 3251.07 787.482 23
-4 -16 -10 1617.94 729.309 43
-16 4 -10 119.099 598.541 36
4 16 -10 554.066 868.182 35
-16 4 -8 1679.61 910.397 26
-16 4 -8 1333.77 792.703 36
4 16 -8 3041.17 1170.26 35
4 16 -6 10195.3 1703.17 29
-4 -16 -6 10462.2 1675.48 46
-16 4 -6 9105.59 1612.97 26
4 16 -4 8568.90 1681.80 29
-4 -16 -4 10350.6 1791.62 46
4 16 -4 10290.4 1614.44 37
4 16 -2 20378.6 2294.35 29
16 -4 -2 19423.9 1985.66 44
-4 -16 -2 18472.9 1874.86 39
4 16 -2 18397.7 1959.30 37
16 -4 -2 17717.8 1888.09 30
4 16 0 20309.8 2198.75 29
16 -4 0 22948.9 2245.92 44
16 -4 0 20898.6 2149.17 41
16 -4 0 20980.7 2006.25 40
-4 -16 0 22069.8 1999.51 39
-4 -16 0 23626.4 2050.47 23
16 -4 0 20476.4 1961.85 30
16 -4 2 15600.6 1910.63 30
4 16 2 16707.9 1857.11 29
-4 -16 2 19224.9 2045.90 47
16 -4 2 19584.2 2171.64 44
16 -4 2 18534.9 2182.40 41
-4 -16 2 17277.9 1815.49 39
16 -4 4 7012.29 1439.49 30
-4 -16 4 8502.51 1503.51 47
16 -4 4 11545.0 1816.56 44
16 -4 4 8635.17 1656.13 41
-4 -16 6 12159.8 1557.73 47
16 -4 6 11590.0 1697.87 44
16 -4 6 9047.00 1535.12 41
16 -4 6 8420.73 1456.25 30
16 -4 8 2544.93 1003.13 44
16 -4 8 2188.77 949.751 40
-4 -16 8 2504.42 887.630 39
-4 -16 8 2937.48 991.620 23
-4 -16 10 681.802 523.609 39
-16 3 -9 2512.62 845.623 26
-16 3 -9 1816.45 869.019 36
3 16 -9 3227.50 1041.80 35
3 16 -7 2857.69 1236.46 29
-16 3 -7 3425.08 1226.78 26
3 16 -5 12442.4 1848.24 29
-3 -16 -5 16605.1 2028.36 46
3 16 -5 14251.4 1695.74 37
3 16 -3 103.630 1207.93 29
3 16 -3 864.985 1000.01 37
-3 -16 -3 1430.54 1291.19 46
16 -3 -1 3026.50 1151.14 30
3 16 -1 2416.39 1328.20 29
16 -3 -1 3816.02 1271.79 44
16 -3 -1 4033.22 1365.26 41
16 -3 -1 2062.95 1018.13 40
-3 -16 -1 3518.82 1138.28 39
3 16 -1 3217.54 1039.37 37
-3 -16 -1 5830.17 1395.05 23
16 -3 1 2653.63 1175.84 30
3 16 1 3848.87 1305.88 29
16 -3 1 1765.81 1077.72 44
-3 -16 1 1489.17 1101.49 47
16 -3 1 3230.68 1350.33 41
-3 -16 1 3133.40 1172.93 39
16 -3 3 2348.91 1221.04 30
-3 -16 3 1754.79 944.741 28
-3 -16 3 738.660 972.351 47
16 -3 3 814.652 1256.60 44
16 -3 3 1564.63 1366.83 41
16 -3 5 13571.3 1731.56 30
-3 -16 5 15585.2 1838.42 47
16 -3 5 14748.0 1943.98 41
-3 -16 7 3794.32 1026.51 47
16 -3 7 3371.77 1109.88 41
16 -3 7 2053.43 1001.01 30
16 -3 9 769.160 755.513 44
16 -3 9 3066.42 802.266 40
-3 -16 9 2684.56 819.045 23
-2 -16 -10 1378.69 655.423 43
-16 2 -10 649.354 699.144 36
2 16 -8 3594.04 1158.41 29
-16 2 -8 2714.33 1031.20 26
-16 2 -8 1879.71 1076.74 36
2 16 -8 4138.89 1164.36 35
2 16 -6 1915.26 1173.40 29
2 16 -6 1050.21 1006.78 37
2 16 -4 8826.66 1660.74 29
-2 -16 -4 9151.07 1588.64 46
2 16 -4 9828.61 1575.82 37
16 -2 -2 9643.96 1404.06 30
-2 -16 -2 11424.9 1785.49 18
2 16 -2 11357.2 1788.34 29
-2 -16 -2 16965.4 1990.08 46
16 -2 -2 10878.8 1764.26 41
16 -2 -2 11171.2 1590.82 44
-2 -16 -2 12359.1 1527.92 39
2 16 -2 12298.7 1631.32 37
-2 -16 -2 10260.0 1734.60 20
16 -2 0 8998.85 1555.91 30
-2 -16 0 7081.90 1456.65 18
2 16 0 7398.54 1612.66 29
-2 -16 0 8377.44 1491.92 47
16 -2 0 6085.19 1401.26 44
16 -2 0 8212.30 1680.63 41
-2 -16 0 7872.45 1364.26 39
2 16 0 8228.70 1376.50 37
2 16 2 13331.3 1841.68 29
-2 -16 2 12095.5 1755.64 28
-2 -16 2 14347.5 1854.18 47
16 -2 2 12156.5 1816.46 44
16 -2 2 12556.8 1920.70 41
16 -2 4 6104.76 1421.11 30
-2 -16 4 6359.24 1445.39 28
16 -2 4 6920.63 1641.95 41
-2 -16 4 6966.16 1427.11 47
16 -2 6 -18.8023 943.456 30
-2 -16 6 387.699 893.687 47
16 -2 6 776.892 1186.06 41
16 -2 8 2680.21 1004.97 41
16 -2 10 1339.48 739.471 44
-16 1 -11 44.3316 553.816 36
-1 -16 -9 10088.7 1248.53 43
-16 1 -9 3539.89 1152.43 36
1 16 -7 878.910 1039.21 29
1 16 -7 441.911 914.013 37
-16 1 -7 371.703 938.438 36
1 16 -5 34023.0 2688.08 29
-1 -16 -5 38113.1 2627.44 46
1 16 -5 39232.6 2682.20 37
-1 -16 -3 14544.3 2000.57 18
1 16 -3 15842.2 2046.10 29
1 16 -3 15759.4 1841.26 37
-1 -16 -3 13766.0 1940.56 20
1 16 -1 22835.8 2350.62 29
-1 -16 -1 18704.3 2069.76 18
-1 -16 -1 17476.7 1931.32 47
16 -1 -1 19697.3 1956.13 44
16 -1 -1 21126.1 2135.65 41
-1 -16 -1 19650.8 1847.12 39
1 16 -1 20590.5 1999.61 37
-1 -16 -1 16799.9 2016.14 20
16 -1 -1 18935.9 1886.27 30
1 16 1 19047.8 2087.03 29
-1 -16 1 19501.9 2091.54 28
-1 -16 1 20970.7 2101.64 47
16 -1 1 23164.2 2205.30 44
16 -1 1 22014.7 2221.98 41
-1 -16 1 19976.5 2046.19 24
1 16 1 21636.1 1980.57 37
1 16 3 15596.5 1869.20 29
-1 -16 3 14917.6 1830.33 28
-1 -16 3 15714.6 1830.99 47
-1 -16 3 12877.8 1735.39 24
-1 -16 5 34739.2 2506.86 47
-1 -16 5 33943.6 2394.43 28
-1 -16 5 36266.8 2464.55 24
16 -1 7 722.633 962.351 30
-1 -16 7 320.323 814.375 47
16 -1 7 1241.67 1143.34 41
0 -16 -10 4559.57 865.201 43
-16 0 -10 1598.02 857.810 36
0 -16 -8 2413.43 997.541 43
-16 0 -8 616.409 892.614 26
0 16 -8 2452.29 923.305 37
-16 0 -8 1941.86 975.907 36
0 16 -6 4355.89 1341.44 29
0 16 -6 6690.77 1264.08 37
-16 0 -6 2711.92 1203.04 36
0 -16 -4 12470.7 1906.95 18
0 16 -4 12291.7 1848.10 29
0 16 -4 10866.4 1536.37 37
0 -16 -4 10396.1 1826.06 20
16 0 -2 4230.09 1223.67 30
0 -16 -2 4459.28 1447.65 18
0 16 -2 4860.66 1434.43 29
0 -16 -2 3776.23 1165.21 47
16 0 -2 5433.00 1376.00 41
0 16 -2 4721.96 1221.84 37
0 -16 -2 3304.65 1337.41 20
0 -16 0 1971.77 1204.24 18
0 16 0 315.031 1124.22 29
0 -16 0 1101.58 1040.50 28
0 -16 0 1620.07 1148.33 47
16 0 0 244.812 1062.84 44
16 0 0 1194.03 1254.47 41
0 -16 0 2177.17 1095.76 24
0 -16 0 1981.03 991.005 39
0 16 0 -218.170 984.680 37
0 -16 0 536.738 1138.62 20
0 16 2 4528.15 1285.14 29
0 -16 2 5077.30 1412.87 28
0 -16 2 6120.03 1380.76 27
0 -16 2 5915.80 1362.13 24
0 -16 2 4260.44 1239.93 47
0 -16 4 11751.2 1704.52 47
0 -16 4 11993.1 1661.28 28
0 -16 4 10681.4 1581.37 27
0 -16 4 11485.5 1616.64 24
0 -16 6 6125.29 1306.97 28
0 -16 6 5042.37 1182.94 24
0 -16 6 4275.31 1192.50 47
16 0 8 2586.61 888.146 30
0 -16 8 507.786 731.720 47
-16 -1 -11 877.627 606.727 36
-1 16 -9 5953.47 928.248 37
-16 -1 -9 2336.84 1097.66 36
-1 16 -7 1277.94 896.107 37
-16 -1 -7 -63.3570 965.675 36
1 -16 -5 10863.8 1811.61 18
-1 16 -5 10633.1 1708.34 29
-1 16 -5 12106.3 1678.99 37
1 -16 -5 11909.1 1881.29 20
1 -16 -3 23763.2 2385.14 18
-1 16 -3 23174.2 2264.16 29
-1 16 -3 26640.8 2230.68 17
-1 16 -3 23360.2 2139.01 37
1 -16 -3 22293.4 2391.83 20
1 -16 -1 20137.1 2155.17 18
-1 16 -1 19624.7 2189.53 29
1 -16 -1 19644.5 2060.17 28
1 -16 -1 21690.7 2068.55 47
16 1 -1 20010.7 2066.39 41
1 -16 -1 17712.8 1923.25 24
-1 16 -1 17175.0 1814.60 37
1 -16 -1 19370.5 2129.37 20
1 -16 1 23983.4 2212.52 18
-1 16 1 18946.6 2052.80 29
1 -16 1 17482.1 1996.05 28
1 -16 1 17650.2 1913.68 47
1 -16 1 18348.9 2015.34 27
1 -16 1 18454.1 1942.57 24
1 -16 1 20442.6 2027.86 20
-1 16 3 26428.9 2254.86 29
1 -16 3 26052.7 2305.09 28
1 -16 3 27454.0 2329.64 27
1 -16 3 26752.2 2309.65 47
1 -16 3 25395.5 2266.09 24
1 -16 5 13501.6 1747.44 47
1 -16 5 14311.4 1737.39 28
1 -16 5 9421.07 1442.39 27
1 -16 5 10573.1 1516.10 24
1 -16 7 1312.45 958.795 28
1 -16 7 885.306 879.592 47
16 1 9 5109.89 1091.19 41
-16 -2 -10 1892.26 907.307 36
-2 16 -8 9606.99 1246.76 37
2 -16 -8 8103.94 1299.65 21
-2 16 -6 4360.39 1209.88 29
-2 16 -6 6639.72 1321.46 37
-2 16 -4 26744.9 2425.99 29
2 -16 -4 23984.0 2502.75 18
-2 16 -4 24678.0 2176.58 17
-2 16 -4 23830.2 2181.00 37
2 -16 -4 27656.3 2572.49 20
2 -16 -2 17476.5 2136.54 18
-2 16 -2 17152.4 2030.57 29
-2 16 -2 21398.0 2053.71 17
2 -16 -2 17585.8 1799.92 47
2 -16 -2 19335.5 1932.36 24
-2 16 -2 16788.3 1849.00 37
2 -16 -2 15706.6 2038.11 20
-2 16 0 28.1016 1140.35 29
2 -16 0 1275.96 1129.56 18
2 -16 0 198.432 1037.58 28
2 -16 0 -1189.49 1031.17 47
2 -16 0 -856.154 1126.83 27
2 -16 0 755.991 960.355 24
-2 16 0 1029.73 900.640 37
2 -16 0 -613.241 1101.49 20
-2 16 2 16576.0 1927.69 29
2 -16 2 17575.8 1990.27 28
2 -16 2 16006.9 1845.28 47
2 -16 2 18424.3 2023.41 27
2 -16 2 14418.0 1761.39 24
-2 16 4 28508.1 2335.49 29
2 -16 4 25216.4 2225.62 28
2 -16 4 28601.5 2338.83 27
2 -16 4 25240.4 2231.39 24
2 -16 6 6441.55 1276.22 28
2 -16 6 4145.39 1154.86 27
2 -16 6 4507.26 1133.38 24
2 -16 6 5225.07 1271.21 47
2 -16 8 7439.11 1155.83 28
2 -16 8 7949.30 1137.70 47
-16 -3 -11 538.188 582.163 36
-3 16 -9 584.905 679.300 37
-16 -3 -9 387.342 858.911 36
3 -16 -9 565.419 753.290 21
-3 16 -7 248.336 777.536 37
3 -16 -7 -327.481 917.095 21
3 -16 -5 383.268 1111.65 18
-3 16 -5 1398.46 1168.86 29
-3 16 -5 2370.41 1156.87 17
-3 16 -5 1982.07 1043.17 37
3 -16 -5 1896.63 1317.82 20
-3 16 -3 27370.8 2432.18 29
3 -16 -3 25476.6 2467.08 18
-3 16 -3 26854.2 2217.00 17
-3 16 -3 26105.0 2232.42 37
3 -16 -3 27259.0 2505.18 20
-3 16 -1 14051.9 1894.90 29
3 -16 -1 16565.3 2048.58 18
3 -16 -1 14114.5 1816.08 28
-3 16 -1 15019.1 1770.17 17
3 -16 -1 12330.3 1677.57 24
-3 16 -1 10881.2 1569.47 37
3 -16 -1 12643.4 1885.31 20
3 -16 -1 11282.3 1610.25 47
-3 16 1 12803.8 1760.20 29
3 -16 1 13788.3 1820.86 18
3 -16 1 12450.0 1740.78 28
3 -16 1 13773.2 1722.91 47
3 -16 1 12367.2 1739.29 27
3 -16 1 13803.2 1751.35 24
-3 16 3 30138.8 2446.78 29
3 -16 3 28123.9 2340.24 28
3 -16 3 27578.3 2315.13 27
3 -16 3 25423.3 2230.30 24
-3 16 5 1083.89 1057.86 29
3 -16 5 800.213 970.198 27
3 -16 5 1992.12 1066.99 24
3 -16 5 -53.5305 909.209 28
3 -16 7 473.547 869.316 47
3 -16 7 -655.571 755.063 27
3 -16 7 -347.498 746.102 24
3 -16 7 -468.867 873.899 28
3 -16 9 1089.20 684.724 28
3 -16 9 721.874 642.831 47
-16 -4 -10 4085.94 971.654 36
4 -16 -10 19316.4 1369.54 21
-4 16 -8 5974.89 1065.08 37
4 -16 -8 4207.04 1081.65 21
4 -16 -6 7159.29 1471.02 18
-4 16 -6 6327.14 1259.21 17
-4 16 -6 7642.03 1372.06 37
4 -16 -6 8314.22 1412.49 21
4 -16 -6 7368.77 1524.37 20
4 -16 -4 16536.9 2062.35 18
-4 16 -4 16369.9 1928.19 29
-4 16 -4 16032.3 1829.76 17
-4 16 -4 19364.0 1988.32 37
4 -16 -4 12987.8 1958.96 20
-4 16 -2 12818.5 1896.25 29
4 -16 -2 11858.0 1841.52 18
-4 16 -2 9755.44 1509.91 17
4 -16 -2 13265.8 1631.40 24
-4 16 -2 12110.0 1647.17 37
4 -16 -2 10821.0 1776.74 20
-4 16 0 2470.94 1325.32 29
4 -16 0 2869.12 1302.27 18
-4 16 0 1800.92 1015.90 17
4 -16 0 3951.72 1283.24 28
4 -16 0 2431.03 1032.20 47
4 -16 0 1982.92 1172.04 27
4 -16 0 3008.94 1114.92 24
-4 16 0 3127.01 1048.84 37
4 -16 2 12108.0 1710.64 28
-4 16 2 11254.0 1660.98 29
4 -16 2 11131.8 1682.81 27
-16 -4 2 10173.7 1567.73 45
4 -16 2 10843.1 1578.57 24
4 -16 2 10305.8 1593.54 31
-4 16 4 16543.2 1883.53 29
4 -16 4 18583.2 1962.90 28
4 -16 4 15354.4 1816.19 27
4 -16 4 14186.2 1815.87 24
4 -16 4 18304.9 1848.36 31
4 -16 6 8239.27 1451.99 28
4 -16 6 8000.39 1404.79 27
4 -16 6 6626.92 1249.25 24
4 -16 8 6849.58 1126.19 28
4 -16 8 6377.11 1097.80 47
-5 16 -9 16448.3 1229.82 37
5 -16 -9 14352.6 1401.29 21
-5 16 -7 5629.25 1169.99 17
-5 16 -7 6218.14 1174.73 37
5 -16 -7 5902.58 1257.58 21
5 -16 -5 9028.04 1653.28 18
-5 16 -5 9558.87 1491.91 29
-5 16 -5 8531.87 1395.57 17
-5 16 -5 9747.85 1466.70 37
5 -16 -5 7089.09 1519.55 20
-5 16 -3 35117.0 2639.50 29
5 -16 -3 39439.9 2930.37 18
-5 16 -3 33299.8 2489.55 17
-5 16 -3 40840.3 2670.54 37
-16 -5 -3 33207.9 2554.00 32
5 -16 -3 36933.4 2813.60 20
-5 16 -1 14080.4 1886.32 29
5 -16 -1 15562.5 2010.45 18
5 -16 -1 13763.2 1694.11 28
-5 16 -1 14796.6 1748.26 17
5 -16 -1 15981.0 1733.06 47
5 -16 -1 12607.1 1750.76 27
5 -16 -1 14870.1 1751.06 24
-5 16 -1 13201.3 1658.09 37
-5 16 1 15057.6 1897.23 29
-5 16 1 17186.6 1756.88 17
5 -16 1 16225.8 1835.01 28
5 -16 1 14263.6 1854.24 27
-16 -5 1 14625.7 1896.33 45
5 -16 1 15563.6 1817.89 24
5 -16 1 16196.8 1915.69 31
-5 16 3 40018.6 2768.69 29
5 -16 3 37215.7 2641.93 28
5 -16 3 35558.3 2642.92 27
-16 -5 3 38532.9 2514.41 45
5 -16 3 36879.2 2619.80 24
5 -16 3 35410.9 2553.90 31
-5 16 5 10450.8 1541.21 29
5 -16 5 10207.7 1540.15 27
5 -16 5 11460.4 1600.95 24
5 -16 5 8435.18 1455.67 28
5 -16 5 10874.4 1490.66 31
5 -16 7 3357.50 1037.34 28
5 -16 7 4547.70 1071.40 27
5 -16 7 4377.77 1001.20 24
5 -16 9 15195.3 1228.26 47
5 -16 9 13779.8 1230.37 28
-16 -6 -10 380.232 622.776 36
6 -16 -10 1448.17 610.739 21
-6 16 -8 4835.02 942.493 17
-6 16 -8 4094.70 893.690 37
6 -16 -8 2752.77 937.965 21
6 -16 -6 7904.35 1419.44 18
-6 16 -6 6823.65 1251.52 17
-6 16 -6 9236.59 1414.47 37
6 -16 -6 11859.9 1537.86 21
6 -16 -6 9416.29 1512.78 20
-6 16 -4 15452.3 1759.59 29
6 -16 -4 14681.2 1871.28 18
-6 16 -4 17373.4 1896.21 17
-6 16 -4 16140.7 1823.34 37
-16 -6 -4 12172.4 1842.19 32
6 -16 -4 15430.8 1997.02 20
-6 16 -2 29408.9 2421.89 29
6 -16 -2 34931.9 2765.77 18
-6 16 -2 30655.7 2415.31 17
6 -16 -2 33406.3 2278.63 24
-6 16 -2 29419.5 2337.74 37
-16 -6 -2 30485.7 2438.16 32
6 -16 -2 31521.3 2678.58 20
-6 16 0 1606.73 1113.09 29
6 -16 0 2206.24 1083.51 28
-6 16 0 3263.21 1093.41 17
6 -16 0 2280.42 1205.97 27
-16 -6 0 3965.74 1479.92 45
6 -16 0 3246.81 1077.39 24
-6 16 0 4963.71 1225.69 37
-6 16 2 30370.1 2506.64 29
6 -16 2 33298.0 2447.79 28
6 -16 2 29184.5 2435.73 27
-16 -6 2 33301.5 2473.18 45
6 -16 2 29970.8 2370.78 24
6 -16 2 29458.4 2380.68 31
-6 16 4 16651.3 1986.33 29
6 -16 4 18996.5 1955.51 28
6 -16 4 15218.5 1818.46 27
-16 -6 4 15871.2 1740.42 45
6 -16 4 17024.0 1856.65 24
6 -16 4 15417.8 1752.97 31
-6 16 6 8020.79 1288.48 29
6 -16 6 8485.41 1349.79 27
6 -16 6 8671.31 1446.87 28
6 -16 6 9613.49 1351.63 24
6 -16 6 9190.38 1306.96 31
6 -16 8 3655.28 927.291 28
6 -16 8 3928.50 901.204 27
6 -16 8 4110.22 794.898 24
-7 16 -9 3753.76 676.269 37
7 -16 -9 2189.08 786.282 21
-7 16 -7 7248.25 1156.14 17
-7 16 -7 5860.53 1090.38 37
7 -16 -7 5602.63 1182.48 21
7 -16 -5 2690.93 1175.38 18
-7 16 -5 4022.83 1060.87 17
-7 16 -5 4896.85 1236.98 37
-16 -7 -5 1378.77 1259.49 32
7 -16 -5 777.366 1025.88 20
-7 16 -3 3880.54 1210.02 29
7 -16 -3 4714.52 1388.83 18
-7 16 -3 6555.81 1393.51 17
-7 16 -3 4740.56 1240.02 37
-16 -7 -3 4132.58 1390.85 32
7 -16 -3 4954.44 1373.53 20
-7 16 -1 13699.2 1824.00 29
7 -16 -1 11015.4 1472.33 28
7 -16 -1 11458.5 1614.39 27
-16 -7 -1 13140.9 1876.51 45
-7 16 -1 13969.7 1719.33 17
7 -16 -1 13783.4 1611.15 24
-7 16 -1 11226.4 1564.72 37
-7 16 1 13211.7 1844.80 29
-7 16 1 14172.6 1601.21 17
7 -16 1 13392.5 1682.24 28
7 -16 1 13781.1 1811.47 27
-16 -7 1 13073.7 1784.62 45
7 -16 1 13073.9 1673.34 24
7 -16 1 13125.0 1723.41 31
-7 16 3 5347.21 1330.72 29
7 -16 3 5754.00 1306.51 28
7 -16 3 5195.91 1307.37 27
-16 -7 3 4996.90 1361.32 45
7 -16 3 5131.28 1299.39 24
7 -16 3 4142.37 1199.68 31
-7 16 5 4180.95 1203.18 29
7 -16 5 4595.89 1217.01 27
-16 -7 5 4710.38 1212.17 45
7 -16 5 2883.97 1099.72 28
7 -16 5 3570.23 1093.90 24
7 -16 5 4386.15 1113.70 31
7 -16 7 7035.65 1208.65 28
7 -16 7 7208.30 1202.48 27
7 -16 7 7931.11 1122.97 24
7 -16 9 2825.57 738.328 28
7 -16 9 3562.49 734.205 47
-8 16 -8 1689.14 686.561 17
-8 16 -8 3122.89 778.366 37
8 -16 -8 2489.81 862.062 21
8 -16 -6 155.671 929.456 18
-8 16 -6 522.898 810.854 17
-8 16 -6 261.162 849.897 37
8 -16 -6 999.540 885.732 20
-8 16 -4 4683.74 1214.30 29
8 -16 -4 6227.63 1429.43 18
-8 16 -4 4249.64 1187.32 17
-8 16 -4 6112.40 1237.58 37
-16 -8 -4 4911.84 1423.48 32
8 -16 -4 4765.18 1281.47 20
-8 16 -2 1095.12 1111.16 29
8 -16 -2 2076.01 1289.67 18
-8 16 -2 940.313 992.228 37
-16 -8 -2 2517.38 1288.71 32
8 -16 -2 635.413 1097.81 20
-8 16 -2 1184.67 1013.76 17
[truncated: 1,795,980 more chars]
